# Supplementary material for: Global Phosphoproteomics Analysis of IBRS-2 Cells Infected With Senecavirus A
Source: Front Microbiol. 2022 Jan 26;13:832275. doi: 10.3389/fmicb.2022.832275 (PMC8826396; doi:10.3389/fmicb.2022.832275)
Supplement: Supplementary Table S1 — Protein abundance proteomic data for IBRS-2 cells infected with SVA. A full list of protein abundance measurements following SVA infection in IBRS-2 cells is included (Quant tab). [file Table_1.xlsx]

## Sheet: Summary
Header line description of table 1			Table 1. MS/MS spectrum database search analysis summary
Total spectrum	Number of spectrum produced by mass spectrometer
Matched spectrum	Number of spectrum matched with alignment protein		Total spectrum	Matched spectrum	Peptides	Unique peptides	Identified proteins	Quantifiable proteins
Peptides	Number of peptides which spectrum hit		1401544	318146 (22.7%)	62543	56721	6416	5615
Unique peptides	Number of unique peptides which spectrum hit
Identified proteins	Number of proteins detected by spectrum search analysis
Quantifiable proteins	Number of proteins quantifiable		Table 2. Differentially expressed protein summary (Filtered with threshold value of expression fold change and P value < 0.05)
Header line description of worksheet "Quant"			Compare group	Regulated type	fold change >1.2	fold change >1.3	fold change >1.5	fold change >2
Protein accession	Protein accession number of database used for search		Infected/NC	up-regulated	199	94	33	8
Protein description	Protein functional description			down-regulated	232	94	19	1
Gene name	Indicates the name of the gene that code for the protein sequence
Mol. weight [kDa]	Protein molecular weight ,unit [kDa]
Sequence coverage [%]	Percent of identified peptdie sequence covering in protein sequence
MS/MS Counts	Number of spectrum which protein matched
Peptides	Number of peptides which spectrum hit
Unique peptides	Number of unique peptides which spectrum hit
LFQ intensity [A]	Protein label free quantitation of sample [A]
[A/B] Ratio	Protein relative quantitation of sample [A] compare with sample [B]

## Sheet: Quant
Protein accession	Gene name	Mol. weight [kDa]	Sequence coverage [%]	MS/MS Counts	Peptides	Unique peptides	MS/MS Count Infected_1	MS/MS Count Infected_2	MS/MS Count Infected_3	MS/MS Count NC_1	MS/MS Count NC_2	MS/MS Count NC_3	Peptides Infected_1	Peptides Infected_2	Peptides Infected_3	Peptides NC_1	Peptides NC_2	Peptides NC_3	Unique peptides Infected_1	Unique peptides Infected_2	Unique peptides Infected_3	Unique peptides NC_1	Unique peptides NC_2	Unique peptides NC_3	LFQ intensity Infected_1	LFQ intensity Infected_2	LFQ intensity Infected_3	LFQ intensity NC_1	LFQ intensity NC_2	LFQ intensity NC_3	Infected_1	Infected_2	Infected_3	NC_1	NC_2	NC_3	Infected/NC Ratio	Infected/NC P value
A0A023PN04	FKBP5	51.207	52.1	123	25	25	21	20	21	20	20	21	24	23	22	24	23	25	24	23	22	24	23	25	2264700	2256600	2252700	2204200	2264000	2272300	1.005	1.002	1	0.979	1.005	1.009	1.005	0.66886
A0A0D5BWD2	C1QBP	31.015	41.6	60	9	9	8	12	10	9	10	11	8	9	9	8	9	9	8	9	9	8	9	9	11527000	11517000	11731000	9764400	9957600	9983300	1.073	1.072	1.092	0.909	0.927	0.929	1.171	6.3601e-05
A0A0E3KLW5	NUDT3	19.451	29.7	12	3	3	3	3	1	1	2	2	3	3	3	3	3	2	3	3	3	3	3	2	156680	143930	118570	137820	225750	184510	0.972	0.893	0.736	0.855	1.4	1.145	0.765	0.198204
A0A0K1SB73	LEMD3	100.36	34	83	18	18	16	12	14	13	13	15	15	15	16	18	17	18	15	15	16	18	17	18	804460	795570	781480	774750	783010	782100	1.022	1.011	0.993	0.985	0.995	0.994	1.017	0.127016
A0A0K1TQQ0	MGST2	16.61	16.4	10	2	2	2	2	2	2	1	1	2	2	2	2	2	1	2	2	2	2	2	1	255320	267650	259710	262860	260710	0	0.977	1.024	0.994	1.006	0.998		0.996	0.84416
A0A0M3KL54	MRPS18C	16.185	28	20	3	3	2	3	4	3	4	4	3	3	3	3	3	3	3	3	3	3	3	3	213110	190090	193180	178310	184010	178710	1.124	1.003	1.019	0.941	0.971	0.943	1.102	0.060744
A0A0M3KL55	MRPS25	19.924	56.1	66	9	9	11	12	13	11	9	10	9	9	9	9	8	9	9	9	9	9	8	9	758360	802560	785940	782790	743790	780430	0.978	1.035	1.013	1.009	0.959	1.006	1.017	0.49862
A0A0M3KL56	MRPS28	20.979	11.2	7	2	2	1	2	1	1	1	1	2	2	2	2	2	2	2	2	2	2	2	2	109730	96590	104590	101770	105320	108470	1.051	0.925	1.002	0.975	1.009	1.039	0.985	0.71902
A0A0N4SWI8	GPAM	93.505	4.7	6	2	2	1	1	1	1	1	1	1	1	1	1	1	2	1	1	1	1	1	2	0	0	0	0	0	63754
A0A0R4J8D6	MRPL49	18.904	50.6	24	5	5	4	5	4	5	3	3	5	5	5	5	5	5	5	5	5	5	5	5	363740	398530	406700	312680	276980	362570	1.029	1.127	1.15	0.884	0.783	1.026	1.228	0.069536
A0A0U2ETD0	EMD	29.237	68.1	84	13	13	14	14	14	15	13	14	13	12	12	12	12	12	13	12	12	12	12	12	2706300	2583600	2618100	2512200	2617700	2785200	1.026	0.98	0.993	0.953	0.993	1.056	0.999	0.99326
A0A140TAL0	GMPPA	46.003	41.8	72	10	10	11	11	12	12	14	12	8	10	10	10	10	10	8	10	10	10	10	10	832320	843690	841070	833020	894840	888580	0.973	0.986	0.983	0.974	1.046	1.039	0.962	0.170719
A0A140UHW4	MRPL3	43.642	30.6	43	8	8	6	7	6	9	6	9	8	8	7	8	8	7	8	8	7	8	8	7	801080	840090	849550	849750	808100	853030	0.961	1.008	1.019	1.019	0.969	1.023	0.992	0.77448
A0A165DE67	CRIP2	22.63	59.1	57	6	6	9	9	9	9	10	11	6	6	6	6	6	6	6	6	6	6	6	6	4100600	4121100	4069100	3625900	3650300	3759000	1.055	1.06	1.047	0.933	0.939	0.967	1.114	0.000741
A0A1P0REP6	SPAST	67.599	7.6	8	3	3	1	1	2	2	1	1	3	3	2	3	2	2	3	3	2	3	2	2	45152	46211	41370	35818	43569	47611	1.043	1.068	0.956	0.827	1.006	1.1	1.046	0.60734
A0A1Z1VUJ8	MSRB3	19.931	60.1	23	6	6	4	4	3	4	4	4	4	4	5	5	5	5	4	4	5	5	5	5	326180	306670	299540	313210	311350	307170	1.05	0.987	0.964	1.008	1.002	0.989	1.001	0.9987
A0A286ZHW0	SF3B1	129.64	45.7	265	40	4	46	48	40	43	42	46	38	36	39	37	38	38	4	3	4	3	3	4	5905900	5803900	5697200	6358300	6117600	6633300	0.97	0.954	0.936	1.045	1.005	1.09	0.911	0.022162
A0A286ZHZ8	OSBPL6	98.592	2.8	2	2	2	0	1	0	0	1	0	2	2	2	2	2	2	2	2	2	2	2	2	0	24080	0	0	25225	0		0.977			1.023		0.955
A0A286ZI22	NCAPG2	129.65	5.9	13	5	5	3	1	1	3	3	2	3	4	3	5	5	4	3	4	3	5	5	4	56865	46353	67798	71493	62678	56040	0.945	0.77	1.126	1.188	1.041	0.931	0.899	0.43378
A0A286ZI90	---	67.092	9.7	8	3	2	0	0	0	3	3	2	1	1	1	2	3	2	0	0	0	1	2	1	0	0	0	56071	47921	69410				0.97	0.829	1.201
A0A286ZIA2	EMC4	20.086	22.4	7	3	3	1	2	0	1	1	2	3	3	2	2	3	3	3	3	2	2	3	3	117320	140760	122990	139400	133170	145570	0.881	1.057	0.923	1.047	1	1.093	0.911	0.189099
A0A286ZIB3	LTN1	209.27	23	94	26	26	17	12	16	14	20	15	22	24	23	22	24	22	22	24	23	22	24	22	942430	934080	942940	1006000	1067800	974210	0.964	0.955	0.964	1.029	1.092	0.996	0.925	0.104141
A0A286ZID0	SDSL	35.485	50.1	75	10	10	11	14	13	10	13	14	7	10	10	9	9	10	7	10	10	9	9	10	1887300	1926400	1944700	1928400	1982500	2022700	0.969	0.989	0.998	0.99	1.017	1.038	0.971	0.143085
A0A286ZID2	TK1	25.287	40.6	34	7	7	6	4	5	6	5	8	6	6	5	6	7	7	6	6	5	6	7	7	387520	351690	386580	456030	449770	504810	0.917	0.832	0.914	1.079	1.064	1.194	0.798	0.0095803
A0A286ZID4	HSPB8	21.686	20.9	14	3	3	2	2	2	3	3	2	2	3	3	3	3	3	2	3	3	3	3	3	279330	288880	285870	302290	295650	291100	0.961	0.994	0.984	1.041	1.018	1.002	0.96	0.052797
A0A286ZIE7	CADPS	151.96	28.9	112	25	25	20	18	16	17	19	22	23	21	22	21	22	19	23	21	22	21	22	19	1033700	1021800	1004500	1090500	1089200	1073100	0.982	0.971	0.955	1.036	1.035	1.02	0.941	0.0030564
A0A286ZIE8	SLC25A4	33.026	32.2	8	7	2	2	1	1	2	1	1	7	7	7	7	7	7	2	2	2	2	2	2	134630	135890	129840	137650	132440	139150	0.998	1.007	0.962	1.02	0.982	1.031	0.978	0.34072
A0A286ZIF2	SEC14L2	43.577	21.9	14	4	4	2	3	2	3	1	3	2	3	3	4	3	3	2	3	3	4	3	3	126760	110940	109510	104790	89615	127580	1.137	0.995	0.982	0.94	0.803	1.144	1.079	0.49708
A0A286ZIG4	PDXK	35.842	52.2	46	11	11	8	6	8	6	9	9	9	7	9	9	9	11	9	7	9	9	9	11	614010	651540	676120	639760	671650	614970	0.952	1.011	1.049	0.992	1.042	0.954	1.008	0.84668
A0A286ZIG9	COG1	108.86	15.7	30	12	12	4	6	3	6	7	4	8	9	9	8	8	8	8	9	9	8	8	8	222750	202930	206570	210530	213250	208920	1.057	0.963	0.98	0.999	1.012	0.991	0.999	0.96274
A0A286ZIH0	HYOU1	109.79	42.6	211	31	31	36	37	38	34	32	34	30	30	31	30	30	29	30	30	31	30	30	29	8259700	8222600	8201400	7564200	7600900	7587000	1.045	1.04	1.037	0.957	0.961	0.96	1.085	1e-50
A0A286ZIH2	IQSEC1	104.95	3.2	6	2	2	1	0	0	2	2	1	2	1	1	2	2	2	2	1	1	2	2	2	21633	0	0	32462	42161	33849	0.665			0.998	1.296	1.041	0.598
A0A286ZIH3	LOC100620900	49.665	21.6	6	8	1	2	0	2	0	1	1	6	6	6	7	8	7	1	1	1	1	1	1	0	0	0	0	0	571700
A0A286ZII9	THOC6	36.17	39.9	22	8	1	4	3	4	5	3	3	5	5	5	7	5	5	0	0	1	0	1	1	104590	99783	97552	107030	113050	103530	1.003	0.957	0.936	1.027	1.084	0.993	0.933	0.101841
A0A286ZIK8	HSPA4L	89.662	56.1	112	32	27	16	20	20	16	21	19	25	27	27	26	29	25	21	23	22	22	24	20	1493700	1541100	1469800	1519500	1378400	1503500	1.006	1.038	0.99	1.024	0.929	1.013	1.023	0.52664
A0A286ZIK9	PLPP1	32.321	19.3	14	3	3	2	2	2	3	2	3	2	2	3	3	2	3	2	2	3	3	2	3	115980	124870	114700	143030	148870	159320	0.863	0.929	0.853	1.064	1.107	1.185	0.788	0.0045003
A0A286ZIL6	BOD1L1	319.07	10.6	45	15	15	9	6	8	8	6	8	11	10	11	13	9	13	11	10	11	13	9	13	121190	157820	151110	144720	138480	147820	0.844	1.1	1.053	1.008	0.965	1.03	0.998	0.92726
A0A286ZIL9	COL18A1	129.88	7.3	7	5	5	1	1	1	2	1	1	1	2	4	4	2	2	1	2	4	4	2	2	0	28426	0	0	53779	0		0.692			1.308		0.529
A0A286ZIN0	HNRNPD	32.785	47.4	129	18	17	21	20	21	23	25	19	18	18	18	18	18	18	17	17	17	17	17	17	9138300	9370600	9358300	7969100	7560000	7991800	1.067	1.094	1.093	0.93	0.883	0.933	1.185	0.0009795
A0A286ZIN2	PATJ	175.83	9.5	31	8	8	4	6	3	6	6	6	7	6	7	8	7	8	7	6	7	8	7	8	120210	117430	115480	136830	139340	143990	0.933	0.911	0.896	1.062	1.081	1.117	0.84	0.00077818
A0A286ZIQ0	PRPF4B	118.48	10.2	31	9	9	5	5	6	5	5	5	7	8	7	7	9	8	7	8	7	7	9	8	441880	445020	447450	465950	447650	447230	0.984	0.991	0.996	1.037	0.997	0.996	0.981	0.22886
A0A286ZIQ3	FAM207A	19.301	27.9	10	3	3	1	2	2	1	2	2	3	2	2	2	3	2	3	2	2	2	3	2	57840	90468	87717	46950	59051	73746	0.835	1.306	1.266	0.678	0.852	1.064	1.313	0.23716
A0A286ZIT8	TPRN	73.076	31.1	44	10	6	8	7	7	6	8	8	8	10	10	8	9	10	6	6	6	5	5	6	272970	239900	239120	229630	234780	257480	1.111	0.977	0.973	0.935	0.956	1.048	1.042	0.5134
A0A286ZIU2	CLIC5	28.499	14.7	11	3	3	2	2	2	1	3	1	2	2	2	3	3	3	2	2	2	3	3	3	101730	81696	88110	86458	106170	76004	1.13	0.907	0.979	0.96	1.179	0.844	1.011	0.8952
A0A286ZIW3	SPG7	71.291	11.8	9	5	5	0	3	0	1	3	2	4	5	3	5	5	5	4	5	3	5	5	5	121910	100960	119130	120100	115240	111250	1.062	0.88	1.038	1.046	1.004	0.969	0.987	0.81318
A0A286ZIX9	SMG6	149.92	2.7	3	2	2	0	1	0	0	0	2	1	1	1	2	2	2	1	1	1	2	2	2	0	0	0	19167	20455	35245				0.768	0.82	1.412
A0A286ZIZ4	PABPC4	72.346	37.4	69	21	12	15	12	11	7	12	12	19	17	17	18	21	19	12	9	10	11	12	11	1145700	1129600	1148500	1085000	1064000	1103600	1.03	1.015	1.032	0.975	0.956	0.992	1.053	0.0124175
A0A286ZIZ9	REXO2	23.695	31.4	26	6	6	4	3	3	6	6	4	4	4	5	6	6	6	4	4	5	6	6	6	158670	170290	190510	222570	207190	179550	0.843	0.905	1.013	1.183	1.101	0.954	0.853	0.128577
A0A286ZJ11	SMC4	141.15	36.6	174	40	40	28	25	26	31	36	28	35	35	35	35	35	35	35	35	35	35	35	35	3234000	3166200	3208000	3645900	3615700	3621900	0.947	0.927	0.939	1.068	1.059	1.06	0.883	5.5251e-05
A0A286ZJ15	STARD4	23.816	26.9	12	4	4	2	2	1	2	5	0	3	4	3	3	4	2	3	4	3	3	4	2	55106	29400	39198	53334	60977	46876	1.161	0.619	0.826	1.123	1.284	0.987	0.768	0.21306
A0A286ZJ25	MRPS7	28.098	44.6	43	10	10	8	8	6	7	6	8	9	9	7	9	9	9	9	9	7	9	9	9	917610	933150	857530	832450	811150	818510	1.065	1.083	0.995	0.966	0.941	0.95	1.1	0.024705
A0A286ZJ52	MAD2L1	23.508	11.7	5	2	2	0	1	1	1	1	1	2	2	2	2	1	1	2	2	2	2	1	1	0	71607	71370	88238	0	0		0.929	0.926	1.145			0.81
A0A286ZJ59	TINAGL1	47.572	30	35	9	9	6	7	8	5	5	4	7	8	9	8	7	6	7	8	9	8	7	6	269690	254600	262370	226230	207150	227160	1.118	1.056	1.088	0.938	0.859	0.942	1.191	0.0069031
A0A286ZJ62	PIAS4	56.71	7.5	5	2	2	0	1	0	1	1	2	1	2	1	2	2	2	1	2	1	2	2	2	0	24677	0	33187	31751	33816		0.8		1.075	1.029	1.096	0.75
A0A286ZJ89	LOC100514282	19.136	67.8	50	8	8	9	10	9	8	7	7	8	8	8	8	8	8	8	8	8	8	8	8	580180	590650	571040	531600	510840	508480	1.057	1.076	1.041	0.969	0.931	0.927	1.123	0.0024409
A0A286ZJ91	VASP	38.563	46.9	6	17	1	2	0	1	1	1	1	16	16	16	16	14	15	1	1	1	1	1	1	0	0	0	0	0	39432
A0A286ZJA0	---	71.571	22.1	5	12	0	1	1	0	1	1	1	11	11	10	11	12	12	0	0	0	0	0	0	0	0	0	0	0	50696
A0A286ZJD1	DDA1	11.821	35.3	15	3	3	3	4	2	2	1	3	3	3	3	3	2	3	3	3	3	3	2	3	120270	113770	114630	113670	107020	112240	1.059	1.001	1.009	1.001	0.942	0.988	1.047	0.145401
A0A286ZJD3	SPEN	345.82	1.7	7	3	3	3	0	2	0	2	0	2	2	3	2	3	2	2	2	3	2	3	2	1808100	97590	1495500	0	767930	458440	1.954	0.105	1.616		0.83	0.495	1.849	0.95432
A0A286ZJD8	DPP7	55.562	13.1	18	5	5	3	2	4	2	4	3	5	5	5	5	4	4	5	5	5	5	4	4	131720	143850	142910	152450	158970	156790	0.891	0.973	0.967	1.032	1.076	1.061	0.893	0.021397
A0A286ZJE5	GNB1L	35.184	16	7	3	3	0	0	1	2	2	2	0	2	2	2	2	3	0	2	2	2	2	3	0	44604	39739	38380	41532	32696		1.132	1.009	0.974	1.054	0.83	1.124	0.31822
A0A286ZJI1	PPIP5K2	128.49	9	15	7	4	3	2	3	3	2	2	4	6	4	6	3	4	2	4	3	4	3	3	99810	72338	91352	94389	88802	63127	1.175	0.851	1.075	1.111	1.045	0.743	1.07	0.66636
A0A286ZJI6	KIF2A	78.052	36.5	57	19	1	10	10	11	7	11	8	19	17	17	16	18	17	1	1	1	1	1	1	1404000	1350100	1334400	1363400	1358700	1429600	1.022	0.983	0.972	0.993	0.989	1.041	0.985	0.53216
A0A286ZJJ4	MCU	35.946	45.2	108	15	15	18	19	18	20	16	17	15	15	15	14	15	15	15	15	15	14	15	15	3160700	3216700	3158700	3642500	3561900	3317200	0.945	0.962	0.945	1.09	1.065	0.992	0.906	0.027963
A0A286ZJJ6	MRPS11	20.808	44.9	21	5	5	2	4	5	3	4	3	5	4	5	5	5	4	5	4	5	5	5	4	225810	234790	227950	194510	207050	184210	1.063	1.105	1.073	0.916	0.975	0.867	1.175	0.0105977
A0A286ZJK2	HNRNPM	73.588	57.9	254	33	2	48	43	43	42	42	36	32	32	30	32	33	31	2	2	2	2	2	2	20726000	20438000	20373000	18322000	18510000	19061000	1.059	1.044	1.041	0.936	0.946	0.974	1.101	0.00179597
A0A286ZJL5	ATP6V1D	28.252	37.7	39	8	8	6	8	7	5	7	6	8	8	8	8	8	8	8	8	8	8	8	8	613850	637660	640540	553280	631080	580630	1.007	1.046	1.051	0.908	1.035	0.953	1.072	0.156376
A0A286ZJL8	DNAJC8	29.822	20.9	26	5	5	6	5	5	4	3	3	5	4	5	4	5	5	5	4	5	4	5	5	324850	307340	313710	208130	217250	217760	1.227	1.16	1.185	0.786	0.82	0.822	1.471	6.0378e-05
A0A286ZJM4	MCM7	81.325	47.7	193	31	31	29	28	31	34	32	39	27	26	28	26	28	31	27	26	28	26	28	31	4751300	4629300	4608200	5139900	5164700	5087000	0.97	0.945	0.941	1.05	1.055	1.039	0.908	0.00079623
A0A286ZJP3	CDADC1	48.416	5.4	1	1	1	0	0	0	0	0	1	0	0	0	1	0	1	0	0	0	1	0	1	0	0	0	0	0	6292.7
A0A286ZJQ4	MAP1B	268.33	48.6	464	82	82	75	78	80	75	84	72	75	76	75	73	76	76	75	76	75	73	76	76	19421000	19756000	19345000	19309000	19264000	19221000	1.002	1.019	0.998	0.996	0.994	0.991	1.013	0.125918
A0A286ZJQ9	CAV1	20.554	52	60	8	8	11	11	8	10	11	9	8	8	8	8	8	8	8	8	8	8	8	8	6998100	6830000	7026200	7368000	7618400	7279100	0.974	0.95	0.978	1.025	1.06	1.013	0.937	0.016219
A0A286ZJR2	MRPL58	23.502	30.2	12	5	5	1	1	3	4	1	2	2	3	4	5	3	3	2	3	4	5	3	3	210660	175690	232440	306950	155100	208600	0.98	0.818	1.082	1.428	0.722	0.971	0.923	0.834
A0A286ZJS1	SNX8	51.254	35.4	77	14	14	11	12	14	15	13	12	13	14	13	14	14	14	13	14	13	14	14	14	913850	942150	878530	977380	959020	972380	0.972	1.002	0.934	1.039	1.02	1.034	0.94	0.042258
A0A286ZJS2	DUS1L	53.278	8	11	3	3	2	1	3	2	2	1	2	2	3	2	2	1	2	2	3	2	2	1	78486	76739	57106	75231	73380	0	1.087	1.063	0.791	1.042	1.017		0.952	0.68652
A0A286ZJT1	DDX39B	56.824	45.2	3	22	1	1	0	1	1	0	0	22	22	22	20	20	21	1	1	1	1	1	1	0	0	0	0	0	349100
A0A286ZJT7	C1GALT1	42.682	19.6	24	5	5	5	4	4	3	3	5	5	4	5	4	4	5	5	4	5	4	4	5	207880	209500	200810	241350	229480	231120	0.945	0.952	0.913	1.097	1.043	1.05	0.881	0.0034217
A0A286ZJU5	LOC100738684	20.546	56.9	58	9	9	10	10	6	11	11	10	9	9	8	9	9	8	9	9	8	9	9	8	2770900	2794000	2658000	2664200	2609600	2804900	1.02	1.028	0.978	0.981	0.96	1.032	1.018	0.53568
A0A286ZJV5	FOSL2	35.222	30.6	26	9	9	8	6	3	2	3	4	8	9	7	6	5	7	8	9	7	6	5	7	373090	383370	375010	330310	318580	314870	1.068	1.098	1.074	0.946	0.912	0.902	1.174	0.00065741
A0A286ZJV9	SEMA4D	77.331	4	4	2	2	0	1	0	1	1	1	1	1	1	2	2	2	1	1	1	2	2	2	0	0	0	0	0	77076
A0A286ZJW7	LRP8	85.236	7.6	12	4	4	3	1	3	2	2	1	4	3	4	3	2	3	4	3	4	3	2	3	35093	35804	32869	40677	38683	40279	0.942	0.962	0.883	1.092	1.039	1.082	0.867	0.0089036
A0A286ZJW8	PHF5A	12.405	54.5	23	5	5	3	4	4	4	4	4	5	5	5	5	5	5	5	5	5	5	5	5	688480	678660	693380	616030	601560	614620	1.061	1.046	1.069	0.95	0.927	0.947	1.125	0.00029989
A0A286ZJW9	DERL2	27.567	17.2	8	3	3	1	2	1	1	1	2	2	3	2	3	3	3	2	3	2	3	3	3	179910	204280	169890	188250	120330	214610	1.002	1.138	0.946	1.048	0.67	1.195	1.059	0.67176
A0A286ZJZ8	DIPK1A	38.204	3.6	2	1	1	1	0	0	0	0	1	1	1	1	1	1	1	1	1	1	1	1	1	0	0	0	0	0	13553
A0A286ZK05	OAS2	78.006	14.9	12	6	6	3	4	5	0	0	0	5	5	6	0	0	0	5	5	6	0	0	0	124610	129790	120470	0	0	0	0.997	1.039	0.964
A0A286ZK28	MIF4GD	25.738	7.6	10	1	1	2	2	1	2	2	1	1	1	1	1	1	1	1	1	1	1	1	1	28855	31466	28043	36035	36691	36689	0.875	0.955	0.851	1.093	1.113	1.113	0.808	0.0036806
A0A286ZK33	NCSTN	68.739	8.9	15	3	3	3	1	2	3	3	3	3	3	3	3	3	3	3	3	3	3	3	3	180140	153750	161020	173650	163550	182780	1.065	0.909	0.952	1.027	0.967	1.081	0.952	0.42258
A0A286ZK35	RMDN1	36.074	43.2	37	10	10	7	6	4	7	7	6	10	7	7	9	9	10	10	7	7	9	9	10	489940	483980	484700	487210	434470	486730	1.025	1.013	1.014	1.02	0.909	1.019	1.035	0.44668
A0A286ZK36	USP22	59.709	10.7	8	3	3	1	1	1	3	1	1	2	2	2	3	3	1	2	2	2	3	3	1	16698	21095	20841	46473	24017	0	0.647	0.817	0.807	1.8	0.93		0.555	0.133403
A0A286ZK48	---	47.661	33	44	10	10	7	7	8	8	7	7	7	8	9	8	9	8	7	8	9	8	9	8	466840	467800	411320	419530	414710	409250	1.082	1.084	0.953	0.972	0.961	0.948	1.083	0.146983
A0A286ZK61	SRBD1	106.28	14.8	36	10	10	7	6	5	7	8	3	9	10	9	9	9	8	9	10	9	9	9	8	284110	286050	311080	282210	295620	298300	0.97	0.977	1.062	0.964	1.009	1.018	1.006	0.87954
A0A286ZK74	HNRNPC	25.298	51.7	6	11	1	1	1	1	1	1	1	9	10	11	11	9	11	1	1	1	1	1	1	0	0	0	0	0	302060
A0A286ZK76	GDAP2	45.782	12.2	8	3	3	2	0	2	0	3	1	3	2	3	2	3	3	3	2	3	2	3	3	40895	33699	34903	34898	59275	37559	1.017	0.838	0.868	0.868	1.474	0.934	0.831	0.41518
A0A286ZK88	DCTN5	20.126	17	10	3	3	2	2	2	2	1	1	3	3	2	2	2	2	3	3	2	2	2	2	160970	151180	126490	58357	198270	117610	1.188	1.116	0.934	0.431	1.463	0.868	1.172	0.4932
A0A286ZK95	ENY2	11.528	27.7	14	2	2	2	0	4	3	3	2	2	2	2	2	2	2	2	2	2	2	2	2	180220	175330	174060	174820	190950	170710	1.014	0.987	0.98	0.984	1.075	0.961	0.987	0.75474
A0A286ZKC4	CCDC91	50.191	11.1	18	4	4	3	4	4	3	1	3	3	4	4	4	4	3	3	4	4	4	4	3	192120	204350	181750	162730	157760	183050	1.066	1.133	1.008	0.903	0.875	1.015	1.148	0.069079
A0A286ZKE4	CLP1	47.629	15.1	18	4	4	3	2	3	4	3	3	4	3	4	4	4	3	4	3	4	4	4	3	135000	106010	121420	132990	152590	148430	1.017	0.799	0.915	1.002	1.15	1.118	0.835	0.087797
A0A286ZKE9	CFAP298	33.27	21.7	19	4	4	4	4	2	3	3	3	4	4	4	4	4	4	4	4	4	4	4	4	184280	189590	180330	184220	185060	188530	0.994	1.023	0.973	0.994	0.999	1.017	0.993	0.69312
A0A286ZKF0	UPF2	100.42	20.7	30	11	11	7	6	4	4	5	4	8	8	9	10	10	7	8	8	9	10	10	7	131900	155690	152490	148700	162690	177620	0.852	1.005	0.985	0.96	1.051	1.147	0.9	0.2227
A0A286ZKG1	EIF2B1	33.873	31.8	37	9	9	5	5	6	7	7	7	7	7	8	7	8	8	7	7	8	7	8	8	424370	420210	410840	423760	429430	424960	1.005	0.995	0.973	1.004	1.017	1.006	0.982	0.156199
A0A286ZKH3	SPR	28.774	51.9	87	12	12	14	16	14	17	11	15	12	10	10	12	11	10	12	10	10	12	11	10	6952600	7084600	7125800	7264100	7256700	7416400	0.968	0.986	0.992	1.011	1.01	1.032	0.965	0.024758
A0A286ZKH8	SNX12	18.6	38.1	21	6	6	3	4	5	4	3	2	5	6	6	5	6	3	5	6	6	5	6	3	392820	388260	390650	385430	366360	349510	1.037	1.025	1.031	1.017	0.967	0.923	1.064	0.155901
A0A286ZKK0	DPYSL2	62.321	58.6	184	22	22	30	31	33	31	30	29	18	21	20	20	21	20	18	21	20	20	21	20	11878000	12102000	12223000	12237000	12212000	12177000	0.979	0.997	1.007	1.008	1.006	1.003	0.989	0.24538
A0A286ZKK9	CASTOR2	36.026	22.2	21	6	5	3	3	5	5	2	3	4	5	5	5	3	5	4	5	5	5	3	5	214140	197990	218250	192310	224350	189670	1.039	0.961	1.059	0.933	1.088	0.92	1.04	0.53704
A0A286ZKL9	NCDN	78.756	15	27	8	8	5	5	5	4	4	4	7	7	6	7	6	5	7	7	6	7	6	5	194440	199160	193750	222050	213180	234800	0.928	0.95	0.925	1.06	1.017	1.12	0.877	0.0109611
A0A286ZKR5	LSM6	9.1275	37.5	12	3	3	3	1	2	2	1	3	3	3	3	3	3	3	3	3	3	3	3	3	377860	533480	524460	355100	190480	379300	0.96	1.356	1.333	0.903	0.484	0.964	1.552	0.128324
A0A286ZKS9	SMARCAD1	96.679	23.2	58	14	14	8	9	8	13	10	10	13	11	11	13	12	13	13	11	11	13	12	13	390530	402080	416220	422460	415330	438260	0.943	0.971	1.005	1.02	1.003	1.058	0.947	0.089302
A0A286ZKT0	DVL1	62.903	7	7	3	3	0	1	2	1	1	2	2	2	3	3	3	3	2	2	3	3	3	3	27381	25389	25676	35844	34555	35925	0.889	0.824	0.834	1.164	1.122	1.167	0.738	0.00033967
A0A286ZKW2	PSPC1	58.389	56	102	20	20	18	18	18	16	14	18	19	18	18	18	18	20	19	18	18	18	18	20	3046300	2963700	2934500	2675100	2546300	2770000	1.079	1.05	1.04	0.948	0.902	0.981	1.119	0.0133367
A0A286ZKW7	FCF1	21.948	21	5	3	3	1	1	0	0	1	2	3	3	3	3	3	3	3	3	3	3	3	3	142960	208810	137460	161130	97857	143750	0.962	1.405	0.925	1.084	0.658	0.967	1.215	0.38068
A0A286ZKX1	PAX2	42.336	7.8	5	2	2	1	0	0	2	1	1	2	1	1	2	2	1	2	1	1	2	2	1	49476	0	0	60096	60677	0	0.872			1.059	1.069		0.82
A0A286ZKY8	TRAPPC4	24.294	22.8	12	4	4	3	2	3	1	1	2	4	4	4	4	4	3	4	4	4	4	4	3	85412	85896	118610	40578	78460	76634	1.055	1.061	1.466	0.501	0.969	0.947	1.482	0.154502
A0A286ZL07	BUB3	36.766	44.4	61	11	11	10	8	11	11	9	12	9	8	10	11	10	10	9	8	10	11	10	10	2493900	2499600	2555300	2842900	2750200	2867400	0.935	0.937	0.958	1.065	1.031	1.075	0.892	0.00156397
A0A286ZL11	KRT80	48.451	8.1	4	3	1	1	1	0	0	1	1	3	3	2	3	3	3	1	1	0	1	1	1	0	0	0	0	0	12553
A0A286ZL14	ITCH	100.08	16.4	33	11	9	7	4	2	7	8	5	8	7	7	9	10	10	7	6	6	8	8	8	246360	261690	245710	308570	276540	293430	0.906	0.962	0.903	1.134	1.017	1.079	0.858	0.0153241
A0A286ZL37	ARID1B	195.92	13.3	42	15	14	6	6	8	8	8	6	13	11	13	14	15	13	12	11	13	13	14	12	211280	239550	212790	250930	248970	242940	0.901	1.022	0.908	1.07	1.062	1.036	0.894	0.05296
A0A286ZL51	RPL23A	17.435	45.1	61	8	8	7	12	12	10	10	10	8	8	8	8	8	8	8	8	8	8	8	8	8567000	8581500	8612200	7730900	7901100	8049700	1.04	1.041	1.045	0.938	0.959	0.977	1.088	0.0192958
A0A286ZL62	CERS4	42.041	10.8	18	2	2	3	3	3	3	3	3	2	2	2	2	2	2	2	2	2	2	2	2	131060	157770	172290	179940	177340	144590	0.817	0.983	1.073	1.121	1.105	0.901	0.919	0.4653
A0A286ZL65	RPL15	24.146	44.6	85	13	13	15	15	13	14	13	15	13	13	11	12	11	13	13	13	11	12	11	13	9506600	9744000	9851900	10371000	10554000	10260000	0.946	0.97	0.98	1.032	1.05	1.021	0.933	0.0065201
A0A286ZL66	RBFOX2	38.927	27.1	20	6	3	4	4	3	3	3	3	6	6	4	5	4	4	3	3	2	2	1	2	267390	284280	250500	210810	211920	227520	1.105	1.174	1.035	0.871	0.875	0.94	1.234	0.0088951
A0A286ZL98	DCTN4	52.032	40.4	54	11	11	10	10	9	9	9	7	11	11	11	10	11	11	11	11	11	10	11	11	814880	827700	810590	852250	802580	828980	0.99	1.006	0.985	1.036	0.975	1.007	0.988	0.55276
A0A286ZLA1	EIF4EBP2	12.965	50	10	2	2	1	2	2	2	1	2	2	2	2	2	1	2	2	2	2	2	1	2	167970	180280	182770	106070	0	115580	1.116	1.198	1.214	0.705		0.768	1.597	0.0020781
A0A286ZLA5	NCOA2	148.65	6.1	18	5	5	3	2	3	4	3	3	5	5	5	5	5	4	5	5	5	5	5	4	80774	75060	70023	93093	90167	79761	0.991	0.921	0.859	1.143	1.107	0.979	0.858	0.071856
A0A286ZLB4	BAZ1A	171.22	10.9	38	11	11	5	7	7	9	5	5	10	10	10	11	9	7	10	10	10	11	9	7	187870	181720	188130	172380	186380	180790	1.027	0.994	1.029	0.943	1.019	0.989	1.034	0.25604
A0A286ZLB6	SPIN1	27.09	21.5	14	3	3	2	2	2	3	2	3	2	3	2	3	3	3	2	3	2	3	3	3	64428	66980	59803	72387	71307	77790	0.937	0.974	0.869	1.052	1.037	1.131	0.863	0.026484
A0A286ZLD0	RBIS	11.449	29	8	2	2	2	2	1	1	1	1	2	2	1	2	2	1	2	2	1	2	2	1	36870	39187	0	31028	36458	0	1.027	1.092		0.865	1.016		1.127	0.2925
A0A286ZLE5	---	11.767	11.7	1	1	1	0	0	0	0	1	0	1	1	1	1	1	1	1	1	1	1	1	1	0	0	0	0	0	68190
A0A286ZLF6	PKN2	111.54	34.2	85	20	20	12	13	9	17	18	16	16	17	16	19	18	17	16	17	16	19	18	17	1431700	1430300	1452000	1480300	1543000	1494200	0.973	0.972	0.986	1.006	1.048	1.015	0.955	0.025737
A0A286ZLH2	GLTP	25.949	27.2	20	4	4	3	3	4	2	4	4	3	3	4	4	4	4	3	3	4	4	4	4	534000	544620	534310	549700	546070	446460	1.015	1.036	1.016	1.045	1.038	0.849	1.046	0.5448
A0A286ZLH8	RPL35A	12.538	14.5	5	3	2	0	2	1	1	1	0	3	3	3	2	3	3	2	2	2	1	2	2	214790	257840	244690	204690	174090	190110	1.002	1.203	1.141	0.955	0.812	0.887	1.261	0.032305
A0A286ZLI8	DDX17	72.311	53.2	137	33	24	21	25	22	25	21	23	31	32	32	33	32	32	22	24	23	24	23	24	10146000	10113000	10087000	10060000	9987400	10296000	1.003	1	0.997	0.995	0.987	1.018	1	0.9934
A0A286ZLK7	ECI1	33.147	23.5	26	5	5	4	4	4	5	5	4	4	5	4	5	5	5	4	5	4	5	5	5	448870	400300	399020	420560	442990	428180	1.06	0.946	0.943	0.993	1.046	1.011	0.967	0.446
A0A286ZLL9	SYNPO	117.34	31.1	79	22	22	14	14	17	11	12	11	21	19	21	18	20	16	21	19	21	18	20	16	829190	846850	871400	696750	730930	690560	1.066	1.089	1.121	0.896	0.94	0.888	1.203	0.00128315
A0A286ZLN9	NAA16	93.433	11.8	11	7	3	2	2	1	2	2	2	7	6	7	7	6	7	3	2	3	3	2	3	42649	43293	38565	44731	48742	44268	0.976	0.991	0.882	1.023	1.115	1.013	0.904	0.100802
A0A286ZLP7	PSMD9	24.416	54.7	45	9	9	9	8	7	7	5	9	8	9	8	8	7	9	8	9	8	8	7	9	1016500	974910	972640	870290	884060	939310	1.078	1.034	1.031	0.923	0.938	0.996	1.1	0.024658
A0A286ZLQ3	TUBGCP4	75.676	13.7	26	6	6	4	5	3	5	4	5	6	6	5	6	6	6	6	6	5	6	6	6	142560	153050	148930	164410	180220	175300	0.887	0.952	0.926	1.023	1.121	1.091	0.855	0.0100186
A0A286ZLR9	THUMPD2	53.246	24.9	29	8	7	5	5	4	5	4	6	7	8	5	7	4	7	7	7	5	6	4	6	134550	137120	153890	148340	172840	159550	0.891	0.908	1.019	0.982	1.144	1.056	0.886	0.117005
A0A286ZLS5	PRKCI	68.273	38.3	80	15	15	14	13	11	15	13	14	12	13	12	12	13	14	12	13	12	12	13	14	754580	722140	735270	734000	765000	717570	1.022	0.978	0.996	0.994	1.036	0.972	0.998	0.93994
A0A286ZLT0	NT5C2	65.112	40.4	95	15	15	17	18	13	18	17	12	15	14	13	15	15	11	15	14	13	15	15	11	1556600	1480300	1488400	1483900	1644700	1604000	1.009	0.959	0.965	0.962	1.066	1.04	0.956	0.27224
A0A286ZLT7	ARHGAP12	91.639	29.8	67	16	1	9	14	11	12	12	9	13	15	15	15	15	12	1	1	1	1	0	0	441480	444540	415780	433280	457820	474570	0.993	1	0.935	0.975	1.03	1.067	0.953	0.23052
A0A286ZLV3	THNSL1	85.06	24.1	51	11	11	9	7	9	10	8	8	9	9	10	10	10	7	9	9	10	10	10	7	309920	297450	297100	308490	331000	331830	0.991	0.951	0.95	0.987	1.059	1.061	0.931	0.060776
A0A286ZLV5	CARM1	63.37	32.5	87	13	13	17	15	13	12	15	15	13	12	12	11	13	10	13	12	12	11	13	10	1617600	1640400	1677000	1728400	1759800	1781800	0.951	0.964	0.986	1.016	1.035	1.048	0.936	0.0088797
A0A286ZLW6	SAFB	88.287	31.9	5	22	1	1	1	1	0	1	1	21	21	21	21	21	20	1	1	1	1	1	1	0	0	0	0	0	348130
A0A286ZLY9	HACE1	97.305	1.4	6	1	1	1	1	1	1	1	1	1	1	1	1	1	1	1	1	1	1	1	1	0	0	0	0	0	16717
A0A286ZM14	MBD4	59.124	3.3	3	1	1	0	0	0	1	1	1	1	1	0	1	1	1	1	1	0	1	1	1	0	0	0	0	0	9405.9
A0A286ZM17	RASAL2	125.55	12.9	16	9	7	3	2	4	2	2	3	8	7	7	9	8	7	6	5	5	7	7	6	76797	76540	83795	98073	92541	86829	0.895	0.892	0.977	1.144	1.079	1.012	0.854	0.027461
A0A286ZM24	PTOV1	47.718	9	9	3	3	2	2	1	1	2	1	3	3	2	2	2	2	3	3	2	2	2	2	106510	93026	113410	138620	145450	127180	0.882	0.771	0.94	1.148	1.205	1.054	0.761	0.0174043
A0A286ZM27	DDX5	68.88	53	204	34	25	36	31	32	34	34	37	31	32	32	32	33	31	22	24	23	23	24	23	15257000	15012000	15213000	15533000	15636000	15921000	0.989	0.973	0.986	1.007	1.013	1.032	0.966	0.0178166
A0A286ZM39	XXYLT1	43.818	5.1	6	1	1	1	1	1	1	1	1	1	1	1	1	1	1	1	1	1	1	1	1	0	0	0	0	0	27684
A0A286ZM70	AHNAK	377.68	69.8	263	115	40	42	49	42	45	37	48	111	111	114	112	110	112	37	38	40	40	38	40	21630000	23406000	23009000	20158000	19804000	17965000	1.03	1.115	1.096	0.96	0.943	0.856	1.175	0.0197626
A0A286ZM82	CALU	37.113	54.3	18	17	2	3	2	2	4	3	4	17	17	16	16	16	17	2	2	2	2	2	2	465280	502250	537740	417280	429740	362870	1.028	1.11	1.188	0.922	0.95	0.802	1.244	0.030561
A0A286ZM85	TMEM201	69.122	14.6	23	7	7	3	3	4	3	6	4	6	5	6	5	6	4	6	5	6	5	6	4	247020	233600	225400	254630	263610	272570	0.99	0.936	0.904	1.021	1.057	1.093	0.892	0.02584
A0A286ZMB2	GGH	35.428	13.5	16	5	5	3	3	1	4	2	3	5	5	4	5	4	4	5	5	4	5	4	4	133980	145670	132190	142830	151040	157320	0.931	1.013	0.919	0.993	1.05	1.094	0.913	0.091882
A0A286ZMD7	GEMIN6	18.732	34.9	20	5	5	5	2	2	4	4	3	5	4	4	4	5	3	5	4	4	4	5	3	166190	169620	169350	150570	158430	166910	1.016	1.037	1.036	0.921	0.969	1.021	1.061	0.119638
A0A286ZMH3	TMEM159	17.365	9.3	1	1	1	0	1	0	0	0	0	1	1	0	1	1	1	1	1	0	1	1	1	0	0	0	0	0	21706
A0A286ZML8	NCOA3	143.83	7.7	11	5	5	3	1	2	2	1	2	5	4	4	3	4	3	5	4	4	3	4	3	381380	353790	367150	460050	520380	547630	0.87	0.807	0.837	1.049	1.187	1.249	0.721	0.0044619
A0A286ZMP7	MED1	168.34	18.6	58	18	18	10	10	9	8	10	11	14	16	15	13	12	15	14	16	15	13	12	15	366750	335540	342710	404830	390810	393960	0.985	0.901	0.92	1.087	1.049	1.058	0.879	0.0108984
A0A286ZMP9	VPS39	86.405	23.7	35	11	11	7	3	4	8	6	7	9	9	10	10	10	9	9	9	10	10	10	9	196880	190640	176850	159910	203240	179180	1.067	1.034	0.959	0.867	1.102	0.971	1.041	0.59594
A0A286ZMQ7	RAB12	27.304	27.5	22	5	5	5	4	4	4	3	2	5	5	5	5	4	3	5	5	5	5	4	3	215100	233440	223010	211980	213890	221040	0.979	1.062	1.015	0.965	0.973	1.006	1.038	0.2395
A0A286ZMS1	DTWD1	29.548	14.2	6	2	2	1	1	1	2	1	0	1	1	2	2	2	1	1	1	2	2	2	1	0	0	23551	28892	30776	0			0.849	1.042	1.109		0.789
A0A286ZMS7	TCEA3	39.333	11.5	4	3	3	1	1	0	1	0	1	3	2	2	3	3	2	3	2	2	3	3	2	22682	30507	0	44819	0	30542	0.706	0.949		1.395		0.95	0.706	0.29476
A0A286ZMX2	UBE2S	23.958	26	14	3	3	2	2	3	2	2	3	2	3	3	3	3	3	2	3	3	3	3	3	85623	87700	82018	86514	79474	88025	1.009	1.033	0.966	1.019	0.936	1.037	1.005	0.88102
A0A286ZMY3	TCAF1	96.203	2.8	1	1	1	0	0	0	1	0	0	1	0	1	1	1	0	1	0	1	1	1	0	0	0	0	0	11324	0
A0A286ZMY6	FAF2	49.447	34.8	49	9	9	9	8	9	9	8	6	8	9	8	8	9	7	8	9	8	8	9	7	837760	842410	805370	877990	868560	891280	0.981	0.987	0.943	1.028	1.017	1.044	0.942	0.021301
A0A286ZMZ2	CPSF6	57.726	12.3	32	6	6	4	7	6	5	5	5	6	6	6	6	5	6	6	6	6	6	5	6	1056300	1036100	890610	940340	853280	922890	1.112	1.091	0.938	0.99	0.898	0.972	1.098	0.21048
A0A286ZN07	CHMP4A	25.13	6.3	3	1	1	0	1	0	0	1	1	0	1	0	1	1	1	0	1	0	1	1	1	0	0	0	0	0	19426
A0A286ZN11	TNRC6B	183.35	7.5	19	8	8	2	5	3	3	3	3	5	7	6	5	5	6	5	7	6	5	5	6	98691	96916	100640	89138	80495	96381	1.053	1.034	1.074	0.951	0.859	1.029	1.113	0.108398
A0A286ZN31	SUN2	78.112	38.8	68	18	18	12	12	12	11	11	10	18	16	17	16	13	14	18	16	17	16	13	14	719790	696290	667050	795940	768150	779160	0.976	0.944	0.904	1.079	1.041	1.056	0.889	0.0085978
A0A286ZN35	SHMT1	52.948	5.8	5	2	1	0	1	1	1	1	1	2	2	2	2	2	2	1	1	1	1	1	1	0	0	0	0	0	9336.8
A0A286ZN42	RBMS2	43.859	15.5	12	4	4	2	1	3	2	2	2	3	3	4	4	4	3	3	3	4	4	4	3	251280	263220	243080	248250	267460	202800	1.021	1.07	0.988	1.009	1.087	0.824	1.054	0.52884
A0A286ZN52	PSMB3	23.008	38	60	9	9	11	9	10	12	12	6	8	8	8	9	9	8	8	8	8	9	9	8	1822200	1801800	1742100	1832100	1890500	1904400	0.995	0.983	0.951	1	1.032	1.039	0.954	0.057456
A0A286ZN56	SEC62	45.737	5.5	12	3	3	2	2	2	2	2	2	3	3	3	3	3	3	3	3	3	3	3	3	223570	257350	245930	203210	190380	209480	1.009	1.161	1.11	0.917	0.859	0.945	1.205	0.020561
A0A286ZN59	PRMT1	40.52	69.4	168	23	23	28	29	25	27	28	31	22	23	22	21	22	22	22	23	22	21	22	22	9160900	9317700	9239100	10001000	10022000	10063000	0.951	0.967	0.959	1.038	1.04	1.045	0.921	9.7614e-05
A0A286ZN78	YEATS2	140.83	5.1	10	5	5	3	1	2	2	1	1	5	5	4	3	3	3	5	5	4	3	3	3	261700	189190	226350	305380	255460	267690	1.043	0.754	0.902	1.217	1.018	1.067	0.817	0.127042
A0A286ZN79	TOM1L1	53.013	29.3	25	8	8	3	3	5	6	5	3	7	7	8	8	7	7	7	7	8	8	7	7	218580	191630	182620	202970	201970	130740	1.162	1.019	0.971	1.079	1.074	0.695	1.107	0.48774
A0A286ZN89	---	16.479	54	31	4	4	7	6	4	5	3	6	4	4	3	4	3	3	4	4	3	4	3	3	3737600	3653400	3632700	3005500	2967000	3016200	1.121	1.095	1.089	0.901	0.89	0.904	1.226	3.7531e-05
A0A286ZN94	TMCC1	51.294	4.8	5	1	1	1	1	1	1	1	0	1	1	1	1	1	0	1	1	1	1	1	0	0	0	0	0	13169	0
A0A286ZN98	MTRR	71.937	3.7	6	2	2	2	2	1	1	0	0	2	2	1	1	2	1	2	2	1	1	2	1	51743	22839	0	0	36130	0	1.402	0.619			0.979		1.032
A0A286ZNA7	CAST	80.959	38.5	149	21	3	27	30	26	21	23	22	20	21	21	20	19	20	3	3	3	3	3	3	5685600	5421900	5534900	4795000	4740200	4827900	1.1	1.049	1.071	0.928	0.917	0.934	1.159	0.00056421
A0A286ZNB3	MRPS21	10.661	39.1	23	4	4	3	4	3	4	4	5	3	3	3	3	4	4	3	3	3	3	4	4	195450	219500	196200	193430	196210	184790	0.989	1.111	0.993	0.979	0.993	0.935	1.064	0.22284
A0A286ZNB8	LYPLAL1	25.492	25.9	27	4	4	4	5	6	4	5	3	4	4	4	4	4	3	4	4	4	4	4	3	235970	253660	258130	302670	285650	267570	0.883	0.949	0.966	1.132	1.069	1.001	0.874	0.040276
A0A286ZNF5	SMAD5	52.258	16.3	7	5	2	1	1	1	2	1	1	3	5	4	5	4	4	1	2	2	2	1	2	0	75727	76977	56304	0	93452		1.001	1.018	0.745		1.236	1.019	0.8743
A0A286ZNG1	RPS6KA1	82.743	33.6	45	17	13	9	6	5	9	9	7	15	14	16	15	16	16	11	10	13	12	12	12	321700	300950	301550	336070	347190	349540	0.986	0.923	0.925	1.03	1.064	1.072	0.895	0.0111239
A0A286ZNH2	LOC780435	25.591	34.9	25	7	7	6	4	4	3	5	3	6	7	6	7	7	7	6	7	6	7	7	7	498380	566640	546240	470720	470880	461460	0.992	1.128	1.087	0.937	0.937	0.919	1.148	0.024163
A0A286ZNH3	RIDA	14.369	75.9	25	7	7	5	4	5	3	5	3	5	6	5	4	6	4	5	6	5	4	6	4	1387600	1384800	1351600	1204400	1292100	1217100	1.062	1.06	1.035	0.922	0.989	0.932	1.11	0.0107583
A0A286ZNI6	PHF6	37.335	34.2	64	8	8	11	13	10	10	11	9	8	8	8	7	8	7	8	8	8	7	8	7	473960	474550	457260	470460	455080	473740	1.014	1.015	0.978	1.006	0.973	1.013	1.005	0.78824
A0A286ZNK1	MRPL18	20.549	14.4	6	3	3	2	1	1	2	0	0	3	3	3	2	3	3	3	3	3	2	3	3	100790	89037	88667	105920	89276	99906	1.054	0.931	0.927	1.108	0.934	1.045	0.943	0.42808
A0A286ZNK2	DERL1	28.834	18.7	14	4	4	1	3	3	1	2	4	3	4	3	3	3	4	3	4	3	3	3	4	420730	436950	444280	443340	478740	459160	0.941	0.977	0.993	0.991	1.071	1.027	0.942	0.098202
A0A286ZNK8	LCOR	44.109	6.2	2	1	1	1	0	1	0	0	0	1	0	1	1	1	1	1	0	1	1	1	1	0	0	0	0	0	6170.5
A0A286ZNL3	NAMPT	54.01	40.9	84	15	15	15	15	13	15	14	12	15	15	15	15	15	15	15	15	15	15	15	15	1532700	1480800	1524800	1562400	1532300	1558400	1.001	0.967	0.995	1.02	1	1.017	0.976	0.114917
A0A286ZNN3	HGS	84.021	20.9	69	16	16	13	13	13	8	11	11	13	16	15	16	15	14	13	16	15	16	15	14	959990	956600	1046800	1027900	993180	885830	0.981	0.978	1.07	1.051	1.015	0.905	1.02	0.72358
A0A286ZNN4	NDUFS3	30.201	51.9	69	13	13	12	12	12	14	9	10	13	12	13	11	11	11	13	12	13	11	11	11	2383000	2315700	2318900	2310000	2353600	2396500	1.016	0.987	0.988	0.985	1.003	1.021	0.994	0.69216
A0A286ZNS9	RPF2	35.54	33.3	55	11	11	5	9	13	10	9	9	10	11	11	11	11	11	10	11	11	11	11	11	1007400	985590	951870	1005400	1007700	1017800	1.011	0.99	0.956	1.009	1.012	1.022	0.972	0.159656
A0A286ZNU0	---	11.789	12.1	4	1	1	1	1	0	1	0	1	1	1	0	1	1	1	1	1	0	1	1	1	0	0	0	0	0	27000
A0A286ZNV9	---	11.206	29.5	13	3	3	2	2	3	2	2	2	2	3	3	3	3	3	2	3	3	3	3	3	93264	83958	86393	86925	87185	94043	1.052	0.947	0.975	0.981	0.984	1.061	0.983	0.68524
A0A286ZNW6	SNX24	18.589	11.4	4	2	2	1	0	1	1	0	1	2	2	2	2	1	1	2	2	2	2	1	1	0	0	0	57768	0	0
A0A286ZNY1	TUBA4A	49.924	68.1	30	33	4	4	5	6	5	5	5	32	31	33	32	32	31	4	4	4	4	4	4	2251200	2280300	2582800	2439800	3158100	2659000	0.879	0.89	1.008	0.952	1.233	1.038	0.862	0.1735
A0A286ZNY9	CWC27	52.998	33	43	10	10	5	6	9	7	8	8	10	9	9	10	9	10	10	9	9	10	9	10	390760	391900	374270	356770	364070	370920	1.043	1.046	0.999	0.952	0.971	0.99	1.06	0.03556
A0A286ZP15	AGPS	63.989	60.4	133	25	25	19	25	21	21	23	24	22	22	22	22	24	23	22	22	22	22	24	23	2752500	2781400	2817700	3028500	3084100	3094000	0.941	0.95	0.963	1.035	1.054	1.057	0.907	0.00048483
A0A286ZP24	STAU1	57.842	49.3	2	21	1	0	1	0	0	1	0	18	20	19	19	17	18	0	1	0	1	1	0	0	0	0	0	43340	0
A0A286ZP47	AP5S1	18.822	13.4	4	1	1	2	0	0	0	1	1	1	1	1	1	1	1	1	1	1	1	1	1	0	0	0	0	0	257170
A0A286ZP62	COPZ1	20.198	41.8	37	6	6	7	6	8	5	6	5	5	5	6	5	6	5	5	5	6	5	6	5	1237800	1252700	1236100	1480200	1298600	1382100	0.942	0.953	0.94	1.126	0.988	1.051	0.896	0.103577
A0A286ZP63	IPO9	112.17	34	100	24	24	16	18	14	17	20	15	21	18	20	20	22	20	21	18	20	20	22	20	2792700	2712800	2693800	2833300	2794000	2937400	1	0.971	0.964	1.014	1	1.051	0.958	0.08048
A0A286ZP84	CDKAL1	56.902	9.7	7	4	4	2	1	0	2	1	1	3	3	2	3	2	1	3	3	2	3	2	1	31308	34437	32490	36999	34493	0	0.922	1.014	0.957	1.09	1.016		0.916	0.140825
A0A286ZP86	TRAF7	71.519	4.4	5	2	2	1	0	0	1	1	2	1	2	2	2	1	2	1	2	2	2	1	2	0	19774	18771	22120	0	43976		0.756	0.718	0.846		1.681	0.583	0.29678
A0A286ZP90	CLASP1	160.18	27	119	26	24	18	17	22	20	21	21	20	21	23	22	21	23	18	19	21	20	19	22	851150	824120	876580	880010	904610	860430	0.983	0.951	1.012	1.016	1.044	0.993	0.965	0.195721
A0A286ZP98	MRPL40	24.031	33.5	18	5	5	3	5	2	2	2	4	4	5	5	4	3	4	4	5	5	4	3	4	304100	238280	273020	269140	251770	294280	1.119	0.877	1.005	0.99	0.926	1.083	1.001	0.98024
A0A286ZPA1	---	63.472	2.8	5	1	1	1	0	1	1	1	1	1	0	1	1	1	1	1	0	1	1	1	1	0	0	0	0	0	1665600
A0A286ZPB2	POLR3A	155.82	18.1	62	17	17	12	9	9	10	13	9	16	15	15	13	16	14	16	15	15	13	16	14	469860	447230	439100	447570	477350	467790	1.026	0.976	0.958	0.977	1.042	1.021	0.974	0.39286
A0A286ZPC6	GALK2	46.841	43.5	73	11	11	11	12	12	10	14	14	10	10	10	11	10	10	10	10	10	11	10	10	1160600	1152200	1161100	1228800	1193600	1226500	0.978	0.971	0.978	1.035	1.005	1.033	0.952	0.0077017
A0A286ZPE6	IFT122	120.42	1.5	2	1	1	0	0	0	1	1	0	1	1	1	1	1	0	1	1	1	1	1	0	0	0	0	0	13352	0
A0A286ZPF5	MAPK1	41.318	69.9	147	24	19	27	24	21	24	26	25	23	22	23	24	24	23	18	17	18	19	19	18	4186600	4259400	4310000	4531200	4700300	4679400	0.942	0.958	0.97	1.02	1.058	1.053	0.917	0.003677
A0A286ZPI3	COPS2	45.781	51.1	98	17	17	16	18	16	16	15	17	16	16	17	16	15	17	16	16	17	16	15	17	1533800	1557600	1591600	1611400	1589900	1608200	0.969	0.985	1.006	1.019	1.005	1.017	0.973	0.081061
A0A286ZPI7	VPS26C	32.913	33.7	28	6	6	5	5	2	6	4	6	6	5	6	6	6	6	6	5	6	6	6	6	294820	276790	276190	300860	294040	297080	1.017	0.955	0.952	1.038	1.014	1.025	0.95	0.084724
A0A286ZPJ7	RNASEL	84.041	6.6	9	3	3	1	1	2	2	2	1	3	2	3	3	2	3	3	2	3	3	2	3	43062	38922	35650	38333	38172	37019	1.118	1.01	0.925	0.995	0.991	0.961	1.036	0.5923
A0A286ZPL3	REEP3	24.759	12.9	2	1	1	0	0	0	0	1	1	1	1	1	1	1	1	1	1	1	1	1	1	0	0	0	0	0	19830
A0A286ZPL6	D2HGDH	50.443	31.5	38	9	9	6	5	6	7	6	8	8	8	8	9	7	9	8	8	8	9	7	9	407780	400990	412780	410850	397980	394140	1.009	0.992	1.022	1.017	0.985	0.975	1.015	0.37212
A0A286ZPM4	ARHGEF7	69.771	32.8	60	13	13	13	10	9	11	8	9	12	13	12	13	10	12	12	13	12	13	10	12	517820	512910	498010	533850	550430	538200	0.986	0.977	0.948	1.016	1.048	1.025	0.942	0.0167993
A0A286ZPN7	HSD17B13	31.173	31.8	24	7	6	5	4	3	5	3	4	6	5	5	6	4	6	5	4	4	5	3	5	261480	274230	266880	292130	294610	301460	0.928	0.973	0.947	1.037	1.045	1.07	0.904	0.0036573
A0A286ZPN8	FUBP1	69.85	44	132	22	3	24	22	23	22	21	20	21	21	20	22	20	20	2	3	3	3	2	3	3537100	3608400	3428100	2999100	2972400	3157500	1.077	1.099	1.044	0.913	0.905	0.962	1.158	0.0037163
A0A286ZPP0	SGSM2	92.263	2.1	1	1	1	0	1	0	0	0	0	0	1	1	0	0	0	0	1	1	0	0	0	0	0	5183.6	0	0	0
A0A286ZPQ2	CHML	72.138	11.7	8	5	3	1	0	1	3	2	1	4	4	4	5	5	4	2	2	2	3	3	2	24100	15513	18089	45776	32813	22483	0.911	0.586	0.684	1.73	1.24	0.85	0.571	0.091644
A0A286ZPQ4	DENND4C	216.27	22.8	104	31	31	15	14	13	24	19	19	26	25	20	26	29	26	26	25	20	26	29	26	662840	664600	650220	896670	895160	878980	0.856	0.858	0.839	1.157	1.155	1.135	0.741	2.8472e-06
A0A286ZPQ5	SSH2	154.68	2.9	10	3	3	1	1	2	2	2	2	3	2	3	3	3	3	3	2	3	3	3	3	25267	30931	36294	39243	39655	33079	0.741	0.908	1.065	1.152	1.164	0.971	0.826	0.173305
A0A286ZPR8	UQCRB	13.563	64.9	28	9	9	5	5	5	5	3	5	9	8	7	7	8	7	9	8	7	7	8	7	669710	666830	638520	537920	529250	592610	1.105	1.101	1.054	0.888	0.874	0.978	1.19	0.0102809
A0A286ZPT3	RAB43	23.11	23.3	13	3	3	1	3	3	2	2	2	3	3	3	2	2	3	3	3	3	2	2	3	101220	99027	108610	95831	117660	97903	0.979	0.958	1.051	0.927	1.138	0.947	0.992	0.95274
A0A286ZPT6	NDUFV2	25.543	51.7	50	9	9	9	6	10	7	10	8	7	6	8	8	8	8	7	6	8	8	8	8	1226100	1139800	1181000	1122000	1182900	1151100	1.051	0.977	1.012	0.961	1.013	0.986	1.027	0.3664
A0A286ZPU9	ARVCF	93.528	2	3	1	1	0	1	1	0	1	0	1	1	1	0	1	1	1	1	1	0	1	1	0	0	0	0	0	20826
A0A286ZPY1	AHNAK	129.46	70.3	18	45	4	3	4	4	1	4	2	41	41	42	41	43	42	3	3	3	3	4	4	553440	634250	613200	476440	525040	363700	1.049	1.202	1.162	0.903	0.995	0.689	1.319	0.070621
A0A286ZPZ5	CLUH	150.83	41.1	213	42	42	39	34	34	33	35	38	38	38	37	38	39	39	38	38	37	38	39	39	4076400	3938800	3858000	4299600	4181600	4455100	0.986	0.953	0.933	1.04	1.011	1.077	0.918	0.024857
A0A286ZPZ8	ECD	67.256	22.2	31	9	9	6	6	6	5	4	4	9	7	8	9	9	7	9	7	8	9	9	7	311050	274950	290270	334220	327480	323700	1.002	0.886	0.936	1.077	1.055	1.043	0.889	0.032422
A0A286ZQ01	PACS2	92.206	8.2	13	4	4	2	2	1	1	4	3	3	4	3	3	4	3	3	4	3	3	4	3	36244	34248	36361	24675	48483	45442	0.965	0.911	0.968	0.657	1.29	1.209	0.901	0.8012
A0A286ZQ13	MAP2K3	36.146	36.8	10	9	1	1	2	2	2	2	1	7	8	9	8	9	8	1	1	1	1	1	1	0	319880	275860	284240	308580	0		1.077	0.928	0.957	1.039		1.005	0.9786
A0A286ZQ22	C3orf38	35.814	8	5	2	2	0	1	1	1	1	1	1	2	1	2	2	2	1	2	1	2	2	2	0	0	0	0	0	188310
A0A286ZQ23	ETNK1	41.947	35	42	7	7	7	7	6	8	7	7	6	7	6	7	7	6	6	7	6	7	7	6	385490	337270	414730	651510	703450	703480	0.724	0.633	0.779	1.223	1.321	1.321	0.553	0.00083594
A0A286ZQ27	HKDC1	102.44	25.1	55	16	13	8	8	8	10	9	12	15	15	13	14	15	15	12	12	10	12	12	13	507150	494180	525950	664470	698950	693840	0.849	0.827	0.88	1.112	1.17	1.161	0.742	0.00024029
A0A286ZQ28	SEC24C	118.31	31.8	101	22	20	18	14	16	19	16	18	21	18	21	20	18	22	19	16	19	18	16	20	1526700	1520800	1515300	1618200	1636200	1637200	0.969	0.965	0.962	1.027	1.038	1.039	0.933	8.2186e-05
A0A286ZQ31	BPGM	29.939	41.7	65	11	11	11	9	12	11	12	10	10	10	11	11	11	11	10	10	11	11	11	11	1327600	1290900	1295100	1398100	1425300	1460300	0.972	0.945	0.948	1.023	1.043	1.069	0.914	0.0044188
A0A286ZQ40	RPS26	12.36	37	48	4	4	6	7	7	10	9	9	4	4	4	4	4	4	4	4	4	4	4	4	3866000	3905200	3737700	3875100	3853500	4016600	0.998	1.008	0.964	1	0.994	1.036	0.98	0.34468
A0A286ZQ41	YTHDC1	80.455	12.9	35	9	9	7	7	7	6	4	4	9	9	9	8	7	8	9	9	9	8	7	8	300510	296020	289680	316140	316290	341100	0.97	0.955	0.935	1.02	1.02	1.1	0.911	0.027319
A0A286ZQ44	DCXR	25.661	35.7	34	6	6	6	6	5	6	5	6	6	6	5	6	6	6	6	6	5	6	6	6	246440	251580	264510	244860	246320	255870	0.98	1	1.051	0.973	0.979	1.017	1.021	0.4592
A0A286ZQ50	NUP155	154.4	37.3	217	37	37	36	37	32	34	43	35	34	35	36	34	33	32	34	35	36	34	33	32	2824300	2870500	2798200	3212400	3097400	3024400	0.951	0.966	0.942	1.081	1.042	1.018	0.91	0.0077619
A0A286ZQ65	PIP4K2B	47.336	25.5	18	7	5	4	4	2	3	3	2	6	5	5	6	5	6	4	4	3	4	3	4	125380	127750	126320	112570	110850	98901	1.072	1.092	1.08	0.962	0.948	0.846	1.177	0.0567
A0A286ZQ67	NOL10	80.154	29.2	40	11	11	5	6	6	8	8	7	8	9	7	9	9	9	8	9	7	9	9	9	310820	316830	324900	310550	296560	329160	0.987	1.006	1.032	0.986	0.942	1.046	1.017	0.61854
A0A286ZQ74	VPS41	91.024	18.7	27	10	10	4	2	5	4	6	6	10	10	8	10	9	7	10	10	8	10	9	7	145420	138800	170750	150690	154220	168710	0.94	0.897	1.103	0.974	0.996	1.09	0.961	0.58134
A0A286ZQ77	TFDP1	41.634	9.6	10	2	2	2	2	1	1	2	2	2	2	2	1	2	2	2	2	2	1	2	2	45630	53609	50457	0	44479	42066	0.966	1.135	1.068		0.941	0.89	1.154	0.114877
A0A286ZQA2	CEP78	76.585	6.8	11	3	3	3	1	2	2	1	2	3	3	3	2	3	3	3	3	3	2	3	3	123070	145090	146620	146710	110480	146820	0.902	1.063	1.074	1.075	0.81	1.076	1.026	0.78906
A0A286ZQB1	C9orf64	43.47	17.7	16	5	5	2	3	3	3	3	2	5	4	5	5	4	3	5	4	5	5	4	3	436910	361480	545450	490680	518340	476640	0.926	0.767	1.157	1.04	1.099	1.011	0.905	0.40198
A0A286ZQB6	CCNT1	76.642	23	25	8	8	2	5	5	5	5	3	6	5	5	5	8	5	6	5	5	5	8	5	116490	121970	123960	119700	142460	139850	0.914	0.957	0.973	0.94	1.118	1.098	0.901	0.155863
A0A286ZQC1	SUGT1	38.29	58.5	94	17	17	19	16	15	15	16	13	17	16	14	16	15	13	17	16	14	16	15	13	1745400	1721800	1723100	1656100	1622700	1641600	1.036	1.022	1.023	0.983	0.963	0.974	1.055	0.00190093
A0A286ZQE1	CBL	100.66	9.3	20	5	5	2	4	4	4	3	3	4	5	5	5	4	4	4	5	5	5	4	4	114280	105260	110980	116420	104290	113410	1.032	0.95	1.002	1.051	0.941	1.024	0.989	0.81774
A0A286ZQF1	PRMT7	78.597	32.6	52	14	14	9	6	8	10	10	9	11	11	11	13	13	13	11	11	11	13	13	13	464420	451800	441800	538950	535330	581410	0.925	0.899	0.88	1.073	1.066	1.158	0.82	0.0028228
A0A286ZQI0	ZNF579	72.768	2.8	4	1	1	1	1	0	1	0	1	1	1	0	1	0	1	1	1	0	1	0	1	0	0	0	0	0	16792
A0A286ZQK4	CELF2	55.715	15.9	31	7	6	5	6	5	5	5	5	7	7	7	6	6	6	6	6	6	5	5	5	221040	213980	208470	195800	199300	202280	1.069	1.035	1.008	0.947	0.964	0.978	1.077	0.0186623
A0A286ZQK8	TRMT1L	84.08	40.4	97	20	20	16	14	17	15	19	16	20	18	19	17	19	20	20	18	19	17	19	20	1160500	1157000	1158600	1264100	1268300	1253900	0.959	0.956	0.957	1.044	1.048	1.036	0.918	1.84701e-05
A0A286ZQL9	ASCC2	84.647	17.9	28	8	8	3	6	2	7	6	4	6	6	4	7	5	4	6	6	4	7	5	4	251920	267230	265390	303630	298190	294260	0.899	0.954	0.947	1.084	1.065	1.051	0.875	0.0029613
A0A286ZQN9	HNRNPH1	49.229	51.2	200	16	8	36	41	31	31	31	30	15	16	16	16	16	16	7	8	8	8	8	8	13014000	13054000	12589000	11551000	11405000	12325000	1.056	1.059	1.022	0.937	0.926	1	1.096	0.025642
A0A286ZQP4	OSBPL2	53.603	20.9	18	5	5	2	3	5	2	3	3	5	5	5	4	5	5	5	5	5	4	5	5	110260	108560	98634	112910	104040	105600	1.034	1.018	0.925	1.059	0.975	0.99	0.984	0.72584
A0A286ZQP5	SNX16	35.966	18.7	16	4	4	3	2	2	2	4	3	3	3	2	2	4	3	3	3	2	2	4	3	132680	117830	128990	132510	133720	102930	1.063	0.944	1.034	1.062	1.072	0.825	1.028	0.7391
A0A286ZQP7	MTMR9	63.552	17.9	27	7	7	4	2	7	4	5	5	7	6	7	5	7	6	7	6	7	5	7	6	319790	294470	316900	386030	387710	376200	0.922	0.849	0.914	1.113	1.118	1.085	0.81	0.00159615
A0A286ZQQ5	WRB	19.91	14.9	6	2	2	1	2	1	1	0	1	2	2	2	2	1	2	2	2	2	2	1	2	76725	73256	73209	123370	0	79943	0.899	0.859	0.858	1.446		0.937	0.732	0.41062
A0A286ZQQ7	AKR1E2	33.127	20.6	6	3	2	1	2	2	1	0	0	2	3	3	3	3	3	1	2	2	2	2	2	0	106530	128330	105410	127600	134960		0.884	1.064	0.874	1.058	1.119	0.958	0.74686
A0A286ZQQ9	ATP11C	121.54	18.3	54	14	14	8	7	10	6	12	11	13	13	13	10	13	13	13	13	13	10	13	13	383610	371460	391690	415580	416160	409770	0.964	0.933	0.984	1.044	1.046	1.029	0.924	0.0082049
A0A286ZQV3	RBM7	26.301	43.7	23	5	5	4	4	4	5	3	3	5	5	4	5	4	4	5	5	4	5	4	4	132440	129100	139250	114920	110410	112070	1.076	1.049	1.132	0.934	0.897	0.911	1.188	0.0024576
A0A286ZQV5	DNAJC13	254.55	33.5	252	55	55	41	33	41	46	46	45	48	52	50	49	50	51	48	52	50	49	50	51	2564300	2593600	2545700	2693300	2708000	2685500	0.974	0.986	0.967	1.023	1.029	1.02	0.953	0.00149519
A0A286ZQV9	BABAM1	36.97	44.3	24	6	5	3	4	5	2	4	6	5	5	5	3	5	4	4	5	5	3	5	4	305930	314400	318830	340810	371160	357880	0.914	0.939	0.952	1.018	1.108	1.069	0.878	0.0089763
A0A286ZQW5	SURF4	30.422	8.2	12	2	2	2	2	2	2	2	2	2	2	2	2	2	2	2	2	2	2	2	2	237480	259460	277230	296560	331500	337560	0.819	0.895	0.956	1.023	1.143	1.164	0.802	0.021399
A0A286ZQY6	IDH3A	39.65	42.6	84	13	13	14	17	14	13	14	12	13	12	13	12	13	13	13	12	13	12	13	13	2237800	2286100	2243500	2216100	2239300	2186500	1.001	1.023	1.004	0.992	1.002	0.978	1.019	0.129038
A0A286ZQY9	RPE	25.012	41.7	28	4	4	4	6	3	5	6	4	4	4	4	4	4	4	4	4	4	4	4	4	360230	358200	360870	376300	431580	324810	0.977	0.972	0.979	1.021	1.171	0.881	0.953	0.66296
A0A286ZQZ0	PDS5A	147.46	37.4	148	34	31	23	24	26	24	27	24	30	29	30	30	32	30	28	27	28	28	29	28	1936100	1907500	1890200	2127800	2102600	2143000	0.959	0.945	0.937	1.054	1.042	1.062	0.9	0.00026395
A0A286ZQZ3	COPS7A	29.497	33.2	41	6	6	7	7	6	7	7	7	6	6	6	6	6	6	6	6	6	6	6	6	659300	681960	652720	694960	703060	697040	0.967	1.001	0.958	1.02	1.032	1.023	0.952	0.022565
A0A286ZQZ8	DUSP23	16.794	28	4	3	3	0	1	0	1	2	0	3	3	3	3	3	1	3	3	3	3	3	1	24593	25702	22995	27445	42098	0	0.861	0.9	0.805	0.961	1.474		0.703	0.137884
A0A286ZR01	SLC7A6	56.846	8.5	4	3	3	2	0	0	1	0	1	2	1	2	2	1	1	2	1	2	2	1	1	48370	0	0	0	0	0
A0A286ZR12	SMNDC1	22.428	30.2	12	3	3	1	2	2	2	2	3	2	3	3	2	3	3	2	3	3	2	3	3	255320	259490	268000	224390	212470	217070	1.066	1.084	1.119	0.937	0.887	0.907	1.197	0.00108386
A0A286ZR21	NEDD4L	130.1	32.2	132	30	4	23	22	20	25	24	18	26	28	28	28	26	26	3	3	4	4	3	3	2024700	1990400	1999800	1989700	1997900	1994700	1.013	0.995	1	0.995	0.999	0.998	1.005	0.38734
A0A286ZR31	RPP40	41.39	29.5	30	8	8	3	8	7	5	4	3	5	6	8	7	5	4	5	6	8	7	5	4	171370	172580	173930	178350	176370	198290	0.96	0.967	0.974	0.999	0.988	1.111	0.936	0.22966
A0A286ZR64	HIRA	109.7	16.2	1	10	1	0	0	0	0	0	1	6	6	5	8	8	5	1	1	1	1	1	1	0	0	0	0	0	19168
A0A286ZR85	SPTAN1	267.58	64.6	2	143	0	0	0	1	0	1	0	132	136	135	130	136	131	0	0	0	0	0	0	0	0	0	0	27637	0
A0A286ZRB3	---	14.633	57.7	19	6	6	5	5	3	3	2	1	6	5	5	4	3	4	6	5	5	4	3	4	18011000	17153000	17775000	10814000	10509000	11205000	1.264	1.204	1.248	0.759	0.738	0.787	1.627	3.638e-05
A0A286ZRB9	MAP3K5	159.96	6.2	17	6	6	3	1	3	4	3	3	6	4	6	5	6	5	6	4	6	5	6	5	188600	198300	174200	230140	262940	241040	0.874	0.919	0.807	1.066	1.218	1.117	0.764	0.0078365
A0A286ZRD4	TJP1	195.21	45.7	5	56	1	1	1	1	1	1	0	54	52	52	48	51	51	1	1	1	1	1	1	0	0	0	0	0	20289
A0A286ZRE1	TPM1	40.177	47.6	6	24	0	1	1	1	1	1	1	22	24	23	24	24	24	0	0	0	0	0	0	0	0	0	0	0	97759
A0A286ZRF2	NUP214	204.48	30.1	177	33	33	28	30	31	31	28	29	29	26	28	31	29	30	29	26	28	31	29	30	2243400	2190600	2203600	2247200	2206400	2317500	1.004	0.98	0.986	1.006	0.987	1.037	0.98	0.28568
A0A286ZRG9	ME1	61.465	39.9	133	15	15	22	21	22	22	20	26	14	14	15	15	14	15	14	14	15	15	14	15	3988400	3961400	3814900	3965700	3969500	4203100	1.001	0.994	0.958	0.995	0.996	1.055	0.969	0.26276
A0A286ZRH1	C6orf132	137.11	1.9	4	2	2	1	0	2	1	0	0	2	2	2	2	2	2	2	2	2	2	2	2	617130	0	583760	518880	0	0	1.077		1.018	0.905			1.157
A0A286ZRI5	LGALS1	14.72	76.3	277	13	13	50	50	44	42	41	50	13	13	13	12	13	13	13	13	13	12	13	13	59650000	63868000	65965000	61727000	64839000	60225000	0.951	1.018	1.052	0.984	1.034	0.96	1.014	0.72472
A0A286ZRK0	LOC100622780	50.564	52.2	78	18	10	15	12	14	11	12	14	18	18	18	18	17	18	10	10	10	10	9	10	1981400	2037700	1963000	1932500	1927400	2102400	0.995	1.024	0.986	0.971	0.968	1.056	1.003	0.90206
A0A286ZRL1	CLPP	29.825	26.4	28	5	5	4	5	4	5	4	6	5	5	5	5	5	5	5	5	5	5	5	5	831720	753480	761390	854810	765680	839480	1.038	0.941	0.95	1.067	0.956	1.048	0.954	0.36474
A0A286ZRL3	CYP20A1	356.55	5.5	41	12	9	10	8	6	6	5	6	10	12	11	12	9	11	8	9	9	9	8	8	560470	539940	530300	615310	569260	563320	0.995	0.959	0.942	1.093	1.011	1	0.933	0.100122
A0A286ZRL6	ANKRD13C	55.811	9.2	3	3	3	0	2	0	1	0	0	3	2	3	3	3	2	3	2	3	3	3	2	44808	48383	42194	46539	28555	0	1.064	1.149	1.002	1.106	0.678		1.201	0.3454
A0A286ZRL7	DDX39A	30.883	50.9	57	13	7	11	10	8	11	8	9	12	12	13	12	11	12	6	6	7	7	7	6	2163200	2363900	2161200	2330400	2402900	2415900	0.938	1.025	0.937	1.01	1.042	1.048	0.935	0.101825
A0A286ZRP6	WDR36	99.312	37.8	117	25	25	21	18	18	17	25	18	23	22	24	22	22	22	23	22	24	22	22	22	1416600	1488500	1437400	1611400	1592400	1463700	0.943	0.991	0.957	1.073	1.06	0.975	0.93	0.099118
A0A286ZRQ2	IMPACT	33.7	14.1	3	2	2	0	2	0	0	0	1	2	2	2	1	1	1	2	2	2	1	1	1	33527	36093	39021	0	0	0	0.926	0.997	1.078
A0A286ZRR0	PEX13	39.769	16.3	11	3	3	2	2	1	1	3	2	3	3	1	3	3	3	3	3	1	3	3	3	59542	48728	0	31564	63338	26488	1.296	1.061		0.687	1.379	0.577	1.338	0.38058
A0A286ZRT5	PMPCA	52.757	43.3	79	16	16	11	15	15	11	12	15	15	15	16	14	13	16	15	15	16	14	13	16	1627900	1711400	1728500	1727200	1931900	1783600	0.929	0.977	0.987	0.986	1.103	1.018	0.931	0.1387
A0A286ZRU9	SERPINH1	46.524	53.3	197	20	20	31	35	33	35	35	28	19	20	19	18	19	18	19	20	19	18	19	18	24894000	25524000	25769000	23205000	22845000	21822000	1.037	1.063	1.073	0.966	0.951	0.909	1.123	0.0051369
A0A286ZRX8	FLNC	286.58	29.3	171	53	41	32	40	23	26	23	27	48	52	46	53	51	50	37	40	34	41	39	38	1638300	1679300	1613400	1192100	1249900	1225900	1.143	1.172	1.126	0.832	0.872	0.855	1.345	7.9386e-05
A0A286ZRY5	UBE2D3	15.732	7.9	6	1	1	1	1	1	1	1	1	1	1	1	1	1	1	1	1	1	1	1	1	0	0	0	0	0	685480
A0A286ZRZ8	CGNL1	148.1	22.1	59	21	20	11	8	11	8	13	8	20	15	19	19	16	21	19	15	18	18	16	20	750740	740350	721410	617390	588560	635210	1.111	1.096	1.068	0.914	0.871	0.94	1.202	0.00183658
A0A286ZS01	NSMCE1	30.664	22.2	12	4	4	1	2	2	2	3	2	1	4	4	2	3	4	1	4	4	2	3	4	0	69548	82093	83250	79595	67161		0.911	1.076	1.091	1.043	0.88	0.989	0.92698
A0A286ZS10	CKS2	8.823	26.8	10	2	2	1	1	3	2	2	1	2	2	2	2	2	2	2	2	2	2	2	2	323570	318990	292860	339780	336600	369870	0.98	0.966	0.887	1.029	1.019	1.12	0.894	0.060901
A0A286ZS59	FAM210B	19.007	8.3	1	1	1	0	0	1	0	0	0	0	0	1	0	0	1	0	0	1	0	0	1	0	0	0	0	0	9800.6
A0A286ZS69	PSMB2	22.78	22.9	19	4	4	4	4	2	4	3	2	4	4	4	3	4	3	4	4	4	3	4	3	1066100	1021300	1148100	1073600	1116100	1106200	0.979	0.938	1.055	0.986	1.025	1.016	0.982	0.62162
A0A286ZS83	HNRNPC	32.09	37	64	11	1	10	13	8	12	10	11	9	10	11	11	9	11	1	1	1	1	1	1	7540300	7240400	7245700	6552400	6557400	6903900	1.076	1.033	1.034	0.935	0.936	0.985	1.1	0.011742
A0A286ZSB5	VCP	84.493	68.6	12	45	0	3	2	1	2	3	1	44	43	43	44	44	44	0	0	0	0	0	0	387040	419080	351420	276830	348560	0	1.085	1.175	0.986	0.776	0.977		1.234	0.140839
A0A286ZSD7	STOML2	38.645	44.1	69	11	11	12	13	11	13	11	9	11	11	11	11	11	11	11	11	11	11	11	11	2901800	3004600	2981400	2736300	2685600	2690400	1.024	1.06	1.052	0.966	0.948	0.95	1.095	0.00167715
A0A286ZSE5	CXH4orf3	7.7517	38.2	8	2	2	1	1	1	2	2	1	2	2	2	2	2	2	2	2	2	2	2	2	45583	48102	51051	52309	60184	54010	0.879	0.927	0.984	1.008	1.16	1.041	0.869	0.060104
A0A286ZSG3	CAT	59.929	52.2	157	21	21	26	26	26	26	26	27	20	21	20	21	21	20	20	21	20	21	21	20	6883400	6742500	6579600	7050500	7005700	7361300	0.992	0.972	0.948	1.016	1.01	1.061	0.943	0.045584
A0A286ZSH4	SSRP1	71.743	37	83	19	19	15	15	14	13	14	12	19	17	16	17	17	15	19	17	16	17	17	15	1309200	1301800	1285100	1393900	1398800	1372600	0.974	0.969	0.956	1.037	1.041	1.022	0.935	0.00105864
A0A286ZSJ8	NT5C3A	37.582	27.2	27	7	7	5	5	4	5	4	4	6	6	6	6	5	6	6	6	6	6	5	6	130140	128610	126970	130260	130900	122370	1.015	1.003	0.99	1.016	1.021	0.954	1.006	0.80434
A0A286ZSL1	GTF3C2	85.287	11.9	27	6	6	4	5	4	5	6	3	5	5	5	6	6	4	5	5	5	6	6	4	149790	170070	156620	180060	181630	157800	0.902	1.025	0.944	1.085	1.094	0.951	0.917	0.21856
A0A286ZSL2	AIF1L	13.059	21.2	8	2	2	2	2	1	1	1	1	2	2	2	2	2	2	2	2	2	2	2	2	145840	128050	45671	129090	40441	140850	1.389	1.22	0.435	1.23	0.385	1.342	1.029	0.93204
A0A286ZSM7	GSN	82.069	44.1	169	27	1	28	30	28	29	26	28	25	24	24	25	20	22	1	1	1	1	1	1	5095000	5246800	5163500	4860100	4759800	4803100	1.021	1.052	1.035	0.974	0.954	0.963	1.075	0.002343
A0A286ZSN0	APC	295.1	6.5	30	11	11	4	3	6	7	4	6	8	5	9	10	7	10	8	5	9	10	7	10	77958	67025	70791	85517	86985	87118	0.984	0.846	0.893	1.079	1.098	1.1	0.831	0.052445
A0A286ZSN6	TMPO	73.549	55.4	126	24	16	18	24	21	20	23	20	22	24	24	24	23	23	14	16	16	16	15	15	3059800	3068800	3148000	3310300	3213800	3156700	0.968	0.971	0.996	1.048	1.017	0.999	0.958	0.06142
A0A286ZSN9	GEMIN7	14.393	21.4	6	1	1	1	1	1	1	1	1	1	1	1	1	1	1	1	1	1	1	1	1	0	0	0	0	0	173460
A0A286ZSP0	PISD	46.222	27.7	37	8	8	6	5	5	7	8	6	8	8	8	8	7	8	8	8	8	8	7	8	204050	220370	219310	245120	265310	235930	0.881	0.951	0.947	1.058	1.145	1.018	0.863	0.025997
A0A286ZSQ4	ICMT	21.735	9.6	4	1	1	1	0	1	1	0	1	1	1	1	1	0	1	1	1	1	1	0	1	0	0	0	0	0	6738.6
A0A286ZSR2	PHAX	44.354	28.9	44	9	9	8	7	7	8	6	8	7	8	8	9	8	9	7	8	8	9	8	9	654470	660830	659400	597600	577000	588180	1.051	1.061	1.059	0.959	0.926	0.944	1.121	0.00041501
A0A286ZST9	CRTC3	66.623	4.2	4	1	1	1	1	1	0	1	0	1	1	1	1	1	0	1	1	1	1	1	0	0	0	0	0	8571.4	0
A0A286ZSU2	BRAP	67.324	13	25	5	5	6	4	4	3	4	4	5	5	4	4	5	4	5	5	4	4	5	4	94929	87564	93492	95987	98286	99966	0.999	0.921	0.984	1.01	1.034	1.052	0.938	0.079739
A0A286ZSU9	---	21.031	10.3	1	1	1	0	0	0	0	1	0	0	0	1	1	1	0	0	0	1	1	1	0	0	0	0	0	5172.5	0
A0A286ZSW3	MON2	189.94	20.9	118	27	27	17	21	22	18	20	20	23	24	25	23	25	25	23	24	25	23	25	25	2623700	2600600	2556700	2759800	2748900	2793800	0.979	0.97	0.954	1.03	1.025	1.042	0.937	0.00198244
A0A286ZSX7	ULK3	53.518	6.8	8	2	2	2	2	1	1	1	1	2	2	1	2	1	1	2	2	1	2	1	1	21137	17149	0	18196	0	0	1.123	0.911		0.966			1.053
A0A286ZSZ5	OSBPL9	81.694	27.1	53	12	12	7	9	8	10	10	9	9	11	11	12	10	11	9	11	11	12	10	11	746080	709810	701190	783430	743000	800810	0.998	0.95	0.938	1.048	0.994	1.071	0.927	0.060364
A0A286ZT02	ASRGL1	30.149	47.1	45	8	8	6	8	9	8	6	8	7	8	8	8	7	8	7	8	8	8	7	8	877830	849860	814820	750470	708860	756930	1.107	1.072	1.027	0.946	0.894	0.954	1.147	0.0099236
A0A286ZT03	FCHO2	82.721	27.1	51	13	13	9	10	7	10	9	6	13	13	12	13	11	12	13	13	12	13	11	12	500370	479760	504620	520440	490560	460090	1.016	0.974	1.024	1.056	0.996	0.934	1.009	0.80244
A0A286ZT08	HSDL1	34.611	11.3	9	3	3	3	1	1	1	2	1	3	3	3	3	3	3	3	3	3	3	3	3	63204	50888	50351	48828	68613	59247	1.112	0.895	0.886	0.859	1.207	1.042	0.931	0.61204
A0A286ZT09	CROT	66.765	33	45	12	12	5	6	8	9	9	8	9	10	9	11	10	11	9	10	9	11	10	11	486510	459190	457420	583850	527050	539540	0.956	0.902	0.899	1.147	1.036	1.06	0.85	0.0116399
A0A286ZT73	TARBP1	151.32	5.5	10	4	4	3	1	1	2	1	2	4	2	1	2	2	2	4	2	1	2	2	2	37906	50547	0	41890	54152	53915	0.795	1.06		0.879	1.136	1.131	0.884	0.47072
A0A286ZT79	POLR1C	39.721	43.6	40	9	9	9	5	9	6	4	7	7	8	8	5	6	6	7	8	8	5	6	6	488030	506200	509450	489600	484420	493930	0.985	1.022	1.029	0.989	0.978	0.997	1.024	0.17946
A0A286ZTA0	SPIRE1	83.974	2.8	3	1	1	1	0	0	0	1	1	1	1	0	0	1	1	1	1	0	0	1	1	0	0	0	0	0	12454
A0A286ZTA7	XPO6	128.25	11.4	50	11	11	8	7	8	9	8	10	10	11	9	10	9	10	10	11	9	10	9	10	222940	228180	221890	216660	247740	220810	0.985	1.008	0.98	0.957	1.094	0.975	0.982	0.7275
A0A286ZTB1	TCF20	208.45	11.5	29	12	12	7	6	3	6	3	4	9	11	9	9	7	8	9	11	9	9	7	8	333210	287730	324280	292760	281770	280470	1.111	0.959	1.081	0.976	0.939	0.935	1.106	0.104979
A0A286ZTB7	GEMIN4	117.99	22.3	80	18	18	13	11	11	14	15	16	14	14	13	15	16	17	14	14	13	15	16	17	844640	823300	787290	863990	864460	904500	0.996	0.971	0.928	1.019	1.019	1.067	0.932	0.052617
A0A286ZTC1	PRIM2	58.583	41.5	58	15	15	7	12	11	9	9	10	13	13	14	13	14	14	13	13	14	13	14	14	492290	474310	472670	505440	530080	543650	0.979	0.943	0.94	1.005	1.054	1.081	0.911	0.021003
A0A286ZTD3	LOC102160336	19.53	27	2	3	1	0	1	0	1	0	0	2	3	2	3	2	3	1	1	0	1	0	1	0	0	0	0	0	3268
A0A286ZTD8	CRK	33.809	51	56	11	11	10	10	10	7	10	9	11	11	11	9	10	11	11	11	11	9	10	11	1266700	1267000	1198100	1023100	994850	990860	1.128	1.128	1.066	0.911	0.886	0.882	1.24	0.00055596
A0A286ZTE1	SIGLEC1	185.05	1.4	4	2	1	1	2	1	0	0	0	2	2	2	1	2	1	1	1	1	0	1	0	1003500	2631600	1035900	0	182280	0	0.827	2.169	0.854		0.15		8.556
A0A286ZTF3	PTPA	36.834	52.6	57	12	12	7	9	11	9	11	10	10	9	11	11	12	10	10	9	11	11	12	10	1685200	1602500	1676600	1852700	1745400	1852900	0.971	0.923	0.966	1.067	1.005	1.067	0.911	0.022275
A0A286ZTF6	NOL7	29.196	19.1	16	4	4	3	2	3	2	2	4	4	4	4	3	3	3	4	4	4	3	3	3	142120	157430	148560	168670	250260	123860	0.861	0.953	0.9	1.021	1.515	0.75	0.826	0.54016
A0A286ZTH8	SOAT1	60.328	13.1	24	4	4	3	5	3	4	5	4	3	4	4	3	4	4	3	4	4	3	4	4	273020	221880	232630	223350	249370	246160	1.133	0.92	0.965	0.927	1.034	1.021	1.012	0.90478
A0A286ZTJ3	TMED7	21.412	51.3	48	9	9	8	7	9	7	8	9	7	8	9	8	9	9	7	8	9	8	9	9	2485100	2543700	2477600	2550500	2557500	2537400	0.984	1.007	0.981	1.01	1.013	1.005	0.982	0.094303
A0A286ZTL1	ZMYM4	168.4	2.5	8	2	2	2	1	2	2	1	0	2	2	2	2	1	1	2	2	2	2	1	1	11913	17842	13440	13104	0	0	0.846	1.268	0.955	0.931			1.099
A0A286ZTN0	NRBP1	59.83	37.8	78	15	15	12	12	12	15	13	14	12	11	13	13	11	12	12	11	13	13	11	12	1169800	1094300	1154100	1194200	1207100	1172300	1.004	0.939	0.99	1.025	1.036	1.006	0.956	0.111501
A0A286ZTN5	G3BP1	52.071	58.1	178	19	18	29	28	32	30	27	32	19	19	18	19	18	19	18	18	17	18	17	18	10743000	10795000	10596000	9900900	9743000	9803800	1.047	1.052	1.032	0.965	0.949	0.955	1.091	0.00031953
A0A286ZTR5	MBNL2	40.126	22	2	5	1	0	0	0	1	0	1	5	5	4	5	4	5	1	1	0	1	0	1	0	0	0	0	0	13577
A0A286ZTS1	L3HYPDH	38.089	4.8	4	1	1	1	0	0	1	1	1	1	1	1	1	1	1	1	1	1	1	1	1	0	0	0	0	0	19830
A0A286ZTS8	GATB	48.757	20.4	22	6	6	5	3	6	4	2	2	5	5	6	6	4	5	5	5	6	6	4	5	130930	119430	133020	134270	135060	138500	0.993	0.906	1.009	1.018	1.024	1.05	0.94	0.148098
A0A286ZTS9	CLCN3	73.946	2.4	3	1	1	0	0	1	0	1	1	1	1	1	1	1	1	1	1	1	1	1	1	0	0	0	0	0	35087
A0A286ZTU0	NUP54	55.996	22.7	37	8	8	8	5	6	6	6	6	8	7	8	8	7	7	8	7	8	8	7	7	488810	473810	450970	425710	429320	395170	1.101	1.067	1.016	0.959	0.967	0.89	1.131	0.025161
A0A286ZTU1	SURF2	29.282	39.5	28	7	7	5	5	5	4	4	5	6	6	7	6	5	6	6	6	7	6	5	6	495040	501020	476260	450520	449840	467360	1.046	1.058	1.006	0.952	0.95	0.987	1.076	0.020036
A0A286ZTU8	TXLNA	62.781	22.6	39	11	11	7	5	9	6	7	5	10	9	10	11	9	10	10	9	10	11	9	10	385320	421300	376160	358720	344800	398040	1.012	1.107	0.988	0.942	0.906	1.045	1.074	0.25986
A0A286ZTW8	MRPL28	30.1	30.5	21	6	6	4	4	3	4	4	2	5	6	6	6	6	4	5	6	6	6	6	4	131910	132420	136050	146250	150600	146650	0.938	0.942	0.967	1.04	1.071	1.043	0.903	0.00154452
A0A286ZTX0	HSPA13	44.995	15.7	11	5	5	2	1	2	3	2	1	4	3	3	4	3	2	4	3	3	4	3	2	97828	100980	109630	119300	89252	102900	0.947	0.977	1.061	1.155	0.864	0.996	0.99	0.96566
A0A286ZTX1	CUTC	29.263	18.3	13	3	3	2	2	2	3	2	2	2	2	2	3	2	2	2	2	2	3	2	2	49158	46881	59136	55502	59982	53332	0.91	0.868	1.095	1.028	1.111	0.988	0.919	0.32368
A0A286ZU04	PASK	132.06	21.4	58	14	14	7	9	11	11	10	10	11	11	12	13	11	12	11	11	12	13	11	12	266240	271810	245850	286650	290700	260870	0.985	1.005	0.909	1.06	1.075	0.965	0.935	0.21748
A0A286ZU22	AP2M1	49.654	40.2	69	15	15	13	9	9	12	15	11	12	13	12	15	13	15	12	13	12	15	13	15	1911800	1906800	1885200	2039100	1965700	2031700	0.977	0.974	0.963	1.042	1.005	1.038	0.945	0.0097609
A0A286ZU23	LOC102166523	26.788	12	9	2	2	1	3	1	1	1	2	2	2	2	2	2	2	2	2	2	2	2	2	91985	118000	89806	92033	88048	94744	0.96	1.232	0.938	0.961	0.919	0.989	1.091	0.42514
A0A286ZU36	GAMT	26.522	31.4	22	5	5	4	4	2	3	4	5	5	5	4	5	4	5	5	5	4	5	4	5	111410	116560	112380	112130	123530	108580	0.976	1.022	0.985	0.983	1.083	0.952	0.988	0.8142
A0A286ZU42	PICALM	65.792	33.9	8	13	1	1	2	1	2	1	1	10	11	11	13	12	11	1	1	1	1	1	1	0	0	0	0	0	128500
A0A286ZU54	MTDH	66.995	32	116	18	18	16	20	20	21	19	20	17	18	17	17	16	18	17	18	17	17	16	18	2395800	2490500	2558400	2638200	2625300	2646400	0.936	0.973	1	1.031	1.026	1.034	0.941	0.087256
A0A286ZU56	MRPL20	17.515	34.9	16	4	4	3	3	3	2	2	3	3	4	3	3	2	3	3	4	3	3	2	3	277150	281930	284030	257560	233470	248530	1.051	1.069	1.077	0.976	0.885	0.942	1.141	0.0109627
A0A286ZU83	VCAN	38.274	19.5	16	5	5	2	3	2	4	1	4	4	4	4	5	3	5	4	4	4	5	3	5	195050	166310	194510	141280	69647	156190	1.268	1.081	1.264	0.918	0.453	1.015	1.514	0.143585
A0A286ZUA3	RBM24	24.746	6.8	7	1	1	1	1	1	1	2	1	1	1	1	1	1	1	1	1	1	1	1	1	30377	30173	0	28588	24705	0	1.067	1.06		1.004	0.868		1.136	0.21548
A0A286ZUC0	MARK2	79.356	31.5	79	17	14	13	11	13	15	13	14	16	15	15	17	16	16	13	12	13	14	13	13	492320	491740	471240	483900	477390	496350	1.014	1.013	0.971	0.997	0.983	1.022	0.999	0.94228
A0A286ZUC5	DNAJC15	15.994	12.1	2	1	1	0	0	1	0	1	0	0	1	1	1	1	1	0	1	1	1	1	1	0	0	0	0	0	15133
A0A286ZUC9	TONSL	137.09	7.4	23	6	6	4	3	3	3	6	4	4	6	3	4	5	6	4	6	3	4	5	6	58583	64860	53771	63552	73625	75994	0.9	0.997	0.826	0.977	1.132	1.168	0.831	0.074922
A0A286ZUD5	SNAPIN	14.86	25.7	12	2	2	2	2	2	2	2	2	2	2	2	2	2	2	2	2	2	2	2	2	108680	111140	112390	104100	99396	105620	1.017	1.04	1.051	0.974	0.93	0.988	1.075	0.024996
A0A286ZUF5	NAA50	19.398	65.1	79	14	14	14	11	13	14	13	14	14	13	13	13	13	12	14	13	13	13	13	12	1638300	1612000	1616300	1718100	1699500	1747200	0.98	0.964	0.967	1.028	1.017	1.045	0.942	0.003124
A0A286ZUG0	EPN1	57.697	18	35	6	6	6	5	6	5	6	7	6	6	6	6	6	6	6	6	6	6	6	6	664860	631250	686490	659650	761580	659330	0.982	0.932	1.014	0.974	1.125	0.974	0.953	0.4366
A0A286ZUG2	ST3GAL6	33.934	8.4	6	2	2	1	0	2	2	1	0	2	2	2	2	2	2	2	2	2	2	2	2	27976	25786	24050	32259	30669	32228	0.97	0.894	0.834	1.119	1.064	1.118	0.817	0.0121382
A0A286ZUI3	EEF1A1	46.661	73.2	770	26	15	130	118	125	136	128	133	24	24	24	25	26	25	14	14	14	14	15	15	76788000	75983000	78779000	71236000	72150000	70961000	1.033	1.022	1.06	0.959	0.971	0.955	1.08	0.0030208
A0A286ZUI9	GYG1	37.404	22.8	19	5	4	4	2	4	3	3	3	5	5	5	3	3	4	4	4	4	3	3	3	103100	120820	129050	112080	112480	106910	0.904	1.059	1.131	0.983	0.986	0.937	1.065	0.44046
A0A286ZUJ8	PIP4P1	30.153	11.6	7	2	2	2	1	1	1	1	1	2	2	1	1	2	1	2	2	1	1	2	1	43720	39589	0	0	42565	0	1.042	0.944			1.014		0.979
A0A286ZUL2	DERPC	62.328	10.9	10	3	3	1	2	2	2	1	2	1	2	1	2	2	2	1	2	1	2	2	2	0	84195	0	68871	0	0		1.1		0.9			1.222
A0A286ZUN1	CNOT10	76.021	23.4	37	11	10	5	7	8	6	5	6	10	10	11	10	9	10	9	10	10	9	9	10	259730	266250	255120	315860	288780	321100	0.913	0.936	0.897	1.11	1.015	1.129	0.844	0.008719
A0A286ZUN9	NDUFS8	23.787	28.4	22	5	5	2	3	4	5	6	2	2	3	3	4	4	2	2	3	3	4	4	2	862890	1012300	937690	921550	900310	962760	0.925	1.085	1.005	0.988	0.965	1.032	1.01	0.87688
A0A286ZUQ1	ITPR1	308.48	15.2	46	27	22	4	4	2	14	7	15	19	17	15	22	21	23	14	12	11	18	17	19	188980	202280	177180	317150	293710	316190	0.758	0.812	0.711	1.272	1.178	1.269	0.613	0.00043852
A0A286ZUS8	RDH10	38.087	14.1	10	3	3	2	2	1	0	2	3	2	3	2	2	2	3	2	3	2	2	2	3	55773	47518	51683	62456	70596	77963	0.914	0.779	0.847	1.024	1.157	1.278	0.734	0.0177564
A0A286ZUT3	RAP2A	20.585	29	2	3	1	0	1	0	1	0	0	2	3	1	3	3	3	0	1	0	1	1	1	0	0	0	0	0	37215
A0A286ZUW0	GFPT1	76.737	61.5	244	33	33	42	41	38	43	35	45	30	30	30	32	30	31	30	30	30	32	30	31	6835200	7201300	6890700	6974900	6962300	7017800	0.979	1.032	0.987	0.999	0.997	1.005	0.999	0.9461
A0A286ZUW2	NAA25	108.72	26.2	98	19	19	16	17	14	19	18	14	19	18	16	18	18	18	19	18	16	18	18	18	934490	921970	935880	957480	971460	960530	0.987	0.974	0.988	1.011	1.026	1.014	0.967	0.0061405
A0A286ZUW6	CHD3	193.74	13.4	27	14	7	3	4	6	5	5	4	12	13	11	12	12	14	5	6	4	5	5	7	276460	269970	250650	314980	298660	323310	0.957	0.934	0.867	1.09	1.033	1.119	0.851	0.0129016
A0A286ZUX3	CUL4B	102.49	38.4	121	34	25	20	19	19	18	20	25	31	31	30	30	33	31	22	23	21	22	24	23	1306700	1334300	1293100	1410600	1406100	1439100	0.957	0.978	0.947	1.033	1.03	1.054	0.925	0.002777
A0A286ZUX9	MRPS30	45.724	32.8	46	10	10	9	9	8	7	6	7	10	10	9	9	8	10	10	10	9	9	8	10	773040	737470	747840	807090	818700	834300	0.983	0.938	0.951	1.026	1.041	1.061	0.918	0.0072813
A0A286ZUZ5	MAP1S	109.06	27.6	55	17	17	8	9	10	9	11	8	13	13	15	14	16	16	13	13	15	14	16	16	540700	520560	502110	507390	502560	546350	1.04	1.001	0.966	0.976	0.967	1.051	1.004	0.89908
A0A286ZUZ7	PIAS2	63.404	4.7	5	2	2	2	1	0	0	1	1	2	2	2	2	1	2	2	2	2	2	1	2	80479	127740	85751	91737	0	93166	0.84	1.334	0.895	0.958		0.973	1.06	0.85922
A0A286ZV11	LOC100521485	13.217	20.4	4	2	2	1	0	0	1	1	1	1	1	0	2	1	2	1	1	0	2	1	2	0	0	0	0	0	34883
A0A286ZV41	EEF2K	67.255	29.7	45	13	13	6	5	8	9	6	11	12	11	10	11	12	12	12	11	10	11	12	12	356450	365770	357570	412160	379040	412740	0.936	0.961	0.939	1.083	0.996	1.084	0.897	0.020764
A0A286ZV44	XRCC1	66.041	24.1	36	9	1	5	7	7	5	7	5	7	8	9	9	8	8	1	1	1	1	1	1	402820	388540	385520	395160	381470	417610	1.019	0.983	0.976	1	0.965	1.057	0.985	0.65842
A0A286ZV62	DDX10	94.649	19.8	43	10	10	8	6	7	8	6	8	10	10	8	9	9	8	10	10	8	9	9	8	1104200	1072700	1094700	1121300	1041800	1148400	1.006	0.978	0.998	1.022	0.95	1.047	0.988	0.72328
A0A286ZV95	TMED10	24.91	35.6	59	9	9	9	9	7	12	11	11	9	9	8	9	9	7	9	9	8	9	9	7	2474700	2395400	2319700	2680700	2679000	2652400	0.977	0.945	0.916	1.058	1.057	1.047	0.898	0.0045805
A0A286ZVA6	LOC100157391	18.378	27.4	19	3	3	3	3	3	3	3	4	3	3	3	3	3	3	3	3	3	3	3	3	755320	707550	696230	772380	784680	810230	1.001	0.938	0.923	1.024	1.04	1.074	0.912	0.031501
A0A286ZVC0	TTC7A	96.187	12.4	19	7	7	1	5	5	4	2	2	5	7	6	6	4	3	5	7	6	6	4	3	182150	135740	122910	83416	124890	165590	1.341	1	0.905	0.614	0.92	1.22	1.179	0.46104
A0A286ZVC4	PTPRZ1	255.04	9.7	49	14	14	8	8	8	10	7	8	10	12	13	12	13	13	10	12	13	12	13	13	565730	526060	519310	690180	693730	698270	0.919	0.855	0.844	1.121	1.127	1.134	0.774	0.0106384
A0A286ZVC5	C5orf24	20.118	11.2	5	1	1	0	1	1	1	1	1	1	1	1	1	1	1	1	1	1	1	1	1	0	0	0	0	0	23526
A0A286ZVD0	TIMM10	10.333	40	19	4	4	3	3	4	3	3	3	4	4	4	4	4	4	4	4	4	4	4	4	288930	286770	284860	272960	290980	240850	1.041	1.033	1.026	0.983	1.048	0.868	1.069	0.33404
A0A286ZVD4	PANK4	82.819	6.4	13	3	3	3	3	1	3	2	1	3	3	2	3	3	1	3	3	2	3	3	1	51640	75493	99159	81766	69179	0	0.684	1.001	1.314	1.084	0.917		0.999	0.90638
A0A286ZVF9	LOC106506226	40.697	22.4	19	5	3	4	4	2	3	3	3	4	4	4	5	5	5	3	3	3	3	3	3	60903	77655	74841	92664	94210	92144	0.742	0.946	0.912	1.129	1.148	1.123	0.765	0.068982
A0A286ZVH8	SCARB1	56.882	9.5	18	4	4	5	4	2	2	3	2	4	4	4	4	4	2	4	4	4	4	4	2	327770	289660	378010	309270	363870	302760	0.998	0.882	1.151	0.941	1.107	0.921	1.021	0.8596
A0A286ZVI3	STK25	50.056	24.1	28	8	5	3	6	3	4	7	5	7	8	7	8	8	7	4	5	4	5	5	5	217030	227520	209160	269170	248930	250090	0.916	0.96	0.883	1.136	1.05	1.055	0.851	0.0101824
A0A286ZVK0	TMEM38B	32.477	4.8	5	1	1	1	1	1	1	1	0	1	1	1	1	1	1	1	1	1	1	1	1	0	0	0	0	0	38711
A0A286ZVK7	PIK3CA	118.01	7.5	12	5	5	2	2	2	2	2	2	3	4	5	3	3	4	3	4	5	3	3	4	49754	42788	44605	37234	45226	53016	1.095	0.942	0.982	0.819	0.995	1.167	1.013	0.85994
A0A286ZVK9	CIAO2B	17.778	63.6	31	5	5	5	5	5	6	4	6	5	5	5	5	5	5	5	5	5	5	5	5	390900	425310	424050	386810	389930	407010	0.968	1.053	1.05	0.957	0.965	1.007	1.048	0.21456
A0A286ZVL0	HNRNPU	90.665	49	249	39	39	41	38	45	41	41	43	37	38	36	36	37	37	37	38	36	36	37	37	31236000	32135000	32005000	32197000	31475000	31617000	0.983	1.011	1.007	1.013	0.99	0.995	1.001	0.93506
A0A286ZVL1	TMX1	31.589	24.8	36	8	8	8	6	4	6	7	5	7	8	5	8	6	6	7	8	5	8	6	6	726440	685410	678130	704530	691710	765390	1.025	0.967	0.957	0.994	0.976	1.08	0.967	0.42966
A0A286ZVL6	USP19	129.63	29.2	74	20	20	11	12	11	13	13	14	16	16	16	18	18	20	16	16	16	18	18	20	463340	460970	461640	530540	510030	510360	0.947	0.942	0.943	1.084	1.042	1.043	0.894	0.0133772
A0A286ZVP6	MED22	22.324	7	11	1	1	2	2	2	2	2	1	1	1	1	1	1	1	1	1	1	1	1	1	33609	29888	31792	30242	27073	27399	1.12	0.996	1.06	1.008	0.902	0.913	1.125	0.073262
A0A286ZVQ0	ACOT4	25.942	57.6	44	9	8	8	8	7	7	7	7	7	8	8	8	9	8	6	7	7	7	8	7	769910	716990	702980	758370	731000	755780	1.042	0.97	0.951	1.026	0.989	1.022	0.976	0.4478
A0A286ZVQ3	NLRP12L	111.6	4.7	9	3	3	2	1	2	1	2	1	3	2	2	3	3	2	3	2	2	3	3	2	33129	32517	30502	30248	31959	29153	1.06	1.04	0.976	0.968	1.023	0.933	1.052	0.23756
A0A286ZVS0	SF3B3	135.56	45.6	219	41	41	31	39	37	38	38	36	36	38	34	38	36	37	36	38	34	38	36	37	6823800	6957000	6914800	7326600	7421700	7191200	0.96	0.979	0.973	1.031	1.044	1.012	0.943	0.0055779
A0A286ZVV1	SBF1	211.08	9.8	30	12	11	4	6	3	5	6	6	9	10	9	8	10	9	9	10	9	7	9	9	145730	167440	147270	158810	154940	194850	0.902	1.037	0.912	0.983	0.959	1.206	0.906	0.32456
A0A286ZVX0	CARD19	20.577	31.1	7	4	4	1	1	0	2	2	1	4	3	0	3	3	1	4	3	0	3	3	1	34869	25152	0	41065	95911	0	0.708	0.511		0.834	1.947		0.438	0.24016
A0A286ZVY5	LOC110255214	51.675	4.6	3	1	1	0	0	1	1	0	1	1	1	1	1	1	1	1	1	1	1	1	1	0	0	0	0	0	15617
A0A286ZVY9	EIF4G1	173.11	47.5	351	58	2	57	61	60	59	57	57	54	55	56	57	54	53	2	2	2	2	2	2	14984000	14838000	14814000	15658000	15712000	15922000	0.978	0.968	0.967	1.022	1.025	1.039	0.944	0.00075922
A0A286ZVZ7	PPIE	33.755	11.6	17	4	3	3	4	3	2	2	3	4	4	4	4	4	4	3	3	3	3	3	3	153650	158320	149270	137040	135820	122650	1.076	1.109	1.045	0.96	0.951	0.859	1.166	0.0173569
A0A286ZW04	CBFB	17.96	20	12	3	2	2	2	2	2	2	2	3	3	3	2	3	2	2	2	2	1	2	1	66080	50359	69887	61533	66564	69676	1.032	0.787	1.092	0.961	1.04	1.088	0.942	0.56138
A0A286ZW20	DTNB	59.371	3.7	4	1	1	1	1	1	0	0	1	1	1	1	0	0	1	1	1	1	0	0	1	0	0	0	0	0	19572
A0A286ZW70	PPIB	23.784	48.1	57	12	11	8	13	6	9	11	10	12	12	12	12	12	11	11	11	11	11	11	10	4994400	5020000	5250300	5167200	5242500	5194200	0.971	0.976	1.021	1.004	1.019	1.01	0.979	0.25562
A0A286ZW74	RSBN1	82.998	17	21	9	9	2	3	3	5	3	5	5	6	7	6	5	6	5	6	7	6	5	6	88906	73793	83230	106230	89880	85125	1.012	0.84	0.947	1.209	1.023	0.969	0.874	0.198083
A0A286ZW92	ZNF250	51.391	11.2	4	3	2	1	0	1	0	1	1	3	3	2	3	3	3	2	2	1	2	2	2	14216	0	0	0	13580	12650	1.054				1.007	0.938	1.084
A0A286ZWA4	MINK1	149.78	15.2	31	15	10	4	3	5	8	5	6	9	11	11	14	11	13	5	6	8	9	7	9	205090	177810	179500	185900	203210	192930	1.075	0.932	0.941	0.975	1.065	1.011	0.966	0.53388
A0A286ZWA5	UBQLN2	65.749	22.8	46	9	5	9	8	8	7	7	7	9	9	9	9	9	9	5	5	5	5	5	5	854230	804610	853140	754750	725610	757890	1.079	1.016	1.078	0.953	0.917	0.957	1.122	0.0087589
A0A286ZWB1	TMEM11	21.286	20.9	9	3	3	2	1	1	1	2	2	3	3	2	2	3	2	3	3	2	2	3	2	99039	101870	115410	112040	124440	141360	0.856	0.881	0.998	0.968	1.076	1.222	0.837	0.100123
A0A286ZWB3	TBC1D8	113.75	2	4	1	1	0	1	1	1	0	1	0	1	1	1	1	1	0	1	1	1	1	1	0	0	0	0	0	17414
A0A286ZWB9	---	55.324	16.8	13	6	6	0	2	2	3	3	3	3	4	5	4	4	5	3	4	5	4	4	5	46656	29439	63215	62070	64377	54933	0.873	0.551	1.183	1.161	1.204	1.028	0.768	0.24568
A0A286ZWI2	NUDT21	26.256	47.6	82	10	10	15	13	13	15	13	13	10	10	10	10	10	10	10	10	10	10	10	10	2163200	2103500	2140800	2214100	2180500	2222200	0.997	0.969	0.986	1.02	1.005	1.024	0.968	0.032383
A0A286ZWJ2	EEF1E1	19.725	53.4	37	8	8	5	7	5	6	7	7	8	8	8	8	7	7	8	8	8	8	7	7	746120	833340	810600	832110	885370	885600	0.897	1.001	0.974	1	1.064	1.064	0.918	0.09154
A0A286ZWM0	NT5C3B	34.648	17.7	17	4	4	3	4	3	2	2	3	3	4	3	4	4	4	3	4	3	4	4	4	133940	149680	125360	113570	107450	112640	1.082	1.209	1.013	0.918	0.868	0.91	1.226	0.021016
A0A286ZWM5	LRRC8D	97.748	11.8	14	7	7	1	2	1	5	2	3	5	5	5	6	7	6	5	5	5	6	7	6	317250	243340	277910	301370	285920	309530	1.097	0.841	0.961	1.042	0.989	1.07	0.935	0.41552
A0A286ZWN5	AURKA	46.024	28.2	28	7	7	5	3	3	5	7	5	5	7	5	7	7	7	5	7	5	7	7	7	141610	129700	148070	175570	179960	172290	0.897	0.822	0.938	1.112	1.14	1.091	0.795	0.0047983
A0A286ZWN9	RDH13	36.206	26	37	6	6	7	7	6	7	4	6	6	6	5	5	5	5	6	6	5	5	5	5	356870	326990	304180	370250	358530	373920	1.024	0.938	0.873	1.063	1.029	1.073	0.896	0.079142
A0A286ZWP0	CCM2	43.058	18.2	17	4	4	2	4	2	4	2	3	3	4	4	4	2	3	3	4	4	4	2	3	93499	77708	83294	87538	71489	89871	1.114	0.926	0.993	1.043	0.852	1.071	1.023	0.79914
A0A286ZWP6	DNAJB6	36.218	13.8	11	3	3	2	1	1	2	3	2	2	2	2	2	2	3	2	2	2	2	2	3	76839	87791	47241	87697	82310	69749	1.021	1.166	0.628	1.165	1.094	0.927	0.884	0.48824
A0A286ZWP7	MTURN	15.534	8.9	1	1	1	0	0	0	0	0	1	0	0	1	0	0	1	0	0	1	0	0	1	0	0	0	0	0	13301
A0A286ZWQ4	C1orf174	23.895	7.1	3	1	1	0	0	1	0	1	1	1	1	1	1	1	1	1	1	1	1	1	1	0	0	0	0	0	15619
A0A286ZWQ9	NIPSNAP3B	27.412	56.2	36	10	7	8	7	7	5	3	6	9	9	10	10	8	10	6	6	7	7	5	7	497250	526550	539820	514280	531430	513940	0.955	1.012	1.037	0.988	1.021	0.987	1.003	0.9387
A0A286ZWS0	SH3BGRL3	10.454	32.3	23	4	4	5	5	3	3	3	4	4	4	4	4	4	4	4	4	4	4	4	4	1347000	1385900	1397800	1133100	1173000	1138100	1.067	1.098	1.107	0.898	0.929	0.901	1.199	0.00030215
A0A286ZWS9	AP3S1	18.894	27.2	14	3	3	1	1	4	2	3	3	3	3	3	3	3	2	3	3	3	3	3	2	174460	196410	227980	247890	257350	240340	0.779	0.877	1.017	1.106	1.149	1.073	0.803	0.047698
A0A286ZWT3	ARHGEF18	112.02	6.5	15	4	4	1	1	2	4	3	4	3	3	3	4	3	4	3	3	3	4	3	4	63355	53630	54804	58903	64122	53277	1.092	0.924	0.945	1.015	1.105	0.918	0.975	0.7498
A0A286ZWV8	OSBPL5	98.383	10	9	6	5	1	2	1	2	0	3	4	6	4	5	4	6	3	5	3	4	3	5	37785	37088	51081	53897	44824	44975	0.841	0.825	1.137	1.199	0.997	1.001	0.877	0.31288
A0A286ZWW2	HNRNPH2	49.249	43.7	37	13	6	6	7	6	5	7	6	11	13	12	13	13	12	4	6	5	6	6	5	829920	864830	981910	677700	796050	772390	1.012	1.054	1.197	0.826	0.97	0.941	1.192	0.067739
A0A286ZWX4	ACOX1	74.671	41.6	2	18	1	0	1	0	1	0	0	17	17	15	17	16	16	1	1	1	1	0	1	0	0	0	0	0	17466
A0A286ZWZ9	PREPL	73.281	25.5	41	11	11	5	9	7	7	9	4	6	9	8	10	8	9	6	9	8	10	8	9	332600	387410	407040	429210	416440	411990	0.837	0.975	1.024	1.08	1.048	1.037	0.896	0.141457
A0A286ZX04	DMAC2L	23.466	19	6	2	2	1	1	1	1	2	0	2	2	2	2	2	1	2	2	2	2	2	1	72317	63924	68894	73967	76742	0	1.016	0.898	0.968	1.039	1.078		0.908	0.135538
A0A286ZX05	KIAA0100	249.74	1.5	3	2	2	0	0	2	0	0	1	1	1	2	2	1	2	1	1	2	2	1	2	0	0	36904	27458	0	27533			1.205	0.896		0.899	1.343
A0A286ZX23	PKP4	131.75	14.6	25	11	11	3	3	3	6	5	5	8	9	7	8	8	10	8	9	7	8	8	10	118820	106450	126160	149600	126150	142060	0.927	0.83	0.984	1.167	0.984	1.108	0.841	0.071299
A0A286ZX26	CTSD	44.123	45.9	123	14	14	17	22	21	22	22	19	14	13	14	14	14	13	14	13	14	14	14	13	5904400	6018300	6175700	6425400	6476300	6485700	0.945	0.963	0.988	1.028	1.037	1.038	0.933	0.0064248
A0A286ZX45	CELSR1	330.32	1	3	2	2	0	0	0	2	1	0	1	1	1	2	2	0	1	1	1	2	2	0	0	0	0	22276	20834	0				1.033	0.967
A0A286ZX49	MAP4K4	132.56	29.6	87	23	18	14	12	16	17	14	14	21	22	20	22	20	21	17	17	17	17	16	17	739650	729220	770290	796720	776220	757140	0.971	0.958	1.011	1.046	1.019	0.994	0.961	0.143521
A0A286ZX63	GPRC5C	46.933	14.1	24	4	4	5	3	4	5	4	3	4	4	4	4	4	4	4	4	4	4	4	4	337740	375140	328290	394780	405420	416030	0.898	0.997	0.873	1.049	1.078	1.106	0.856	0.022197
A0A286ZX79	TRAF3IP2	57.914	21.3	22	5	5	5	4	4	3	2	4	5	5	5	4	5	4	5	5	5	4	5	4	80381	79148	70800	84373	85242	89861	0.985	0.97	0.867	1.034	1.044	1.101	0.888	0.054577
A0A286ZX89	FMC1	12.878	10.6	10	1	1	1	2	1	2	2	2	1	1	1	1	1	1	1	1	1	1	1	1	0	70915	0	80655	43377	92023		0.988		1.124	0.605	1.283	0.984
A0A286ZXA2	SNRNP27	18.596	10.5	10	2	2	2	2	1	2	2	1	2	2	1	2	2	1	2	2	1	2	2	1	66226	115290	0	62460	56205	0	0.882	1.536		0.832	0.749		1.529	0.3028
A0A286ZXA6	GADD45GIP1	25.771	33.3	23	6	6	3	4	6	3	3	4	5	5	6	6	5	6	5	5	6	6	5	6	348570	326330	329890	252750	252550	275360	1.171	1.097	1.109	0.849	0.849	0.925	1.287	0.00193944
A0A286ZXB8	WDR76	58.122	21.1	27	9	9	3	5	6	6	3	4	8	7	9	9	7	5	8	7	9	9	7	5	181540	195080	207560	218640	206310	207750	0.895	0.962	1.023	1.078	1.017	1.024	0.923	0.131681
A0A286ZXC4	CUEDC2	31.973	23.3	13	4	4	2	3	3	0	3	2	3	4	4	3	3	4	3	4	4	3	3	4	181870	198250	174990	165220	159150	156830	1.053	1.148	1.013	0.957	0.921	0.908	1.154	0.024242
A0A286ZXD9	MAP4	229.88	24.6	4	38	0	1	1	1	0	1	0	36	36	37	36	33	36	0	0	0	0	0	0	0	0	0	0	0	37322
A0A286ZXF5	WDR37	49.458	34.1	32	8	8	5	4	5	6	6	6	7	7	7	7	7	6	7	7	7	7	7	6	173620	186520	186770	185430	189830	175230	0.949	1.02	1.021	1.014	1.038	0.958	0.993	0.85356
A0A286ZXG1	KHDC4	40.235	13.8	10	3	3	1	2	3	2	2	0	3	3	3	3	2	1	3	3	3	3	2	1	39979	43843	41970	36475	38133	0	0.997	1.094	1.047	0.91	0.951		1.124	0.055816
A0A286ZXI1	GCDH	43.687	37.6	36	8	8	6	6	6	5	6	7	7	8	8	8	8	8	7	8	8	8	8	8	539520	566550	582070	626250	640630	585380	0.914	0.96	0.986	1.061	1.086	0.992	0.911	0.057125
A0A286ZXI3	RBM42	50.265	31	33	8	7	6	5	4	6	5	7	6	6	8	8	8	8	6	6	7	7	7	7	567270	511410	447740	450820	463790	464040	1.172	1.056	0.925	0.931	0.958	0.958	1.107	0.29386
A0A286ZXJ1	COG5	91.562	26.4	48	13	13	7	8	9	11	8	5	11	10	13	12	13	10	11	10	13	12	13	10	327560	321010	348730	346330	356970	382840	0.943	0.924	1.004	0.997	1.028	1.103	0.918	0.093404
A0A286ZXK8	MCAT	42.298	43.8	69	10	10	10	12	15	8	13	11	10	10	9	8	10	10	10	10	9	8	10	10	657150	676740	688780	689500	705390	718180	0.953	0.982	0.999	1	1.023	1.042	0.957	0.074162
A0A286ZXL2	PITPNM1	132.46	9.1	18	5	5	3	4	2	4	3	2	4	5	3	4	4	3	4	5	3	4	4	3	58872	61070	53620	61312	58200	58064	1.006	1.044	0.916	1.048	0.994	0.992	0.978	0.60776
A0A286ZXP5	MALT1	88.72	4.1	7	2	2	1	2	1	1	1	1	1	2	2	2	1	1	1	2	2	2	1	1	0	22116	20946	22076	0	0		1.019	0.965	1.017			0.975
A0A286ZXR4	GINS1	22.897	14.8	11	2	2	2	2	1	2	2	2	2	2	2	2	2	2	2	2	2	2	2	2	91494	90692	86703	91640	94068	93136	1.002	0.993	0.95	1.004	1.03	1.02	0.964	0.113145
A0A286ZXU2	FLNA	279.88	64.9	1051	125	28	171	180	180	172	177	171	122	121	124	123	122	124	28	28	28	27	26	28	120980000	121790000	119960000	115330000	115600000	116980000	1.021	1.028	1.013	0.974	0.976	0.988	1.042	0.0025588
A0A286ZXU8	LANCL1	45.515	36.8	56	9	9	10	7	9	10	11	9	9	9	8	7	7	8	9	9	8	7	7	8	780930	742000	743980	780680	760050	750610	1.028	0.977	0.979	1.028	1	0.988	0.989	0.62368
A0A286ZXV3	PPP4R3A	81.113	8.9	3	5	1	0	0	1	0	1	1	4	4	4	4	4	5	0	0	1	0	1	1	0	0	0	0	0	53918
A0A286ZXW0	FAAP100	48.069	13.5	10	3	3	2	2	1	1	1	3	3	3	3	2	2	3	3	3	3	2	2	3	30782	32047	29960	32678	31374	36607	0.955	0.994	0.929	1.014	0.973	1.135	0.922	0.186755
A0A286ZXX4	PSMG2	29.121	21.2	15	5	5	2	2	3	3	3	2	5	5	5	5	5	5	5	5	5	5	5	5	373310	369060	369120	392270	399060	387030	0.978	0.967	0.967	1.028	1.046	1.014	0.943	0.003856
A0A286ZXX5	PDCL	34.258	18.6	12	3	3	2	1	2	2	3	2	2	2	3	2	3	2	2	2	3	2	3	2	56808	33051	52856	30747	41456	47139	1.301	0.757	1.21	0.704	0.949	1.079	1.196	0.47292
A0A286ZXY8	FDFT1	47.76	39.5	52	12	12	7	8	7	10	9	11	10	10	10	12	10	12	10	10	10	12	10	12	967850	902180	930010	1216700	1242000	1217400	0.897	0.836	0.862	1.127	1.151	1.128	0.762	0.00022224
A0A286ZXZ1	EML2	70.633	18.5	28	7	7	4	5	5	6	3	5	5	6	6	6	4	4	5	6	6	6	4	4	202850	198900	201240	194380	187130	195790	1.031	1.011	1.023	0.988	0.951	0.995	1.045	0.044456
A0A286ZXZ3	PRCC	52.352	14.1	21	5	5	5	3	3	3	3	4	5	5	5	4	5	5	5	5	5	4	5	5	185080	173380	181390	162530	148440	187450	1.07	1.002	1.048	0.939	0.858	1.083	1.083	0.2979
A0A286ZY07	KANSL3	86.627	2.8	1	1	1	0	0	0	0	1	0	0	0	0	0	1	1	0	0	0	0	1	1	0	0	0	0	0	8948.6
A0A286ZY18	CENPB	66.226	4.8	5	2	2	0	0	0	2	1	2	1	2	1	2	2	2	1	2	1	2	2	2	0	57691	0	92906	44160	61293		0.901		1.451	0.69	0.958	0.872
A0A286ZY28	CCDC25	24.637	42.8	39	8	8	5	7	5	6	9	7	7	8	7	8	8	8	7	8	7	8	8	8	446720	461370	465740	434810	457880	447640	0.988	1.02	1.03	0.961	1.012	0.99	1.025	0.26926
A0A286ZY30	KHSRP	73.343	53.8	205	33	31	35	33	30	33	38	36	29	30	32	31	32	30	27	28	30	29	30	29	8910100	8574300	8566800	8393300	8408800	8834100	1.034	0.995	0.994	0.974	0.976	1.025	1.016	0.48832
A0A286ZY35	NUMA1	231.17	43.1	290	62	62	51	49	46	54	47	43	55	55	55	59	54	55	55	55	55	59	54	55	3548300	3492700	3559200	3788000	3729900	3732500	0.974	0.959	0.977	1.04	1.024	1.025	0.942	0.00144091
A0A286ZY37	GMPS	76.73	60.8	198	33	33	32	30	34	31	34	37	32	29	31	32	30	31	32	29	31	32	30	31	6369100	6273700	6272200	6823000	6743700	6777500	0.973	0.959	0.959	1.043	1.031	1.036	0.93	0.00024095
A0A286ZY45	CASP2	48.974	38.9	28	9	9	5	1	6	5	6	5	7	6	9	9	9	9	7	6	9	9	9	9	160910	194350	197300	208610	208660	196960	0.827	0.999	1.015	1.073	1.073	1.013	0.899	0.183844
A0A286ZY58	MED19	27.035	29.9	11	3	3	2	2	2	2	1	2	3	3	3	2	3	3	3	3	3	2	3	3	47532	60758	68154	64980	39096	54316	0.852	1.089	1.221	1.164	0.701	0.973	1.114	0.55154
A0A286ZY81	DLGAP1	108.34	1.6	3	1	1	0	0	0	1	1	1	1	1	1	1	1	1	1	1	1	1	1	1	0	0	0	0	0	174780
A0A286ZY83	FAM102A	41.272	5.1	2	1	1	1	0	0	1	0	0	1	0	0	1	0	0	1	0	0	1	0	0	0	0	0	3008.2	0	0
A0A286ZY86	AUH	31	11.1	10	2	2	1	2	2	1	2	2	1	2	2	1	2	2	1	2	2	1	2	2	0	72672	72726	73315	89034	63680		0.978	0.979	0.987	1.199	0.857	0.965	0.81146
A0A286ZY93	ZNF106	174.36	7	20	6	6	2	3	3	3	5	4	6	4	6	4	6	6	6	4	6	4	6	6	74090	90612	77588	102170	90324	82971	0.859	1.05	0.899	1.184	1.047	0.962	0.879	0.20748
A0A286ZY95	FN1	262.32	46.2	459	76	2	76	71	74	77	78	83	69	69	71	74	71	73	1	2	1	2	1	1	13756000	13675000	13618000	13970000	13690000	14071000	0.997	0.991	0.987	1.013	0.992	1.02	0.983	0.134422
A0A286ZYA1	AVPI1	16.736	33.1	5	2	2	1	1	1	1	1	0	1	2	2	2	2	1	1	2	2	2	2	1	0	46466	43841	47371	49132	0		0.995	0.939	1.014	1.052		0.936	0.193143
A0A286ZYA7	FBXL18	78.403	37.2	56	16	16	8	9	7	11	11	10	13	12	13	14	15	11	13	12	13	14	15	11	340280	346270	359460	373540	398720	383440	0.927	0.944	0.98	1.018	1.087	1.045	0.905	0.0165974
A0A286ZYB5	DUT	24.886	34.1	34	6	6	6	6	6	5	5	6	6	5	6	6	6	6	6	5	6	6	6	6	1873400	1980400	1883100	1988800	1928800	1924400	0.971	1.026	0.976	1.031	0.999	0.997	0.982	0.42822
A0A286ZYB9	URB1	250.05	15.6	103	23	23	18	17	15	21	17	15	17	20	20	21	20	20	17	20	20	21	20	20	543760	533990	559550	534960	575020	578530	0.981	0.963	1.009	0.965	1.037	1.044	0.969	0.3455
A0A286ZYC5	MADD	135.73	6.5	6	4	4	0	0	0	3	1	2	1	1	1	3	2	3	1	1	1	3	2	3	0	0	0	60089	33703	31274				1.441	0.808	0.75
A0A286ZYC7	SPECC1	75.266	9.8	12	4	4	1	2	3	1	3	2	2	3	3	3	3	4	2	3	3	3	3	4	73341	90897	83764	82092	105640	66367	0.876	1.086	1.001	0.981	1.262	0.793	0.976	0.94864
A0A286ZYE0	ZNF34	59.106	2.7	4	2	2	2	2	0	0	0	0	2	2	1	1	1	1	2	2	1	1	1	1	16749	20053	0	0	0	0	0.91	1.09
A0A286ZYE1	HID1	81.895	14.9	28	7	7	5	2	5	7	4	5	7	4	6	6	6	7	7	4	6	6	6	7	166530	138880	175190	139230	162910	153500	1.067	0.89	1.123	0.892	1.044	0.984	1.055	0.58038
A0A286ZYE7	HNRNPDL	39.995	48.2	94	16	15	17	12	19	14	16	16	14	13	14	15	15	14	13	12	13	14	14	13	7812400	7896500	7653500	7574700	7514200	7927500	1.011	1.022	0.99	0.98	0.972	1.026	1.015	0.47388
A0A286ZYH9	FNBP1L	63.54	20.8	28	7	7	6	5	7	4	3	3	7	7	7	6	7	7	7	7	7	6	7	7	188990	198230	194800	183130	153650	143090	1.068	1.12	1.101	1.035	0.868	0.809	1.213	0.056555
A0A286ZYI3	FYCO1	162.3	22.9	80	22	22	9	14	15	13	14	15	16	19	18	22	19	20	16	19	18	22	19	20	768440	793040	798960	865460	902790	900090	0.917	0.946	0.953	1.033	1.077	1.074	0.884	0.0023634
A0A286ZYL7	ATP5F1D	17.475	37.5	29	5	5	6	5	4	5	5	4	5	5	4	4	4	3	5	5	4	4	4	3	1211000	1094000	1293400	1016000	1083100	925200	1.097	0.991	1.172	0.92	0.981	0.838	1.19	0.060076
A0A286ZYM2	MAIP1	32.746	12.2	15	3	3	2	4	3	1	2	3	2	3	3	3	3	3	2	3	3	3	3	3	134520	151090	148390	151280	160080	152450	0.899	1.01	0.992	1.011	1.07	1.019	0.936	0.170118
A0A286ZYM6	ATP5PB	28.626	18.8	38	7	7	9	5	5	6	6	7	7	7	7	7	7	7	7	7	7	7	7	7	1705100	1643200	1689000	1963500	1845500	1835900	0.958	0.923	0.949	1.103	1.037	1.031	0.892	0.0095589
A0A286ZYP8	SMG9	50.514	20.8	23	6	6	3	3	4	5	4	4	6	5	5	5	6	6	6	5	5	5	6	6	135880	133990	128840	166310	153080	169910	0.918	0.905	0.871	1.124	1.034	1.148	0.815	0.0045827
A0A286ZYS3	FGFR1OP2	21.875	19	7	2	2	1	2	0	2	1	1	2	2	2	2	2	1	2	2	2	2	2	1	25772	44929	30674	34229	25559	0	0.8	1.394	0.952	1.062	0.793		1.131	0.68674
A0A286ZYS7	SHARPIN	37.838	11.8	7	3	3	1	1	1	1	1	2	1	2	2	1	1	2	1	2	2	1	1	2	0	0	33038	0	0	34021			0.985			1.015	0.97
A0A286ZYT5	CEACAM1	48.476	14.6	9	3	3	0	0	2	3	1	3	2	2	2	3	3	2	2	2	2	3	3	2	23020	41927	33502	51073	42828	43465	0.586	1.067	0.852	1.299	1.09	1.106	0.717	0.121875
A0A286ZYU3	GATAD2A	65.858	45.1	87	20	18	13	15	15	16	14	14	17	18	19	20	17	17	15	16	17	18	15	15	903460	926630	892390	815940	818450	854560	1.04	1.067	1.027	0.939	0.942	0.984	1.094	0.008822
A0A286ZYU8	ALDH1L1	95.121	3.2	2	3	1	0	0	1	0	0	1	2	2	3	2	2	3	0	0	1	0	0	1	0	0	0	0	0	45044
A0A286ZYX8	ALDOA	39.42	82.7	242	28	23	45	43	39	37	40	38	28	27	25	26	27	23	23	23	21	21	23	19	21532000	21043000	21208000	20237000	20977000	20828000	1.027	1.003	1.011	0.965	1	0.993	1.028	0.098317
A0A286ZYY2	HNRNPA2B1	37.429	67.7	330	26	25	58	57	49	53	53	60	24	26	26	26	26	26	23	25	25	25	25	25	32481000	32457000	32901000	29923000	30608000	30285000	1.033	1.032	1.046	0.952	0.973	0.963	1.077	0.00062309
A0A286ZYY8	MYBBP1A	170.95	46	433	63	63	71	75	71	72	74	70	59	58	58	59	58	61	59	58	58	59	58	61	19968000	20174000	19805000	21526000	21317000	21977000	0.96	0.97	0.952	1.035	1.025	1.057	0.925	0.00176358
A0A286ZYZ8	LGALS8	36.215	20.8	21	5	5	3	4	4	4	2	4	5	5	5	5	5	5	5	5	5	5	5	5	196340	291280	230600	278530	187040	354610	0.766	1.136	0.899	1.086	0.729	1.383	0.876	0.63574
A0A286ZZ00	AGPAT4	42.233	5.5	6	1	1	1	1	1	1	1	1	1	1	1	1	1	1	1	1	1	1	1	1	0	0	0	0	0	25630
A0A286ZZ06	C12H17orf49	20.17	33.3	13	3	3	1	2	3	3	2	2	3	3	3	3	3	3	3	3	3	3	3	3	105420	106310	113500	60841	70748	75002	1.189	1.199	1.281	0.686	0.798	0.846	1.575	0.0023786
A0A286ZZ12	CNP	44.729	35.8	71	14	14	12	12	13	13	12	9	14	14	14	14	14	14	14	14	14	14	14	14	946050	909230	942830	964470	962720	1016100	0.989	0.95	0.985	1.008	1.006	1.062	0.951	0.081977
A0A286ZZ26	ZFAND1	30.585	48.1	42	9	9	7	6	7	7	7	8	7	7	8	9	8	8	7	7	8	9	8	8	349660	362740	365850	359920	380340	383870	0.953	0.988	0.997	0.981	1.036	1.046	0.959	0.162804
A0A286ZZ34	DBT	55	32.5	50	11	11	9	8	7	9	9	8	10	10	9	9	11	9	10	10	9	9	11	9	686160	745200	702290	739700	670590	692810	0.972	1.055	0.995	1.048	0.95	0.981	1.014	0.71948
A0A286ZZ51	RBM47	63.903	46.3	88	19	18	15	15	17	13	14	14	19	19	17	18	16	17	18	18	16	17	15	16	2032400	1978300	1927000	2308000	2317100	2351800	0.944	0.919	0.895	1.072	1.077	1.093	0.851	0.00059973
A0A286ZZ60	SYNRG	114.37	15	43	10	10	8	7	10	6	7	5	8	8	9	9	8	8	8	8	9	9	8	8	243670	229860	232990	229210	231310	239300	1.04	0.981	0.994	0.978	0.987	1.021	1.01	0.68746
A0A286ZZ81	MED4	29.791	31	24	6	6	4	4	4	3	4	5	5	6	6	6	5	5	5	6	6	6	5	5	187570	142790	221190	165920	220510	141530	1.043	0.794	1.229	0.922	1.226	0.787	1.045	0.81722
A0A286ZZ85	PCID2	39.212	29.2	27	7	7	4	3	5	5	5	5	5	6	7	7	7	6	5	6	7	7	7	6	116720	118260	111070	118140	122440	131070	0.976	0.989	0.929	0.988	1.024	1.096	0.931	0.119923
A0A286ZZ97	CAVIN1	50.365	30.6	105	11	11	21	20	16	14	15	19	10	11	10	11	11	11	10	11	10	11	11	11	6414800	6525800	6467800	5358200	5543300	5686700	1.069	1.088	1.078	0.893	0.924	0.948	1.17	0.00095723
A0A286ZZB2	STXBP1	67.584	35	65	15	15	11	8	11	10	11	14	14	12	15	14	13	15	14	12	15	14	13	15	606890	622010	602600	645830	647660	644890	0.966	0.99	0.959	1.028	1.031	1.026	0.945	0.028122
A0A286ZZB4	OSBPL8	94.155	27.8	65	14	13	11	8	11	10	14	11	14	14	13	13	14	14	13	13	12	12	13	13	971230	1000100	966640	977950	938890	972950	1	1.03	0.995	1.007	0.967	1.002	1.016	0.38254
A0A286ZZB7	HIST1H1E	21.993	18.7	20	4	1	4	4	3	2	3	4	4	4	3	4	4	4	1	1	1	1	1	1	676280	695810	669220	310150	313810	333160	1.353	1.392	1.339	0.621	0.628	0.667	2.132	3.5609e-06
A0A286ZZC6	MRPL23	17.616	24.7	19	4	4	3	4	4	2	2	4	4	4	4	4	4	4	4	4	4	4	4	4	325240	299050	296200	293700	267010	293700	1.099	1.011	1.001	0.993	0.903	0.993	1.077	0.162461
A0A286ZZF2	ABLIM1	66.742	45	6	19	0	1	1	1	1	1	1	15	16	14	17	18	15	0	0	0	0	0	0	0	0	0	0	0	27997
A0A286ZZI6	LRRFIP1	44.626	43.8	5	11	1	1	1	1	1	1	0	10	10	11	11	9	9	1	1	1	1	1	0	0	0	0	0	1088500	0
A0A286ZZJ6	SP1	80.843	6.6	12	3	3	2	3	2	1	2	2	2	3	3	2	2	2	2	3	3	2	2	2	167700	182160	173470	141830	148230	136270	1.06	1.151	1.096	0.896	0.937	0.861	1.228	0.0038848
A0A286ZZK2	CD47	30.398	13.8	34	6	6	6	7	7	4	5	5	6	6	6	6	5	6	6	6	6	6	5	6	953370	923090	995160	1011800	1022500	971350	0.973	0.942	1.016	1.033	1.044	0.992	0.955	0.160382
A0A286ZZM0	CTDSPL2	49.647	8.2	8	3	3	2	1	1	3	0	1	3	2	3	2	1	1	3	2	3	2	1	1	38761	48089	39770	47933	0	0	0.888	1.102	0.911	1.098			0.881
A0A286ZZM7	TXNDC17	14.078	56.1	33	6	6	6	5	5	7	7	3	6	5	6	6	6	4	6	5	6	6	6	4	1766300	1836100	1848200	1608900	1677700	1654900	1.02	1.06	1.067	0.929	0.969	0.955	1.103	0.0063426
A0A286ZZP8	SRP72	72.001	46	118	21	21	17	17	22	18	21	23	20	19	17	20	18	18	20	19	17	20	18	18	2435900	2362200	2441000	2548600	2543100	2522800	0.984	0.954	0.986	1.029	1.027	1.019	0.951	0.0104008
A0A286ZZQ2	TBCK	100.92	6.6	10	3	3	1	1	3	1	2	2	1	2	3	3	2	2	1	2	3	3	2	2	0	106740	117300	104920	168870	132340		0.847	0.931	0.832	1.34	1.05	0.828	0.414
A0A286ZZS1	ADK	37.487	57.1	92	18	18	15	15	16	16	17	13	15	17	18	17	16	16	15	17	18	17	16	16	1782400	1812500	1769200	1796400	1873900	1925100	0.976	0.992	0.969	0.983	1.026	1.054	0.959	0.124279
A0A286ZZT0	NNT	99.791	34.5	1	25	1	0	1	0	0	0	0	22	23	24	23	22	24	0	1	1	0	0	1	0	0	0	0	0	8939.5
A0A286ZZT2	USP32	179.96	3.4	13	4	4	2	3	2	2	3	1	3	4	4	4	4	4	3	4	4	4	4	4	78340	72356	77969	77159	82740	80988	1.001	0.925	0.996	0.986	1.057	1.035	0.949	0.18642
A0A286ZZT7	GTF2F2	28.459	45.4	29	7	7	6	3	5	6	6	3	6	7	6	6	7	5	6	7	6	6	7	5	262470	255780	259640	253500	256910	256280	1.02	0.994	1.009	0.985	0.998	0.996	1.015	0.161404
A0A286ZZU1	TP53BP1	209.18	21.1	74	20	20	9	11	15	13	13	13	17	17	16	18	18	19	17	17	16	18	18	19	483220	456740	477020	480600	479180	474640	1.017	0.961	1.004	1.011	1.008	0.999	0.988	0.52186
A0A286ZZU8	MED20	23.196	33.5	14	4	4	2	3	1	2	2	4	4	4	4	3	3	3	4	4	4	3	3	3	86702	90184	84348	131970	96187	104870	0.875	0.911	0.852	1.332	0.971	1.059	0.785	0.072098
A0A286ZZU9	TMEM167A	8.0457	12.5	6	1	1	1	1	1	1	1	1	1	1	1	1	1	1	1	1	1	1	1	1	0	0	0	0	0	72824
A0A286ZZV6	SPNS2	52.713	4.4	2	1	1	0	0	1	1	0	0	0	1	1	1	1	0	0	1	1	1	1	0	0	0	0	0	4360.8	0
A0A286ZZX0	SUPT4H1	13.193	38.5	13	3	3	2	2	2	2	3	2	3	2	3	3	3	2	3	2	3	3	3	2	106640	109930	105520	98246	110720	107810	1.002	1.032	0.991	0.923	1.04	1.013	1.016	0.67074
A0A286ZZX1	TMOD2	34.863	14.5	10	3	2	2	1	2	2	2	1	3	3	3	3	3	3	2	2	2	2	2	2	47191	45606	50678	36902	39624	42480	1.079	1.042	1.158	0.844	0.906	0.971	1.205	0.021382
A0A286ZZZ5	LRRFIP2	76.511	20.9	49	12	11	10	9	9	8	6	7	11	11	11	11	9	9	10	10	10	10	8	8	1148200	1111100	1097200	831730	809400	861700	1.176	1.138	1.124	0.852	0.829	0.882	1.341	0.000198186
A0A287A018	C12orf57	13.138	67.5	32	5	5	5	6	6	6	3	6	5	5	5	5	4	5	5	5	5	5	4	5	549230	588770	531880	578280	546740	534850	0.99	1.061	0.958	1.042	0.985	0.964	1.006	0.88938
A0A287A024	ASMTL	64.85	18.4	23	5	5	4	2	5	4	4	4	5	3	5	4	5	5	5	3	5	4	5	5	157930	155830	150970	153390	151420	179280	0.999	0.985	0.955	0.97	0.958	1.134	0.96	0.5319
A0A287A035	LOC102162880	32.801	21.1	30	5	5	5	5	7	3	4	6	5	4	5	4	5	5	5	4	5	4	5	5	317660	285360	306010	255780	280060	290380	1.098	0.987	1.058	0.884	0.968	1.004	1.1	0.121461
A0A287A036	WDFY2	45.152	4.8	1	1	1	0	0	1	0	0	0	1	0	1	1	0	1	1	0	1	1	0	1	0	0	0	0	0	6122.1
A0A287A044	GOT2	43.681	66.7	180	24	24	32	29	34	29	31	25	23	24	24	23	24	22	23	24	24	23	24	22	16508000	16937000	16923000	17139000	16664000	16236000	0.986	1.012	1.011	1.024	0.996	0.97	1.006	0.73334
A0A287A058	ANKRD40	40.535	9.3	10	2	2	2	1	2	2	2	1	2	2	2	2	2	2	2	2	2	2	2	2	22912	25139	36549	41416	41868	31530	0.689	0.756	1.1	1.246	1.26	0.949	0.737	0.134955
A0A287A072	LRCH4	64.373	11.2	10	4	4	3	1	2	1	1	2	3	2	3	1	2	2	3	2	3	1	2	2	25005	27266	26180	0	31637	34760	0.863	0.941	0.904		1.092	1.2	0.788	0.0154618
A0A287A077	PBLD	28.249	16.5	7	3	3	2	0	0	3	1	1	3	3	3	3	2	3	3	3	3	3	2	3	32899	36532	39238	43350	38614	35879	0.871	0.968	1.039	1.148	1.023	0.95	0.922	0.34426
A0A287A080	ANXA13	39.601	63	153	21	20	20	25	27	29	24	28	18	19	20	20	19	20	18	19	20	20	19	19	15552000	15756000	15679000	16515000	16413000	16441000	0.968	0.981	0.976	1.028	1.022	1.024	0.952	0.0003029
A0A287A095	OGT	112.56	42.4	148	31	31	23	23	29	24	25	24	30	31	30	31	30	28	30	31	30	31	30	28	2075600	2100700	2051600	2208600	2210700	2213400	0.968	0.98	0.957	1.03	1.031	1.033	0.939	0.0117953
A0A287A096	EIF2S1	36.108	56.2	101	20	20	17	18	16	16	15	19	20	18	19	19	19	18	20	18	19	19	19	18	3572200	3593800	3566900	3421700	3423700	3489300	1.017	1.024	1.016	0.974	0.975	0.994	1.039	0.0057225
A0A287A0A4	LPCAT4	53.656	3.7	2	1	1	1	0	0	0	1	0	1	1	0	0	1	1	1	1	0	0	1	1	0	0	0	0	0	7799.7
A0A287A0B1	MTX3	27.942	7.3	4	1	1	1	0	1	0	1	1	1	1	1	1	1	1	1	1	1	1	1	1	0	0	0	0	0	36721
A0A287A0E6	SMG5	106.13	3.2	5	2	2	0	2	1	0	1	1	1	2	2	2	2	2	1	2	2	2	2	2	0	41528	0	0	20760	39820		1.22			0.61	1.17	1.371
A0A287A0G2	ABR	93.756	16.5	1	10	1	0	1	0	0	0	0	7	6	10	8	8	6	1	1	1	1	1	1	0	0	0	0	0	10132
A0A287A0G9	EIF3K	24.983	48.6	61	8	8	10	10	12	8	11	10	8	8	8	8	7	8	8	8	8	8	7	8	1511100	1445700	1482300	1445200	1435300	1467100	1.032	0.987	1.012	0.987	0.98	1.002	1.021	0.22862
A0A287A0I0	PPP3R1	16.945	50.7	27	6	6	6	4	4	5	4	4	6	5	5	5	5	6	6	5	5	5	5	6	363180	371490	404520	317960	417880	347080	0.981	1.003	1.092	0.859	1.128	0.937	1.052	0.55268
A0A287A0I8	DBN1	69.126	41	148	19	4	26	25	25	25	23	24	19	18	18	17	17	17	4	4	4	4	4	4	3017800	2960900	2945800	2617400	2625600	2654100	1.076	1.056	1.051	0.934	0.937	0.947	1.13	0.000122934
A0A287A0L2	ZNHIT3	17.839	10.9	2	1	1	0	0	0	0	1	1	1	1	1	1	1	1	1	1	1	1	1	1	0	0	0	0	0	20872
A0A287A0L7	RBM28	85.078	24.8	53	15	15	9	10	8	10	8	8	12	13	12	11	13	13	12	13	12	11	13	13	553350	534970	543500	499690	472230	496010	1.071	1.036	1.052	0.967	0.914	0.96	1.112	0.0061766
A0A287A0N3	PIGN	93.899	1.9	3	1	1	0	1	0	0	1	1	1	1	1	1	1	1	1	1	1	1	1	1	0	0	0	0	0	218380
A0A287A0P7	IRF2BPL	78.687	11.7	15	6	3	3	3	2	3	2	2	5	5	4	6	6	6	2	2	2	3	3	3	146920	120510	88050	108090	79723	58781	1.464	1.201	0.877	1.077	0.794	0.586	1.442	0.179377
A0A287A0Q3	EYA3	57.801	6.3	8	2	2	1	1	1	2	1	2	1	1	2	2	1	2	1	1	2	2	1	2	0	0	18257	34087	0	25568			0.703	1.313		0.984	0.612
A0A287A0R0	TIA1	42.907	32.1	11	6	1	2	2	1	2	2	2	6	3	4	3	5	5	1	1	1	1	1	1	99815	154980	142370	164820	150710	84427	0.751	1.167	1.072	1.241	1.134	0.635	0.993	0.9499
A0A287A0R5	AFMID	34.867	3.9	5	1	1	1	1	1	1	0	1	1	1	1	1	1	1	1	1	1	1	1	1	0	0	0	0	0	13125
A0A287A0S1	GOLPH3L	32.745	26.7	26	6	5	3	4	5	4	5	5	5	5	5	5	6	6	4	4	4	4	5	5	233760	195630	212110	215810	215650	232470	1.074	0.899	0.975	0.992	0.991	1.068	0.966	0.55856
A0A287A0S2	ATF7	46.434	16.7	7	4	4	2	3	1	0	0	1	3	3	2	4	2	1	3	3	2	4	2	1	318740	286400	264730	223070	240360	0	1.195	1.074	0.993	0.837	0.901		1.251	0.058685
A0A287A0S3	FAM111A	66.67	17.4	32	8	8	6	8	4	3	6	5	8	8	6	6	6	6	8	8	6	6	6	6	217410	227070	232200	174250	188310	186150	1.065	1.112	1.137	0.853	0.922	0.911	1.234	0.002424
A0A287A0U2	PITRM1	101.18	36.1	4	24	0	1	1	0	0	1	1	21	22	20	23	23	21	0	0	0	0	0	0	0	0	0	0	0	112710
A0A287A0V4	TXNL4A	16.8	23.9	9	3	3	2	3	2	1	1	0	2	3	3	2	2	3	2	3	3	2	2	3	179920	178370	316990	181730	145820	114560	0.966	0.958	1.702	0.976	0.783	0.615	1.527	0.157698
A0A287A0V6	PYCR1	33.247	56.2	111	14	11	21	20	17	14	18	21	14	14	14	12	14	14	11	11	11	9	11	11	3952800	4020600	3950400	3738000	3678300	3771300	1.026	1.044	1.026	0.97	0.955	0.979	1.066	0.0023048
A0A287A0W3	MPDZ	214.52	8.4	18	7	7	3	3	2	2	3	5	6	5	4	5	5	7	6	5	4	5	5	7	80905	70737	81116	86284	96006	82834	0.975	0.852	0.978	1.04	1.157	0.998	0.878	0.108741
A0A287A119	MRPL34	10.849	10.5	3	1	1	0	0	1	1	1	0	1	1	1	1	1	1	1	1	1	1	1	1	0	0	0	0	0	63633
A0A287A120	NCS1	21.878	15.8	12	3	3	2	2	3	1	1	3	3	3	3	3	2	3	3	3	3	3	2	3	89622	103620	82791	86122	97266	80522	0.996	1.151	0.92	0.957	1.081	0.895	1.046	0.63934
A0A287A136	ASPM	355.88	4.4	19	9	9	0	2	1	5	6	5	4	6	3	8	7	7	4	6	3	8	7	7	57673	55185	60330	73605	78920	95567	0.821	0.786	0.859	1.048	1.124	1.361	0.698	0.0125809
A0A287A139	CSNK1G1	45.331	13.5	11	5	2	1	2	2	2	2	2	4	5	5	4	5	4	1	2	2	1	2	1	152560	142420	116360	139250	133290	148540	1.1	1.027	0.839	1.004	0.961	1.071	0.977	0.7577
A0A287A164	EXOC3	86.214	26.9	50	13	13	6	9	10	8	8	9	10	11	13	12	9	12	10	11	13	12	9	12	369070	356880	340590	397290	383180	400200	0.985	0.953	0.909	1.061	1.023	1.069	0.903	0.0191353
A0A287A177	---	4.4282	48.6	3	1	1	1	0	0	1	0	1	1	1	0	1	0	1	1	1	0	1	0	1	0	0	0	0	0	22998
A0A287A187	POLRMT	134.42	9.3	25	7	7	4	5	3	5	4	4	6	6	6	7	7	5	6	6	6	7	7	5	291320	316280	293700	425330	352680	390500	0.844	0.917	0.851	1.233	1.022	1.132	0.771	0.0129553
A0A287A189	LOC100739755	13.004	42	18	4	4	3	3	2	4	2	4	3	4	2	4	3	4	3	4	2	4	3	4	146590	151920	150730	181090	165620	173660	0.907	0.94	0.933	1.121	1.025	1.075	0.863	0.0063962
A0A287A1C6	NUMB	61.858	26.2	26	8	7	2	4	5	4	7	4	6	5	5	5	8	7	5	4	4	5	7	6	188320	192780	178190	180380	178030	176660	1.032	1.057	0.977	0.989	0.976	0.969	1.045	0.144737
A0A287A1E3	WRAP73	47.05	4.8	5	1	1	1	1	0	1	1	1	1	1	1	1	1	1	1	1	1	1	1	1	0	0	0	0	0	17778
A0A287A1E7	EIF4E3	24.287	7.2	3	1	1	0	0	0	1	1	1	1	1	1	1	1	1	1	1	1	1	1	1	0	0	0	0	0	4881.8
A0A287A1F1	CLDN1	22.847	13.7	8	2	2	1	1	2	2	1	1	2	2	2	2	2	2	2	2	2	2	2	2	84063	84341	79825	82630	86885	86293	1.001	1.004	0.95	0.984	1.034	1.027	0.97	0.27358
A0A287A1F3	ELF1	62.772	11	6	3	3	0	2	1	0	0	3	2	2	2	1	2	3	2	2	2	1	2	3	33189	24336	28874	0	31804	37817	1.064	0.78	0.925		1.019	1.212	0.827	0.24056
A0A287A1F4	RHOT1	67.938	26.5	34	11	10	6	5	5	7	6	5	8	6	8	8	8	9	8	6	8	8	8	8	424850	383610	408420	401710	375520	381680	1.073	0.969	1.031	1.015	0.948	0.964	1.05	0.25234
A0A287A1G4	PDLIM5	64.197	53.2	193	27	4	33	32	33	37	31	27	27	25	26	27	26	25	4	4	4	4	3	4	8394100	8588200	8369500	7827300	7906800	8004900	1.026	1.05	1.023	0.957	0.966	0.978	1.068	0.0031188
A0A287A1G6	HK1	102.29	39.1	194	31	25	35	28	30	36	33	32	31	30	30	29	30	29	25	24	24	24	24	24	8728200	8812000	8597000	9031100	9025400	8699600	0.99	1	0.975	1.024	1.024	0.987	0.977	0.179616
A0A287A1H3	RPS9	22.591	57.2	74	17	17	12	12	12	14	12	12	17	17	17	17	16	17	17	17	17	17	16	17	7450600	7609300	7504300	7579100	7733800	7385100	0.988	1.009	0.995	1.005	1.025	0.979	0.994	0.72538
A0A287A1J1	EXD2	60.466	2.2	1	1	1	1	0	0	0	0	0	1	1	1	1	1	1	1	1	1	1	1	1	0	0	0	0	0	11195
A0A287A1J5	TRABD	36.142	42.3	27	10	9	4	6	4	6	4	3	8	9	8	8	6	7	8	9	7	7	6	7	177530	144370	154240	216600	193380	189330	0.99	0.805	0.861	1.208	1.079	1.056	0.794	0.034744
A0A287A1K8	POMP	15.202	43	10	3	3	1	3	2	2	1	1	2	3	3	3	2	2	2	3	3	3	2	2	230070	202360	214530	204820	200120	215920	1.089	0.958	1.015	0.969	0.947	1.022	1.042	0.40374
A0A287A1M8	ZC3H7A	109.52	29.5	92	19	18	15	13	17	17	14	16	17	15	17	18	18	18	16	14	16	17	17	17	655720	642750	638100	745600	736810	760290	0.941	0.923	0.916	1.07	1.058	1.092	0.863	0.00027823
A0A287A1N0	NFIC	47.601	24.8	28	8	7	4	5	4	5	3	7	6	6	7	6	5	7	6	5	6	5	5	6	170330	170100	156370	161640	183390	166610	1.013	1.012	0.93	0.962	1.091	0.991	0.971	0.5734
A0A287A1P1	---	18.231	34.2	30	4	4	4	4	4	6	4	8	4	4	4	4	4	4	4	4	4	4	4	4	507020	565150	450010	567950	590890	587360	0.931	1.037	0.826	1.043	1.085	1.078	0.871	0.101297
A0A287A1Q0	CLOCK	88.763	1.9	2	1	1	0	1	0	1	0	0	1	1	1	1	0	1	1	1	1	1	0	1	0	0	0	0	0	22752
A0A287A1Q9	PIK3C3	97.466	22.6	45	14	14	10	4	8	8	7	8	12	10	13	12	11	13	12	10	13	12	11	13	323700	312330	293100	326520	300410	327380	1.031	0.995	0.934	1.04	0.957	1.043	0.974	0.54452
A0A287A1S1	SCFD1	72.335	41.2	77	17	17	13	12	12	14	14	12	15	16	15	16	14	16	15	16	15	16	14	16	791970	760470	787230	861280	842690	873240	0.966	0.928	0.961	1.051	1.028	1.066	0.908	0.0041619
A0A287A1T3	SEPT5	44.814	38.5	54	11	10	11	7	10	7	8	11	9	9	9	10	10	11	8	8	8	9	9	10	618040	711320	633090	620650	589340	574510	0.99	1.139	1.014	0.994	0.944	0.92	1.1	0.127945
A0A287A1U2	GRK3	81.325	8	2	4	1	1	1	0	0	0	0	3	4	4	2	3	3	1	1	1	1	1	1	1149500	1237200	0	0	0	0	0.963	1.037
A0A287A1V0	ATP11B	122.65	7.7	11	5	5	2	1	2	3	2	1	4	4	3	5	4	3	4	4	3	5	4	3	102170	104300	107640	113710	107110	106550	0.956	0.976	1.007	1.064	1.002	0.997	0.96	0.186042
A0A287A1V9	DHRS7B	33.138	12.9	13	3	3	2	2	2	2	3	2	3	3	3	3	3	3	3	3	3	3	3	3	175430	184830	188610	178950	189070	188290	0.952	1.003	1.024	0.972	1.026	1.022	0.986	0.64494
A0A287A1Y1	TAPBP	54.542	7.4	6	2	2	2	0	2	0	1	1	2	2	2	2	2	2	2	2	2	2	2	2	51679	44022	52508	39552	40524	45241	1.134	0.966	1.152	0.868	0.889	0.992	1.183	0.075038
A0A287A202	YRDC	29.027	6.8	2	1	1	0	0	0	1	1	0	1	1	1	1	1	1	1	1	1	1	1	1	0	0	0	0	0	9612.3
A0A287A203	ABHD3	39.843	22.9	12	4	4	2	3	1	2	2	2	3	3	4	4	4	3	3	3	4	4	4	3	43894	60617	33921	65347	60035	68056	0.794	1.096	0.613	1.181	1.085	1.23	0.716	0.103836
A0A287A227	TMTC3	98.415	13.4	24	8	8	2	5	4	4	6	3	5	6	6	8	7	7	5	6	6	8	7	7	140070	158300	162850	167200	161960	154720	0.889	1.005	1.034	1.061	1.028	0.982	0.953	0.39274
A0A287A229	EHD1	60.569	62	91	28	19	14	16	16	14	15	16	26	26	24	25	25	24	18	18	17	16	16	16	2242500	2302400	2330300	2189700	2248400	2154600	0.999	1.026	1.038	0.976	1.002	0.96	1.043	0.068635
A0A287A233	ARRB2	46.087	30.8	31	8	8	5	6	6	4	5	5	7	7	8	7	7	7	7	7	8	7	7	7	231830	240310	231470	234860	241190	262800	0.964	1	0.963	0.977	1.003	1.093	0.952	0.25688
A0A287A263	DICER1	211.47	18.7	96	24	24	16	17	13	15	18	17	19	20	23	23	23	22	19	20	23	23	23	22	1531100	1464600	1424400	1652400	1586200	1661300	0.986	0.943	0.917	1.064	1.021	1.07	0.902	0.0160386
A0A287A268	SCAF1	133.67	6.8	15	6	6	4	5	3	0	2	1	6	5	6	5	4	5	6	5	6	5	4	5	148780	148060	140270	129510	141990	132770	1.061	1.056	1	0.924	1.013	0.947	1.081	0.079623
A0A287A273	IPO11	112.17	16.2	71	13	13	10	15	13	10	10	13	12	12	12	12	13	13	12	12	12	12	13	13	417810	422210	403260	416860	424560	415880	1.003	1.013	0.968	1	1.019	0.998	0.989	0.5069
A0A287A275	TUBB4B	49.83	75.3	431	34	1	67	69	67	75	68	85	33	33	31	33	31	32	1	1	1	1	1	1	87998000	88268000	86361000	88213000	89644000	90034000	0.995	0.998	0.977	0.998	1.014	1.018	0.98	0.090203
A0A287A278	DDT	12.888	39.8	40	5	5	7	6	7	7	6	7	5	5	5	5	5	5	5	5	5	5	5	5	2175700	2109100	2070400	1971800	1960600	1974600	1.065	1.032	1.013	0.965	0.959	0.966	1.076	0.0385
A0A287A284	---	12.362	12.1	12	2	2	2	3	2	2	1	2	2	2	2	2	1	2	2	2	2	2	1	2	2416300	2408900	2274500	2319200	2351500	2387700	1.024	1.021	0.964	0.983	0.997	1.012	1.006	0.8146
A0A287A291	GYS1	83.775	36	70	18	17	14	10	10	14	11	11	16	17	14	17	17	15	16	17	13	16	16	14	1080100	1100700	1153200	1132500	1111800	1114800	0.968	0.987	1.034	1.015	0.997	0.999	0.993	0.72512
A0A287A292	TYK2	125.86	17.1	30	11	2	4	6	5	6	5	4	8	9	7	10	10	9	1	1	1	1	2	1	140880	144780	148760	181960	160180	185390	0.879	0.903	0.928	1.135	0.999	1.156	0.824	0.0166639
A0A287A293	CTBP1	40.434	29.3	31	7	5	4	6	6	6	4	5	6	6	7	7	6	5	4	4	5	5	4	3	384260	360800	374600	403980	418320	397040	0.986	0.926	0.961	1.036	1.073	1.018	0.919	0.023841
A0A287A2A2	TIMM10B	11.602	30.1	8	2	2	2	2	1	2	0	1	2	2	1	2	1	1	2	2	1	2	1	1	35933	41059	0	29517	0	0	1.012	1.156		0.831			1.304
A0A287A2B5	CINP	24.026	27.6	7	3	3	1	0	1	2	2	1	2	2	3	2	3	1	2	2	3	2	3	1	0	0	138110	164740	137870	0			0.94	1.121	0.938		0.913
A0A287A2D9	FAM120B	94.186	31.8	62	18	18	8	9	10	14	9	12	14	18	17	17	15	18	14	18	17	17	15	18	634520	588330	579630	610370	583460	651780	1.044	0.968	0.953	1.004	0.96	1.072	0.977	0.612
A0A287A2F4	C18orf25	37.113	8.7	4	2	2	0	3	0	1	0	0	2	2	2	1	1	1	2	2	2	1	1	1	31941	40592	41406	28789	34824	33202	0.909	1.156	1.179	0.82	0.991	0.945	1.177	0.190036
A0A287A2G2	NACC1	54.82	31.3	49	9	9	8	6	6	9	10	10	9	9	9	9	9	9	9	9	9	9	9	9	404410	373450	409570	446800	498580	464390	0.934	0.863	0.946	1.032	1.152	1.073	0.842	0.0164621
A0A287A2G3	SNX7	41.968	23.7	38	6	6	6	8	7	6	4	7	5	6	6	5	6	6	5	6	6	5	6	6	142890	152490	142400	146750	143670	150020	0.976	1.042	0.973	1.003	0.982	1.025	0.994	0.80652
A0A287A2J3	CARS2	61.101	29.3	41	11	11	10	8	7	7	4	5	11	11	9	10	8	10	11	11	9	10	8	10	409500	400030	399920	438270	430650	394990	0.993	0.97	0.97	1.063	1.045	0.958	0.957	0.26058
A0A287A2J4	UBL4A	21.712	41.5	27	7	7	5	5	6	4	3	4	7	7	7	7	7	7	7	7	7	7	7	7	301210	307770	322770	319930	328950	288700	0.967	0.988	1.036	1.027	1.056	0.927	0.994	0.91274
A0A287A2J9	CUL3	88.958	42.1	103	27	27	12	18	19	18	18	18	26	22	23	25	25	26	26	22	23	25	25	26	1370800	1343400	1321900	1380700	1396000	1343200	1.008	0.988	0.972	1.016	1.027	0.988	0.979	0.2501
A0A287A2L0	ARL8A	21.416	53.2	80	13	6	15	12	14	13	14	12	13	13	13	12	12	12	6	6	6	5	5	5	1450800	1385300	1550600	1524100	1739600	1448200	0.957	0.914	1.023	1.005	1.147	0.955	0.931	0.33872
A0A287A2N2	GPBP1L1	52.206	10.8	9	3	3	2	2	1	2	1	1	3	3	1	3	3	2	3	3	1	3	3	2	45734	45866	0	43286	43960	41889	1.036	1.039		0.98	0.996	0.949	1.064	0.042679
A0A287A2N4	SAMD1	45.846	4	5	1	1	1	0	1	1	1	1	1	1	1	1	1	1	1	1	1	1	1	1	0	0	0	0	0	82599
A0A287A2N5	DOCK1	214.88	2.3	5	3	3	0	1	1	1	1	1	0	1	2	2	1	1	0	1	2	2	1	1	0	0	5717.2	5052.6	0	0			1.062	0.938			1.132
A0A287A2P3	YTHDF1	60.124	21.9	21	8	7	4	4	4	3	3	3	6	7	6	6	5	6	5	6	5	6	5	6	180300	172710	174870	171920	154980	177550	1.048	1.004	1.016	0.999	0.901	1.032	1.046	0.33606
A0A287A2R6	DPH6	30.127	16.5	7	3	3	2	0	2	1	1	1	3	3	2	3	3	1	3	3	2	3	3	1	48335	48931	56347	53993	55123	0	0.92	0.931	1.072	1.028	1.049		0.938	0.37618
A0A287A2R9	YWHAE	29.174	80	224	24	22	33	40	40	34	39	38	24	24	24	24	24	24	22	22	22	22	22	22	24803000	24302000	24162000	26484000	26595000	26803000	0.972	0.952	0.947	1.038	1.042	1.05	0.917	0.00056096
A0A287A2T0	CDCA3	28.843	5.8	1	1	1	0	0	0	1	0	0	0	1	1	1	1	0	0	1	1	1	1	0	0	0	0	0	13608	0
A0A287A2T3	TSEN54	59.522	14.6	21	6	6	4	4	3	3	4	3	6	5	5	6	5	5	6	5	5	6	5	5	138040	122630	144440	136820	110740	121640	1.07	0.95	1.119	1.06	0.858	0.943	1.097	0.29544
A0A287A2U0	SREK1	60.154	13.4	13	4	4	3	2	3	2	0	3	4	4	3	4	2	3	4	4	3	4	2	3	79419	74289	82055	64872	38896	88060	1.114	1.042	1.151	0.91	0.546	1.236	1.228	0.39338
A0A287A2U7	DNASE1L1	29.628	12.1	5	2	2	1	1	0	1	1	1	2	2	2	1	1	1	2	2	2	1	1	1	44319	26793	0	0	0	0	1.246	0.754
A0A287A2U9	LIMA1	84.118	46.5	94	23	5	16	16	17	15	14	16	21	21	20	21	21	19	5	5	4	5	5	5	2324200	2264500	2211300	2082200	1952800	2120300	1.076	1.049	1.024	0.964	0.904	0.982	1.105	0.025579
A0A287A2V4	ABHD6	33.088	57.2	59	13	13	10	7	11	9	11	11	12	10	11	12	12	12	12	10	11	12	12	12	414410	446890	468540	478030	517450	493390	0.882	0.951	0.997	1.018	1.101	1.05	0.893	0.054684
A0A287A2V5	RALBP1	73.979	9.2	25	5	5	3	4	4	3	5	6	5	5	5	4	5	5	5	5	5	4	5	5	117670	108950	112840	133190	121400	134190	0.969	0.898	0.93	1.097	1	1.106	0.873	0.025958
A0A287A2W8	RIOX1	74.212	4.5	2	2	2	1	0	0	1	0	0	1	0	0	1	1	0	1	0	0	1	1	0	0	0	0	0	5530	0
A0A287A2X5	IDNK	21.531	37.3	21	5	5	2	4	3	2	6	4	3	5	4	4	5	4	3	5	4	4	5	4	135780	140170	125990	135970	145000	118890	1.016	1.049	0.943	1.017	1.085	0.89	1.005	0.9131
A0A287A2X8	SECISBP2L	110.25	8.5	13	4	4	2	2	2	1	3	3	2	3	3	3	4	4	2	3	3	3	4	4	108660	122510	95377	107460	118740	141590	0.939	1.059	0.824	0.929	1.026	1.224	0.888	0.33836
A0A287A2Y9	PIGL	27.954	15	2	2	2	0	1	0	1	0	0	1	1	1	2	0	0	1	1	1	2	0	0	0	0	0	12886	0	0
A0A287A309	FNBP4	100.89	9.4	28	8	8	5	6	4	6	2	5	7	7	6	8	5	6	7	7	6	8	5	6	138880	122930	126900	110070	119420	107120	1.149	1.017	1.05	0.911	0.988	0.886	1.155	0.042837
A0A287A321	CRLS1	31.84	8.6	5	2	2	0	1	1	1	1	1	2	2	2	2	2	2	2	2	2	2	2	2	0	212610	217690	239220	238690	239370		0.926	0.948	1.042	1.04	1.043	0.9	0.070425
A0A287A328	RRAS2	23.399	34.8	41	7	6	6	7	7	8	7	6	6	7	7	7	7	6	5	6	6	6	6	5	785700	784080	762570	748680	643130	716800	1.062	1.059	1.03	1.012	0.869	0.968	1.106	0.090701
A0A287A342	LGALS9	33.867	37.1	65	9	9	10	12	13	11	9	10	9	9	9	9	9	9	9	9	9	9	9	9	2130900	2028000	2027700	1787200	1771400	1803000	1.107	1.054	1.054	0.929	0.92	0.937	1.154	0.0011404
A0A287A361	CCDC115	19.825	15.6	6	2	2	0	2	1	1	1	1	2	2	2	2	1	2	2	2	2	2	1	2	49851	47794	36968	50658	0	50236	1.058	1.015	0.785	1.076		1.067	0.889	0.37276
A0A287A370	PALMD	58.346	10.6	8	3	3	1	1	2	1	2	1	3	2	2	2	2	3	3	2	2	2	2	3	26549	25642	30380	33816	33175	22410	0.926	0.895	1.06	1.18	1.157	0.782	0.924	0.67428
A0A287A384	MRTO4	27.885	32	43	8	8	7	9	6	6	8	7	7	8	8	6	8	7	7	8	8	6	8	7	906270	886620	891210	881270	856290	898070	1.022	1	1.005	0.994	0.966	1.013	1.018	0.30112
A0A287A388	HIRA	96.33	20	28	11	2	4	5	3	5	6	5	6	6	6	8	9	6	1	1	2	1	2	2	185880	147620	142660	174610	183310	195930	1.083	0.86	0.831	1.017	1.068	1.141	0.86	0.154745
A0A287A3D6	RBMX2	32.458	5.4	2	1	1	0	0	0	0	1	1	1	1	1	1	1	1	1	1	1	1	1	1	0	0	0	0	0	13010
A0A287A3F0	SLC30A5	73.516	10	12	3	3	2	2	3	2	1	2	3	3	3	2	3	2	3	3	3	2	3	2	58533	48019	75155	138610	77243	95244	0.713	0.585	0.915	1.688	0.94	1.16	0.584	0.070937
A0A287A3F1	TLE5	21.97	8.1	5	1	1	1	1	1	1	1	0	1	1	1	1	1	1	1	1	1	1	1	1	0	0	0	0	0	14849
A0A287A3F4	ALG9	66.34	2.8	5	1	1	0	1	1	1	1	1	1	1	1	1	1	1	1	1	1	1	1	1	0	0	0	0	0	24250
A0A287A3G7	ZKSCAN1	63.233	15.5	20	6	5	3	4	4	2	4	3	3	5	6	3	4	3	2	5	5	3	3	3	219420	227170	217950	220050	243750	232800	0.967	1.001	0.961	0.97	1.074	1.026	0.954	0.22218
A0A287A3J4	SEL1L	88.683	33.5	74	15	15	12	12	13	13	12	12	15	13	14	12	11	12	15	13	14	12	11	12	769760	742270	687330	806940	811940	751440	1.011	0.975	0.902	1.06	1.066	0.987	0.928	0.144963
A0A287A3J8	RASA1	115.53	30.4	71	19	18	12	11	8	14	11	15	17	16	17	16	17	17	17	16	17	15	16	17	722130	704460	710220	695830	687600	690670	1.029	1.004	1.012	0.991	0.98	0.984	1.03	0.0196033
A0A287A3K0	AHSA2P	38.001	27.2	26	8	8	6	5	3	5	3	4	6	7	7	5	6	6	6	7	7	5	6	6	246560	210430	234780	246210	203080	256990	1.058	0.903	1.008	1.057	0.872	1.103	0.979	0.84418
A0A287A3K1	PAXX	18.39	8.6	3	1	1	0	1	0	1	0	1	1	1	0	1	1	1	1	1	0	1	1	1	0	0	0	0	0	14026
A0A287A3K5	RPS6KA3	83.693	36.8	92	20	16	17	17	15	16	14	13	18	19	17	18	18	17	14	15	14	15	14	13	1180300	1190000	1172400	1191500	1235600	1123100	0.998	1.007	0.992	1.008	1.045	0.95	0.998	0.96858
A0A287A3L4	PHF3	217.64	21.5	76	21	21	11	12	14	14	13	12	15	16	18	21	17	18	15	16	18	21	17	18	477420	459980	454840	532450	549410	500510	0.963	0.928	0.917	1.074	1.108	1.01	0.88	0.0145406
A0A287A3N7	LRBA	311.2	22.6	179	41	41	33	30	31	28	31	26	39	37	37	35	37	33	39	37	37	35	37	33	1684100	1762000	1707000	1679200	1689100	1738600	0.985	1.03	0.998	0.982	0.988	1.017	1.009	0.64118
A0A287A3R1	NFYA	30.551	14.6	10	2	2	4	3	0	2	0	1	2	2	2	2	1	2	2	2	2	2	1	2	178760	192440	34571	76104	0	61632	1.645	1.77	0.318	0.7		0.567	1.964	0.59102
A0A287A3T1	TOLLIP	29.842	19.1	26	4	4	3	5	3	4	5	6	4	4	4	4	4	4	4	4	4	4	4	4	242030	243150	220590	224410	212080	229750	1.058	1.063	0.965	0.981	0.927	1.005	1.059	0.22112
A0A287A3T2	BET1	13.364	24.6	9	2	2	2	1	2	2	1	1	2	2	2	2	2	2	2	2	2	2	2	2	170950	177760	187850	204310	208230	206050	0.888	0.923	0.976	1.061	1.082	1.07	0.867	0.0069609
A0A287A3T3	RABEP1	99.513	10.7	22	7	7	4	6	2	2	4	4	6	6	4	3	5	5	6	6	4	3	5	5	187750	177420	186010	176800	159640	162930	1.072	1.013	1.062	1.01	0.912	0.931	1.103	0.050717
A0A287A3U6	NIT1	31.649	28	15	4	4	3	2	2	3	2	3	3	3	3	4	4	4	3	3	3	4	4	4	52585	83216	84498	63727	89444	84941	0.688	1.089	1.106	0.834	1.171	1.112	0.925	0.65682
A0A287A3W2	PFKFB3	55.112	11.2	4	5	2	0	0	2	1	0	1	4	2	5	3	2	5	1	0	2	1	2	2	0	0	137710	0	95663	127670			1.144		0.795	1.061	1.233
A0A287A3X3	KNL1	133.66	9.4	7	7	2	2	1	0	3	1	0	3	5	3	6	4	4	1	1	1	2	1	1	46380	41217	0	54643	47062	0	0.98	0.871		1.155	0.994		0.861	0.26068
A0A287A3X6	CARD11	133.16	39.6	162	34	34	25	30	24	33	26	24	34	33	31	31	31	30	34	33	31	31	31	30	1307700	1280800	1302000	1453100	1456000	1475400	0.948	0.929	0.944	1.054	1.056	1.07	0.887	0.000101776
A0A287A3X7	MAP4	233.62	25.1	8	41	1	1	2	2	1	1	1	39	39	40	39	36	39	1	1	1	1	1	1	275930	335290	271530	292500	194960	274810	1.006	1.223	0.99	1.067	0.711	1.002	1.158	0.3343
A0A287A3Y3	XYLB	55.751	19.6	24	6	6	5	4	3	4	4	4	6	6	5	5	6	5	6	6	5	5	6	5	124620	128020	108900	110500	120670	126900	1.039	1.067	0.908	0.921	1.006	1.058	1.01	0.89728
A0A287A3Z8	SCAF11	144.39	13.1	38	14	14	4	8	9	6	6	5	9	11	12	9	9	9	9	11	12	9	9	9	481390	488990	437660	413170	393000	393040	1.108	1.125	1.007	0.951	0.904	0.904	1.174	0.0143424
A0A287A3Z9	GIT2	79.018	33.4	57	13	12	10	10	9	7	11	10	10	12	11	8	13	13	9	11	10	7	12	12	304390	322430	285900	326510	301190	307030	0.989	1.047	0.929	1.06	0.978	0.997	0.977	0.60102
A0A287A420	TATDN1	31.929	36.3	34	9	9	5	5	5	6	7	6	8	9	6	8	9	7	8	9	6	8	9	7	410930	466670	467420	409070	405310	444800	0.947	1.075	1.077	0.942	0.934	1.025	1.068	0.27778
A0A287A437	STK16	26.578	5.9	5	1	1	1	1	1	1	1	0	1	1	1	1	1	1	1	1	1	1	1	1	0	0	0	0	0	16345
A0A287A462	GNG10	7.3074	26.5	5	1	1	1	1	0	1	1	1	1	1	0	1	1	1	1	1	0	1	1	1	0	0	0	0	0	15282
A0A287A464	MRM2	27.407	11.6	3	2	2	0	1	0	1	1	0	1	2	2	2	2	1	1	2	2	2	2	1	0	138460	0	208560	107740	0		0.913		1.376	0.711		0.875
A0A287A478	PTCD1	73.883	18.9	25	10	10	4	6	3	3	4	5	8	10	8	9	9	7	8	10	8	9	9	7	166650	143410	151820	148340	161680	154650	1.079	0.929	0.983	0.961	1.047	1.001	0.994	0.89132
A0A287A486	TRIP4	73.471	34.5	49	14	3	6	8	7	9	10	9	11	11	13	12	12	11	2	3	2	1	2	3	354380	342230	327730	328280	335260	344230	1.046	1.01	0.968	0.969	0.99	1.016	1.016	0.5747
A0A287A495	NF2	69.25	16.4	24	7	7	2	4	4	5	5	4	5	7	6	7	7	5	5	7	6	7	7	5	130300	145490	138770	145760	154080	160860	0.893	0.997	0.951	0.999	1.056	1.103	0.9	0.068876
A0A287A496	ALKBH5	43.919	29.7	24	8	8	5	4	4	3	3	5	6	6	5	8	8	7	6	6	5	8	8	7	189650	194790	171520	173860	171060	202320	1.031	1.059	0.933	0.946	0.93	1.1	1.016	0.8079
A0A287A4A5	SEC22B	24.123	44.8	64	10	10	10	11	12	10	11	10	10	10	10	10	10	10	10	10	10	10	10	10	1938700	1833100	1916400	2113300	2051300	2073600	0.975	0.922	0.964	1.063	1.032	1.043	0.912	0.0083825
A0A287A4D2	SCAMP2	30.976	11.8	6	2	2	1	1	1	1	1	1	2	2	2	2	2	2	2	2	2	2	2	2	211520	201830	201770	207300	208480	211340	1.022	0.975	0.975	1.001	1.007	1.021	0.981	0.31538
A0A287A4E1	LOC100154179	49.389	5.4	6	2	2	1	1	1	0	2	1	2	2	2	2	2	1	2	2	2	2	2	1	100830	98709	91508	100070	107610	0	1.011	0.99	0.917	1.003	1.079		0.934	0.24302
A0A287A4E3	LOC100512341	32.058	57.6	50	10	10	8	9	8	8	8	9	9	10	8	9	8	8	9	10	8	9	8	8	504770	581120	486240	508090	486500	500860	0.987	1.137	0.951	0.994	0.952	0.98	1.051	0.44922
A0A287A4F2	SFPQ	75.502	43.6	206	27	27	33	35	35	37	34	32	26	26	27	26	27	27	26	26	27	26	27	27	19659000	19374000	19188000	17170000	16962000	17455000	1.074	1.059	1.048	0.938	0.927	0.954	1.128	0.00038147
A0A287A4G1	ZFP36L2	51.136	29.6	56	12	11	10	10	8	12	8	8	12	12	11	12	11	10	11	11	10	11	11	10	601170	591970	572670	478660	476240	488660	1.124	1.107	1.071	0.895	0.89	0.914	1.223	0.00025588
A0A287A4G5	AMN1	26.26	6.2	5	1	1	1	1	0	1	1	1	1	1	0	1	1	1	1	1	0	1	1	1	0	0	0	0	0	8735
A0A287A4H2	PURB	32.908	26.3	26	6	6	4	7	3	4	4	4	6	6	6	5	5	5	6	6	6	5	5	5	444180	449710	418250	371800	382190	382510	1.088	1.102	1.025	0.911	0.936	0.937	1.155	0.0040187
A0A287A4H7	RMC1	74.888	17.5	26	8	8	3	3	7	5	3	5	6	5	8	8	8	8	6	5	8	8	8	8	122760	127380	121150	131970	140370	150250	0.928	0.963	0.916	0.997	1.061	1.136	0.879	0.034359
A0A287A4I5	TFAP4	33.541	5.5	6	1	1	1	1	1	1	1	1	1	1	1	1	1	1	1	1	1	1	1	1	0	0	0	0	0	14288
A0A287A4K6	ETFDH	63.205	40.2	69	15	15	11	12	10	11	12	13	14	12	12	13	13	13	14	12	12	13	13	13	765790	762050	732180	803150	738080	823660	0.993	0.989	0.95	1.042	0.958	1.069	0.955	0.2815
A0A287A4L4	UBA3	50.059	53.7	76	16	16	12	12	14	15	13	10	14	15	15	16	14	14	14	15	15	16	14	14	1128800	1150900	1122900	1154900	1175900	1137100	0.986	1.005	0.981	1.009	1.027	0.993	0.981	0.194976
A0A287A4N0	FAM102B	39.36	31.9	25	7	7	4	2	5	6	5	3	7	7	7	7	7	7	7	7	7	7	7	7	257230	244920	266940	297550	312290	326070	0.905	0.862	0.939	1.047	1.099	1.147	0.822	0.0055979
A0A287A4N4	INTS11	67.599	27.7	44	10	10	7	6	8	9	7	7	9	7	9	9	8	8	9	7	9	9	8	8	320460	293640	307470	357680	345770	366560	0.965	0.885	0.926	1.078	1.042	1.104	0.861	0.007582
A0A287A4N5	CMTR2	87.098	9.6	12	4	4	1	2	2	3	2	2	3	4	4	3	3	3	3	4	4	3	3	3	54926	81845	73727	90311	79885	101570	0.683	1.018	0.917	1.124	0.994	1.264	0.774	0.127496
A0A287A4P8	TATDN3	27.298	7.3	6	1	1	1	1	1	1	1	1	1	1	1	1	1	1	1	1	1	1	1	1	0	0	0	0	0	26157
A0A287A4Q7	ACTN4	104.9	67.5	429	57	5	66	72	73	69	72	77	55	56	54	54	55	54	5	5	5	5	4	4	36608000	37095000	36163000	36418000	36244000	36806000	1.001	1.015	0.989	0.996	0.991	1.007	1.004	0.70288
A0A287A4R1	ACTBL2	41.814	38.6	6	13	2	0	1	1	0	1	3	10	11	10	11	12	12	0	1	1	1	1	2	0	0	0	0	0	762210
A0A287A4T1	TBC1D25	76.201	9.4	6	3	3	0	2	1	1	1	1	1	3	3	2	3	3	1	3	3	2	3	3	0	143110	205020	192630	216830	222620		0.73	1.046	0.983	1.106	1.136	0.826	0.25396
A0A287A4T2	ETFA	35.051	53.8	102	14	14	18	17	16	15	18	18	14	13	13	14	13	14	14	13	13	14	13	14	5088800	5176500	5497700	4782200	4904100	4928700	1.005	1.022	1.086	0.945	0.969	0.973	1.078	0.041316
A0A287A4T6	NAB2	49.657	4.6	5	1	1	1	1	1	1	1	0	1	1	1	1	1	1	1	1	1	1	1	1	0	0	0	0	0	14286
A0A287A4W2	ELL	67.754	9.1	12	4	4	2	1	2	2	3	2	3	3	3	4	4	3	3	3	3	4	4	3	40168	26482	37678	25150	36149	36696	1.191	0.785	1.117	0.746	1.072	1.088	1.064	0.75096
A0A287A4W6	RAB21	24.132	43.2	31	8	8	5	6	5	6	4	5	6	6	7	6	8	7	6	6	7	6	8	7	764800	784600	805610	798510	805460	802130	0.964	0.989	1.015	1.006	1.015	1.011	0.979	0.22682
A0A287A4W7	TOMM5	6.0352	35.3	9	2	2	1	1	1	2	2	2	2	2	1	2	2	2	2	2	1	2	2	2	153680	150550	0	217740	193670	228930	0.813	0.797		1.153	1.025	1.212	0.712	0.013701
A0A287A4Z2	SOD2	24.71	63.1	44	10	10	7	8	6	8	7	8	9	9	8	10	8	10	9	9	8	10	8	10	2182200	2364400	2340200	2143500	2301000	2158500	0.971	1.052	1.041	0.953	1.023	0.96	1.044	0.27576
A0A287A519	PTPRK	150.41	0.9	6	1	1	2	1	0	2	1	0	1	1	1	1	1	1	1	1	1	1	1	1	0	0	0	0	0	30049
A0A287A521	UBR2	196.54	5.3	14	5	5	1	2	2	4	3	2	3	2	4	5	5	5	3	2	4	5	5	5	75838	69162	72461	83941	71029	90934	0.982	0.896	0.938	1.087	0.92	1.177	0.884	0.20038
A0A287A527	REPIN1	69.975	47.5	77	18	18	11	14	15	16	12	9	17	17	17	18	17	15	17	17	17	18	17	15	773580	762890	743020	777850	787520	841100	0.991	0.977	0.951	0.996	1.008	1.077	0.947	0.119777
A0A287A547	XPOT	110.09	31	108	20	20	16	17	16	20	20	19	18	18	19	18	20	19	18	18	19	18	20	19	1689100	1805800	1761800	1854100	1861100	1875100	0.934	0.999	0.975	1.026	1.029	1.037	0.94	0.036283
A0A287A579	AKAP9	445.58	17.8	136	46	46	25	22	20	25	19	25	38	36	33	35	32	37	38	36	33	35	32	37	901080	927330	924000	968500	973340	967180	0.955	0.983	0.979	1.026	1.032	1.025	0.946	0.0039417
A0A287A5B3	IPO7	119.47	36.3	177	31	1	32	26	32	29	29	29	30	29	29	28	27	27	1	1	1	1	1	1	4700700	4669200	4820100	4965000	5099600	4979400	0.965	0.958	0.989	1.019	1.047	1.022	0.943	0.010425
A0A287A5B5	SRRM2	296.11	23.8	209	40	40	39	37	38	31	32	32	37	39	38	35	34	35	37	39	38	35	34	35	4696500	4534600	4509700	3816400	3840800	4019200	1.109	1.07	1.065	0.901	0.907	0.949	1.177	0.00141973
A0A287A5F9	PDP1	63.612	41.5	78	15	15	12	11	13	13	15	14	12	13	13	14	14	15	12	13	13	14	14	15	905800	904590	901890	852230	856600	861220	1.029	1.027	1.024	0.968	0.973	0.978	1.055	8.111e-05
A0A287A5I9	PRKRA	34.36	19.8	29	4	4	3	5	6	4	5	6	3	3	4	4	4	4	3	3	4	4	4	4	176680	180730	190950	186210	186240	189160	0.955	0.977	1.032	1.007	1.007	1.023	0.976	0.35208
A0A287A5J1	TAPT1	58.058	3.8	4	1	1	0	1	1	1	1	0	0	1	1	1	1	1	0	1	1	1	1	1	0	0	0	0	0	2815.5
A0A287A5K4	RPAP2	63.699	3.2	4	1	1	1	1	1	1	0	0	1	1	1	1	1	1	1	1	1	1	1	1	0	0	0	0	0	78181
A0A287A5K6	LIMCH1	101.6	1.7	3	1	1	1	0	0	0	1	1	1	0	1	1	1	1	1	0	1	1	1	1	0	0	0	0	0	12633
A0A287A5K9	ITGA10	148.14	4.7	12	4	4	2	1	3	1	2	3	4	4	4	4	3	4	4	4	4	4	3	4	182440	195150	197650	155910	198310	180520	0.986	1.055	1.068	0.843	1.072	0.976	1.075	0.35844
A0A287A5L1	CPNE2	64.177	22.9	20	7	5	1	4	4	4	4	3	6	6	6	6	6	7	4	5	5	5	5	5	208720	206110	219810	218240	266430	228780	0.929	0.917	0.978	0.971	1.186	1.018	0.889	0.147358
A0A287A5M3	STK11IP	95.617	4.8	4	3	3	1	0	1	2	0	0	3	2	2	2	1	3	3	2	2	2	1	3	29365	0	30701	35225	0	31157	0.929		0.971	1.114		0.986	0.905	0.26854
A0A287A5M5	COMTD1	28.67	5.7	6	1	1	1	1	1	1	1	1	1	1	1	1	1	1	1	1	1	1	1	1	0	0	0	0	0	34739
A0A287A5M7	AKR1B1	35.867	61.4	186	21	19	31	30	33	31	31	30	21	21	20	20	19	20	19	19	19	19	18	18	17492000	17036000	17168000	17526000	17494000	17391000	1.008	0.982	0.989	1.01	1.008	1.002	0.986	0.167839
A0A287A5Q6	TRIT1	20.814	9.9	4	1	1	1	0	1	1	1	0	1	1	1	1	1	0	1	1	1	1	1	0	0	0	0	0	10168	0
A0A287A5R0	WLS	57.643	3.6	8	1	1	2	1	1	1	1	2	1	1	1	1	1	1	1	1	1	1	1	1	48476	44487	44839	56472	47765	64238	0.95	0.872	0.878	1.106	0.936	1.258	0.818	0.096884
A0A287A5R2	POGK	59.421	7.6	6	2	2	0	1	1	2	1	1	1	1	1	2	2	2	1	1	1	2	2	2	0	0	0	37243	31418	35588				1.072	0.904	1.024
A0A287A5R8	GTF2H1	58.353	13.2	8	4	4	1	0	1	3	2	1	4	4	3	4	4	2	4	4	3	4	4	2	39458	41497	42074	53026	58701	50117	0.831	0.874	0.886	1.117	1.236	1.056	0.76	0.0055004
A0A287A5T0	TMEM30A	40.69	21.1	20	6	6	5	3	3	3	3	3	6	6	5	6	4	6	6	6	5	6	4	6	340290	240030	308330	305590	325060	348670	1.093	0.771	0.99	0.982	1.044	1.12	0.907	0.39012
A0A287A5T1	ABHD14B	22.531	59.8	47	8	8	7	7	9	9	7	8	6	7	8	8	7	6	6	7	8	8	7	6	495590	499250	529630	548100	534220	506630	0.955	0.962	1.021	1.056	1.03	0.976	0.96	0.2597
A0A287A5T5	PTAR1	46.218	15.7	10	5	5	2	2	0	1	2	3	4	4	3	3	3	3	4	4	3	3	3	3	63524	51376	64446	61951	59249	66683	1.038	0.839	1.053	1.012	0.968	1.09	0.954	0.56604
A0A287A5U1	RBBP6	196.82	11	38	13	13	4	7	7	6	8	6	10	10	10	10	10	10	10	10	10	10	10	10	240100	236460	228040	244460	234210	243670	1.01	0.994	0.959	1.028	0.985	1.025	0.975	0.2911
A0A287A5U4	CAMSAP2	157.43	16.4	37	13	13	4	7	8	5	7	6	10	12	11	10	11	11	10	12	11	10	11	11	354250	384010	379400	392220	383970	388470	0.931	1.01	0.997	1.031	1.009	1.021	0.96	0.185139
A0A287A5V5	THOC2	179.3	16.4	85	17	17	11	13	14	17	16	14	15	16	15	14	16	16	15	16	15	14	16	16	818810	727030	787480	762340	870990	779540	1.035	0.919	0.996	0.964	1.101	0.985	0.967	0.57632
A0A287A5V7	APLP2	87.552	27.3	79	14	14	13	14	12	13	14	13	12	13	11	13	12	13	12	13	11	13	12	13	559400	542780	560610	753180	752990	770430	0.852	0.827	0.854	1.147	1.147	1.173	0.731	1.80911e-05
A0A287A5W0	UBE3A	100.39	32.7	105	22	22	14	19	19	17	18	18	19	22	20	19	21	18	19	22	20	19	21	18	810160	852130	808470	885990	927390	910800	0.936	0.984	0.934	1.023	1.071	1.052	0.907	0.010764
A0A287A5Y1	HDHD3	27.802	55.8	55	9	9	8	6	12	10	10	9	8	7	8	9	8	8	8	7	8	9	8	8	513120	531700	541710	577120	593040	538180	0.934	0.968	0.986	1.051	1.08	0.98	0.928	0.089121
A0A287A5Y2	ERMP1	92.324	11.9	19	6	6	3	1	5	3	4	3	4	5	6	5	5	4	4	5	6	5	5	4	206770	146250	190400	169070	210250	173890	1.131	0.8	1.042	0.925	1.15	0.951	0.982	0.85998
A0A287A608	AHNAK	398.65	65.8	808	116	23	133	132	134	139	137	133	110	111	113	109	112	109	20	22	22	20	22	21	82584000	87821000	88691000	77244000	78465000	71701000	1.018	1.083	1.094	0.953	0.968	0.884	1.139	0.022161
A0A287A617	HMGN5	35.741	5.4	2	1	1	1	0	1	0	0	0	1	1	1	0	1	0	1	1	1	0	1	0	0	0	0	0	14484	0
A0A287A638	AP1S3	18.417	13.6	2	1	1	2	0	0	0	0	0	1	1	1	1	1	1	1	1	1	1	1	1	0	0	0	0	0	19680
A0A287A646	FBXW11	50.974	26.8	37	9	6	5	5	5	8	7	7	8	9	9	9	8	8	5	6	6	6	5	6	295700	306780	268590	337440	351390	350160	0.929	0.964	0.844	1.06	1.104	1.1	0.839	0.0130829
A0A287A650	GRB7	59.428	29	39	9	9	4	6	7	5	10	7	7	7	8	9	9	7	7	7	8	9	9	7	143210	143170	149600	171030	174610	174210	0.899	0.899	0.939	1.074	1.096	1.094	0.839	0.00037787
A0A287A656	SRPK1	62.001	38.5	69	17	15	11	8	11	10	14	15	13	12	12	13	14	13	11	11	11	11	13	11	684170	689550	670400	781630	769260	765840	0.941	0.949	0.922	1.075	1.058	1.054	0.882	0.00028077
A0A287A662	LOC110257936	47.373	3.5	4	1	1	0	1	1	1	1	0	0	1	1	1	1	0	0	1	1	1	1	0	0	0	0	0	9514.4	0
A0A287A699	HNRNPK	48.501	52.6	168	25	25	32	28	31	26	25	26	23	24	25	24	23	23	23	24	25	24	23	23	28406000	29346000	28788000	27814000	27381000	28473000	1.001	1.034	1.015	0.98	0.965	1.004	1.034	0.085999
A0A287A6A8	NDUFAF2	9.8129	55.3	18	4	4	2	4	3	4	2	3	4	4	4	4	4	4	4	4	4	4	4	4	180140	194430	179680	204170	196140	217610	0.922	0.995	0.92	1.045	1.004	1.114	0.897	0.052461
A0A287A6C1	METTL7A	23.726	27.1	29	6	3	5	4	5	6	5	4	5	5	5	6	6	6	2	2	2	3	3	3	423560	441990	441520	680550	680100	594870	0.779	0.813	0.812	1.252	1.251	1.094	0.668	0.00103612
A0A287A6C9	SLC5A3	79.581	3.1	3	1	1	1	1	0	0	1	0	1	1	0	0	1	0	1	1	0	0	1	0	0	0	0	0	61627	0
A0A287A6D1	PPIL2	58.758	44.3	73	14	14	11	10	14	15	14	9	12	12	12	12	13	12	12	12	12	12	13	12	486370	458260	438240	523250	523960	550160	0.979	0.923	0.882	1.053	1.055	1.108	0.866	0.0136975
A0A287A6E2	MAU2	67.458	21.2	27	9	9	3	5	4	6	5	4	7	9	6	8	7	5	7	9	6	8	7	5	185010	175350	143800	180470	176900	199030	1.047	0.992	0.814	1.021	1.001	1.126	0.906	0.2918
A0A287A6E6	GPS1	53.5	41.6	120	17	17	21	21	19	22	20	17	17	17	16	16	15	16	17	17	16	16	15	16	1429400	1427700	1461400	1564600	1598800	1510200	0.954	0.953	0.975	1.044	1.067	1.008	0.924	0.012261
A0A287A6F5	ZADH2	40.464	31.3	19	7	7	2	4	4	2	3	4	5	5	5	2	5	5	5	5	5	2	5	5	165140	170070	165840	154490	156900	164090	1.015	1.045	1.019	0.949	0.964	1.008	1.054	0.059135
A0A287A6F8	LRCH1	78.658	7.7	3	4	3	0	0	1	0	1	1	3	3	2	2	3	3	2	2	1	1	2	2	0	0	0	0	14222	0
A0A287A6G6	PAOX	55.427	30.3	46	9	9	8	7	6	9	9	7	8	8	8	7	9	8	8	8	8	7	9	8	468020	443310	436420	502950	490960	508950	0.985	0.933	0.919	1.059	1.033	1.071	0.897	0.0098632
A0A287A6H2	GOPC	50.754	29.2	38	9	9	6	7	5	7	5	8	8	8	8	9	8	9	8	8	8	9	8	9	503510	498750	473060	462370	464540	449230	1.059	1.049	0.995	0.973	0.977	0.945	1.072	0.035001
A0A287A6I5	COMMD8	20.994	19.7	2	2	2	0	0	1	0	1	0	2	1	2	1	1	1	2	1	2	1	1	1	0	0	71614	0	0	0
A0A287A6J8	DHX35	78.122	17.5	18	8	8	4	2	4	5	2	1	7	4	6	7	5	5	7	4	6	7	5	5	99880	98580	113500	134590	109890	83435	0.937	0.924	1.064	1.262	1.03	0.782	0.952	0.83294
A0A287A6K2	EPPK1	484.16	46.7	281	63	59	42	42	45	50	52	50	55	58	57	59	58	57	51	54	54	55	54	54	3360400	3418200	3389800	3544000	3615600	3544700	0.966	0.983	0.974	1.019	1.039	1.019	0.95	0.003337
A0A287A6K7	APMAP	69.319	32	73	15	15	11	12	13	12	13	12	14	15	15	14	14	14	14	15	15	14	14	14	1997700	2026700	1999200	2023100	1993900	2028100	0.993	1.008	0.994	1.006	0.991	1.008	0.997	0.66912
A0A287A6L2	MARCH5	31.231	27	24	5	5	5	5	3	3	5	3	5	5	4	4	5	4	5	5	4	4	5	4	159620	208250	185340	172640	190160	204320	0.855	1.115	0.993	0.925	1.018	1.094	0.976	0.7721
A0A287A6L4	RFC5	38.587	37.9	54	9	9	8	10	9	11	8	8	8	9	9	9	9	7	8	9	9	9	9	7	647330	631830	609000	744370	689180	740490	0.956	0.933	0.9	1.099	1.018	1.094	0.869	0.0098046
A0A287A6N0	GALNT2	57.52	40.9	72	15	15	13	12	12	13	10	12	14	14	14	14	13	14	14	14	14	14	13	14	824570	901680	907660	875790	888260	873860	0.938	1.026	1.033	0.997	1.011	0.995	0.998	0.93032
A0A287A6P2	THG1L	34.609	11.4	8	2	2	1	1	1	2	1	2	2	1	1	2	2	2	2	1	1	2	2	2	45631	0	0	48380	17763	54831	1.096			1.162	0.426	1.316	1.132
A0A287A6Q1	CCDC134	26.367	13.1	7	2	2	1	2	0	2	1	1	2	2	2	2	1	2	2	2	2	2	1	2	59890	64277	57006	60092	0	57268	1.003	1.077	0.955	1.006		0.959	1.03	0.6
A0A287A6Q3	ASH2L	68.741	14.2	21	6	6	2	4	2	5	4	4	4	5	4	6	6	6	4	5	4	6	6	6	135640	149190	127810	171140	177050	197250	0.849	0.934	0.8	1.072	1.109	1.235	0.756	0.0107794
A0A287A6V6	SSBP1	17.136	41.9	33	6	6	5	5	5	5	7	6	6	5	6	5	6	6	6	5	6	5	6	6	749220	759200	810270	656660	687440	661550	1.04	1.053	1.124	0.911	0.954	0.918	1.156	0.0066834
A0A287A6V9	CMBL	28.153	34.7	48	7	7	8	7	7	7	9	10	7	7	7	7	7	7	7	7	7	7	7	7	839920	821130	842000	830290	814650	898650	0.999	0.976	1.001	0.987	0.969	1.068	0.984	0.64942
A0A287A6X5	HTRA2	48.19	30.1	27	8	7	4	4	3	5	4	7	7	7	7	6	7	8	6	6	6	5	6	7	238120	254700	267010	226730	238800	234700	0.979	1.047	1.097	0.932	0.981	0.964	1.086	0.088918
A0A287A6X6	RHEB	17.792	33.8	25	6	6	5	3	6	4	5	2	6	6	5	6	6	4	6	6	5	6	6	4	689800	689590	685870	710660	692790	738280	0.984	0.983	0.978	1.014	0.988	1.053	0.964	0.189919
A0A287A6Y2	COG6	65.165	30.4	45	10	2	6	7	7	9	9	7	8	7	7	8	10	8	1	1	1	1	2	1	237810	215930	251180	228050	251800	235140	1.005	0.912	1.061	0.964	1.064	0.994	0.985	0.78108
A0A287A6Y9	TUBB2B	49.906	70.3	21	29	0	4	4	3	3	4	3	28	28	27	28	27	26	0	0	0	0	0	0	3074900	3089100	2712000	2981200	3060500	2951300	1.032	1.037	0.911	1.001	1.028	0.991	0.987	0.7494
A0A287A6Z8	LLGL1	111.92	30	80	17	17	13	13	12	14	13	15	16	16	15	13	15	17	16	16	15	13	15	17	461790	461170	462770	486520	480860	480780	0.978	0.976	0.98	1.03	1.018	1.018	0.957	0.00041992
A0A287A720	C7orf50	20.511	18.1	12	2	2	3	2	2	1	2	2	2	2	2	2	2	2	2	2	2	2	2	2	82364	89962	83134	95240	84726	81958	0.955	1.043	0.964	1.104	0.983	0.95	0.975	0.67994
A0A287A721	CHD2	183.5	3.2	4	4	2	1	0	1	1	0	1	3	3	3	3	3	4	2	2	2	2	1	2	20698	0	24314	21254	0	22839	0.929		1.091	0.954		1.025	1.021	0.85748
A0A287A725	---	10.845	40.8	24	5	5	3	3	4	4	4	6	5	5	5	5	5	5	5	5	5	5	5	5	1516800	1513700	1499300	1598500	1688700	1645700	0.962	0.96	0.951	1.014	1.071	1.043	0.918	0.006339
A0A287A739	SENP7	112.33	1.9	1	1	1	0	0	0	0	0	1	0	0	1	0	0	1	0	0	1	0	0	1	0	0	0	0	0	2186.9
A0A287A743	LETMD1	41.801	13.1	12	3	3	1	2	2	2	2	3	3	3	3	3	2	3	3	3	3	3	2	3	42913	38670	40946	44500	0	44615	1.014	0.914	0.967	1.051		1.054	0.917	0.108658
A0A287A746	ZC3H8	31.226	8.6	7	2	2	1	2	3	0	1	0	2	2	2	2	2	2	2	2	2	2	2	2	130820	136850	130400	128720	130210	124620	1.004	1.051	1.001	0.988	1	0.957	1.038	0.146221
A0A287A756	GYG2	51.42	22	22	6	5	4	4	6	3	5	0	6	5	6	3	4	5	5	4	5	3	4	4	173450	168960	189070	157120	203360	162070	0.987	0.962	1.076	0.894	1.158	0.923	1.017	0.81288
A0A287A766	SEMA4B	91.868	3.4	8	2	2	2	2	1	2	0	1	2	2	2	2	1	1	2	2	2	2	1	1	24115	26509	27231	31136	0	0	0.885	0.973	0.999	1.143			0.833
A0A287A780	TNPO2	100.42	24.9	38	15	9	5	4	8	7	7	7	14	13	12	13	14	12	8	7	8	9	9	7	217070	198380	215600	229860	218890	260630	0.972	0.888	0.965	1.029	0.98	1.167	0.889	0.125184
A0A287A784	KRT8	54.426	73	232	36	3	38	38	46	34	40	36	36	34	36	34	34	32	3	3	3	2	3	3	28032000	28232000	28109000	20982000	21091000	20820000	1.142	1.15	1.145	0.855	0.859	0.848	1.342	1.3516e-07
A0A287A787	GSKIP	15.591	7.9	6	1	1	1	1	1	1	1	1	1	1	1	1	1	1	1	1	1	1	1	1	0	0	0	0	0	20424
A0A287A792	SLC7A6OS	35.136	8.7	6	2	2	1	1	1	2	1	0	1	2	2	2	2	1	1	2	2	2	2	1	0	35796	32373	39498	35365	0		1.001	0.905	1.105	0.989		0.91	0.33724
A0A287A797	NAV1	229.69	20.1	112	27	27	16	18	12	19	24	23	22	23	21	22	25	25	22	23	21	22	25	25	532830	534370	532170	629810	590110	626890	0.928	0.93	0.927	1.097	1.027	1.091	0.866	0.021137
A0A287A7C5	MALSU1	26.253	19.7	13	3	3	2	3	3	3	1	1	3	3	2	3	2	3	3	3	2	3	2	3	121420	118600	126250	133560	132720	139920	0.943	0.921	0.981	1.037	1.031	1.087	0.902	0.0141648
A0A287A7F5	RPL31	14.142	39.3	18	5	5	3	2	2	4	3	4	4	4	4	5	4	5	4	4	4	5	4	5	1610000	1573900	1635400	1547400	1573200	1508900	1.022	0.999	1.038	0.983	0.999	0.958	1.04	0.073975
A0A287A7F6	PHB2	32.343	41.5	75	9	9	12	17	14	10	12	10	9	9	8	8	8	9	9	9	8	8	8	9	6614300	6497600	6520600	6497700	6580600	6482200	1.013	0.995	0.998	0.995	1.007	0.992	1.004	0.6086
A0A287A7G0	CMC2	9.5089	62	7	4	4	0	1	1	3	2	0	3	4	3	4	3	4	3	4	3	4	3	4	66908	80877	56439	88736	75166	61970	0.933	1.128	0.787	1.238	1.049	0.865	0.904	0.52694
A0A287A7G4	MAN1B1	73.422	26.1	42	10	10	5	9	8	8	6	6	7	10	10	10	9	8	7	10	10	10	9	8	240200	215630	228440	238710	253680	251640	1.009	0.906	0.96	1.003	1.066	1.057	0.92	0.081944
A0A287A7G5	PTPRE	69.57	10.1	4	3	3	0	0	0	1	2	1	1	2	2	2	2	3	1	2	2	2	2	3	0	0	43732	43514	72050	37380			0.889	0.885	1.465	0.76	0.858
A0A287A7G8	HIST1H2BJ	16.719	50.3	102	11	0	18	18	18	21	12	15	10	9	11	10	10	10	0	0	0	0	0	0	29714000	30732000	29881000	23497000	23944000	24633000	1.098	1.135	1.104	0.868	0.885	0.91	1.253	0.000195768
A0A287A7H6	DDX47	54.939	28.4	49	10	10	9	8	5	9	8	10	8	9	10	9	10	10	8	9	10	9	10	10	658580	619850	595530	735990	709490	751120	0.971	0.914	0.878	1.085	1.046	1.107	0.853	0.0090803
A0A287A7N7	DIMT1	35.367	45	51	11	11	9	7	9	9	10	7	9	10	11	11	11	11	9	10	11	11	11	11	557120	569940	546610	694290	684160	663000	0.9	0.92	0.883	1.121	1.105	1.071	0.82	0.00037954
A0A287A7Q7	EIF5	49.049	41.6	88	17	17	17	14	12	16	18	11	16	15	15	16	16	16	16	15	15	16	16	16	2271500	2328100	2186000	2175700	2150100	2165700	1.027	1.052	0.988	0.983	0.972	0.979	1.045	0.076896
A0A287A7S3	ERRFI1	48.146	12.7	3	2	2	1	1	1	0	0	0	2	2	1	1	1	0	2	2	1	1	1	0	0	33780	0	0	0	0
A0A287A7U0	CD2AP	67.558	39.8	100	19	19	16	17	16	18	17	16	17	17	16	18	17	18	17	17	16	18	17	18	1999600	1903700	1954900	1639400	1734700	1735100	1.094	1.041	1.069	0.897	0.949	0.949	1.146	0.0044395
A0A287A7U3	MAPK7	79.587	8.3	11	3	2	1	2	2	2	2	2	3	2	3	3	3	3	2	2	2	2	2	2	82058	65641	70969	81870	72755	82923	1.079	0.863	0.933	1.077	0.957	1.091	0.92	0.32998
A0A287A7U4	KIF3A	78.331	26.5	38	12	10	6	6	6	7	6	7	9	9	9	10	8	11	7	8	7	8	7	9	246680	245510	251490	237070	242550	243060	1.009	1.005	1.029	0.97	0.992	0.995	1.029	0.057336
A0A287A7V2	ACOT7	38.651	30.1	37	8	8	8	5	6	5	7	6	7	7	7	7	7	8	7	7	7	7	7	8	809610	865030	850680	816330	825740	874330	0.963	1.029	1.012	0.971	0.983	1.041	1.003	0.92152
A0A287A7V3	HEXA	62.597	27.5	60	11	11	12	10	10	6	11	11	10	11	11	8	11	11	10	11	11	8	11	11	575830	570550	544260	547710	490110	546840	1.055	1.045	0.997	1.003	0.898	1.002	1.067	0.181225
A0A287A7V8	NUP98	178.78	36.1	178	40	40	29	28	29	32	31	29	36	36	37	40	37	37	36	36	37	40	37	37	2160700	2197100	2087200	2241200	2214700	2193500	0.99	1.007	0.956	1.027	1.015	1.005	0.969	0.1291
A0A287A7W9	MICALL1	91.807	27.4	57	12	12	12	9	9	9	9	9	12	10	9	10	9	10	12	10	9	10	9	10	320450	324000	306840	308360	275930	275610	1.062	1.073	1.016	1.022	0.914	0.913	1.106	0.067784
A0A287A7X7	PGPEP1	26.905	32.8	22	5	5	4	3	4	2	5	4	4	3	3	4	4	4	4	3	3	4	4	4	162700	165830	184470	186880	172960	174620	0.932	0.95	1.057	1.07	0.991	1	0.96	0.4169
A0A287A7Y7	N4BP1	95.644	9.7	15	6	6	1	2	2	4	4	2	4	5	4	5	5	4	4	5	4	5	5	4	43398	39766	41904	51522	51649	60950	0.9	0.825	0.869	1.069	1.072	1.265	0.762	0.0115613
A0A287A7Z0	SAPCD2	43.078	8	4	2	2	1	0	0	0	2	1	2	2	2	2	2	2	2	2	2	2	2	2	28785	0	0	0	40246	0	0.834				1.166		0.715
A0A287A7Z8	PBRM1	182.06	16.1	53	17	17	6	8	9	9	9	12	12	12	14	16	14	14	12	12	14	16	14	14	266780	269940	284800	294320	287270	290040	0.945	0.957	1.009	1.043	1.018	1.028	0.942	0.048496
A0A287A808	COX6B	10.156	54.7	29	4	4	5	5	4	5	5	5	4	4	4	4	4	4	4	4	4	4	4	4	1493600	1494500	1440000	1234700	1206400	1260400	1.102	1.103	1.063	0.911	0.89	0.93	1.197	0.00051938
A0A287A814	GINS2	21.009	30.3	14	4	4	2	2	2	3	2	3	2	3	4	4	4	3	2	3	4	4	4	3	102940	117960	119780	103480	97039	81451	0.992	1.137	1.154	0.997	0.935	0.785	1.208	0.089764
A0A287A816	PLPP7	29.478	8.5	3	1	1	1	1	1	0	0	0	1	1	1	0	0	0	1	1	1	0	0	0	0	0	310350	0	0	0
A0A287A837	LZIC	20.165	12.2	11	2	2	1	2	2	2	2	2	2	2	2	2	2	2	2	2	2	2	2	2	91102	87933	98356	86846	85984	91057	1.01	0.975	1.09	0.963	0.953	1.009	1.051	0.25726
A0A287A853	GNA13	44.028	41.9	37	11	11	5	3	4	6	9	10	9	8	10	10	10	11	9	8	10	10	10	11	346700	314570	336380	352660	351980	354280	1.011	0.918	0.981	1.029	1.027	1.034	0.942	0.167097
A0A287A863	PPIG	87.524	8.5	16	5	5	2	3	4	3	2	2	4	5	5	4	4	5	4	5	5	4	4	5	226640	269530	272350	204650	215580	224560	0.962	1.144	1.156	0.869	0.915	0.953	1.192	0.05724
A0A287A876	HARS2	51.276	31.7	29	13	8	4	5	5	5	5	5	11	11	9	11	12	11	6	7	5	6	7	6	430370	430010	429580	462220	426910	454380	0.981	0.98	0.979	1.053	0.973	1.035	0.96	0.23934
A0A287A886	ENTPD4	34.544	8.4	4	2	2	1	1	1	1	0	0	1	2	1	2	2	0	1	2	1	2	2	0	0	0	0	0	26395	0
A0A287A893	ERI3	18.185	23.1	11	2	2	2	1	2	2	2	2	2	1	2	2	2	2	2	1	2	2	2	2	68942	0	66969	72555	74668	73425	0.967		0.939	1.017	1.047	1.03	0.924	0.0143969
A0A287A896	MYO9A	296.17	7.1	39	13	13	5	7	7	8	5	7	10	11	11	11	11	10	10	11	11	11	11	10	250140	225150	231880	288680	249580	261660	0.996	0.896	0.923	1.149	0.994	1.042	0.884	0.081824
A0A287A8B5	TFCP2	50.186	13.7	7	4	3	1	2	1	1	1	1	4	4	4	3	3	4	3	3	3	2	2	3	36534	41920	44167	42150	48614	46506	0.843	0.968	1.02	0.973	1.122	1.074	0.893	0.181844
A0A287A8E4	MED15	61.014	13.7	30	5	5	5	5	5	5	5	5	5	5	5	5	5	5	5	5	5	5	5	5	217140	200080	205010	226040	222050	233810	0.999	0.921	0.943	1.04	1.022	1.076	0.912	0.031918
A0A287A8E9	KRT8	46.177	76.4	2	34	1	1	0	1	0	0	0	34	32	34	33	32	30	1	1	1	1	1	1	0	0	0	0	0	15691
A0A287A8F8	CHCHD6	24.704	5.4	5	1	1	1	1	1	0	1	1	1	1	1	1	1	1	1	1	1	1	1	1	0	0	0	0	0	66453
A0A287A8G0	DNMT1	181.95	33.4	158	35	35	27	24	25	25	29	28	31	33	29	30	29	30	31	33	29	30	29	30	1544600	1496100	1652700	1955700	1925100	1999900	0.876	0.849	0.938	1.11	1.092	1.135	0.798	0.00198209
A0A287A8H1	UBQLN1	61.672	42.7	88	14	0	13	16	14	15	15	15	13	13	13	12	13	13	0	0	0	0	0	0	3275500	3328400	3311600	3007800	2998900	3046600	1.036	1.053	1.047	0.951	0.949	0.964	1.095	0.000183706
A0A287A8H7	NUDT4	20.329	35	26	4	4	3	5	4	4	4	6	4	4	4	4	4	4	4	4	4	4	4	4	306740	282090	264650	326290	337210	353340	0.984	0.905	0.849	1.047	1.082	1.134	0.839	0.022041
A0A287A8I4	MCCC1	77.214	43.9	77	20	20	13	12	14	13	12	13	14	17	17	17	14	17	14	17	17	17	14	17	656410	610190	641780	663430	707960	652310	1.002	0.931	0.979	1.012	1.08	0.995	0.943	0.153382
A0A287A8J8	GTPBP3	52.291	15.4	6	4	4	1	1	0	3	1	0	3	4	2	4	3	2	3	4	2	4	3	2	45353	52659	58161	54399	61864	54798	0.832	0.966	1.066	0.997	1.134	1.005	0.913	0.3213
A0A287A8K2	SLFN11	102.54	10.9	19	6	6	2	6	4	2	3	2	5	5	5	4	6	3	5	5	5	4	6	3	59915	62722	68180	51669	54499	54382	1.023	1.071	1.164	0.882	0.931	0.929	1.188	0.0147814
A0A287A8L0	COMMD5	24.698	39.3	14	7	6	1	3	2	4	1	3	5	5	5	5	6	5	5	5	4	4	5	5	66162	72059	68641	69576	68367	77304	0.94	1.024	0.976	0.989	0.972	1.099	0.961	0.43986
A0A287A8L7	SEC22A	34.989	13	7	2	2	1	1	1	2	1	1	1	2	1	2	1	2	1	2	1	2	1	2	0	57213	0	41099	0	51380		1.147		0.824		1.03	1.237
A0A287A8P0	OS9	72.786	13.5	18	5	5	2	3	4	3	3	3	3	5	5	5	5	4	3	5	5	5	5	4	149980	121960	125280	125050	134310	152160	1.113	0.905	0.929	0.928	0.996	1.129	0.965	0.69666
A0A287A8P5	OSBPL1A	101.15	3.4	9	2	2	2	1	2	2	1	1	2	2	2	2	1	2	2	2	2	2	1	2	43504	38584	39956	38877	0	43972	1.062	0.942	0.975	0.949		1.073	0.982	0.80642
A0A287A8R9	NAGLU	82.479	12.6	23	6	6	5	4	6	3	3	2	5	4	6	5	6	5	5	4	6	5	6	5	181950	213130	176940	170710	153470	186090	1.009	1.182	0.981	0.946	0.851	1.032	1.121	0.2291
A0A287A8T0	RPL7	29.41	46.8	123	18	17	18	21	22	19	23	20	16	16	17	16	18	17	15	15	16	16	17	16	11948000	11937000	11740000	12205000	12620000	12693000	0.98	0.979	0.963	1.001	1.035	1.041	0.95	0.0186177
A0A287A8T8	ATF7IP	121.45	2.8	3	2	2	1	0	0	1	1	0	2	1	2	2	1	2	2	1	2	2	1	2	24197	0	0	20618	0	0	1.08			0.92			1.174
A0A287A8V7	LNPK	39.106	26.8	24	6	6	4	4	4	4	5	3	6	4	5	6	5	6	6	4	5	6	5	6	285690	250280	257030	236010	236190	270510	1.116	0.978	1.004	0.922	0.923	1.057	1.068	0.33942
A0A287A8W4	FBLIM1	39.014	28	31	7	7	5	5	5	6	5	5	6	6	7	5	6	6	6	6	7	5	6	6	240220	261610	239720	200230	204400	205180	1.067	1.162	1.064	0.889	0.908	0.911	1.216	0.002864
A0A287A8W9	SEPT2	40.514	69.9	126	18	18	22	20	20	21	23	20	17	18	18	18	18	18	17	18	18	18	18	18	5696600	5195900	5409300	5412800	5717400	5707800	1.031	0.941	0.979	0.98	1.035	1.033	0.968	0.36332
A0A287A8X0	SH3PXD2A	105.64	1.9	1	1	1	0	0	0	0	0	1	0	0	0	0	0	1	0	0	0	0	0	1	0	0	0	0	0	22946						1
A0A287A8Y0	TSSC4	27.144	46.5	27	6	6	6	5	3	5	4	4	6	6	4	5	6	6	6	6	4	5	6	6	298610	334840	339760	278290	266740	301140	0.985	1.104	1.12	0.918	0.88	0.993	1.15	0.061122
A0A287A933	ACSF3	70.656	8	16	4	4	3	2	3	3	3	2	3	4	4	4	3	2	3	4	4	4	3	2	37920	37871	40176	40174	44637	46872	0.919	0.918	0.973	0.973	1.081	1.136	0.881	0.06494
A0A287A947	C1orf198	35.8	20.6	6	4	4	2	2	1	1	0	0	3	4	3	2	2	0	3	4	3	2	2	0	23068	26954	15841	20200	0	0	1.072	1.253	0.736	0.939			1.087
A0A287A956	HEXB	56.159	19.5	19	6	6	2	5	4	2	2	4	4	6	6	2	4	6	4	6	6	2	4	6	120700	129320	121250	160210	153550	129740	0.889	0.952	0.893	1.18	1.131	0.955	0.837	0.063277
A0A287A960	PLEKHA7	126.6	6	10	4	4	1	2	1	2	1	3	3	3	3	4	2	4	3	3	3	4	2	4	31001	34592	33544	31343	36042	38114	0.909	1.014	0.984	0.919	1.057	1.118	0.94	0.4194
A0A287A961	NIPBL	295.18	12.1	64	20	20	9	12	8	11	13	11	17	18	15	17	16	12	17	18	15	17	16	12	836380	916560	819800	889420	887490	971740	0.943	1.033	0.924	1.003	1.001	1.096	0.935	0.2149
A0A287A976	COPS5	38.603	50	67	13	13	12	11	13	7	12	12	12	12	12	11	13	12	12	12	12	11	13	12	1208700	1266800	1260600	1240800	1281300	1283700	0.962	1.008	1.003	0.987	1.019	1.021	0.982	0.3818
A0A287A982	FIG4	103.76	10	9	5	5	1	0	3	3	1	1	1	3	5	5	5	3	1	3	5	5	5	3	0	242520	193340	301920	218720	275930		0.984	0.784	1.225	0.887	1.119	0.821	0.28536
A0A287A9A1	AKAP2	94.751	30.2	68	17	17	12	14	15	8	10	9	15	17	17	12	16	13	15	17	17	12	16	13	815150	798820	784350	643280	639790	662520	1.126	1.103	1.083	0.889	0.884	0.915	1.232	0.000178068
A0A287A9A2	PEX1	141.36	11.7	24	10	10	2	5	4	5	4	4	8	8	10	9	8	7	8	8	10	9	8	7	89407	99095	104650	102700	105060	102970	0.888	0.985	1.04	1.02	1.044	1.023	0.944	0.32874
A0A287A9G0	LANCL2	51.303	31.9	38	10	10	8	2	6	8	7	7	7	7	8	10	9	10	7	7	8	10	9	10	258200	260650	243160	270230	270770	258490	0.992	1.002	0.934	1.038	1.04	0.993	0.953	0.146362
A0A287A9I5	GLRX2	17.2	20.4	13	4	4	4	2	0	3	2	2	4	4	4	4	4	4	4	4	4	4	4	4	280590	299780	298940	268500	254440	265300	1.01	1.079	1.076	0.966	0.915	0.955	1.116	0.0156974
A0A287A9I6	SAMM50	51.871	45.4	93	15	15	14	17	14	17	16	15	14	15	15	15	15	15	14	15	15	15	15	15	2115000	2063000	2048000	2202900	2197200	2299300	0.982	0.958	0.951	1.023	1.02	1.067	0.93	0.0140561
A0A287A9I8	ATP5F1C	32.992	34.6	29	9	9	2	6	7	4	6	4	8	8	9	8	7	9	8	8	9	8	7	9	2570500	2722800	2602400	2345900	2357700	2495300	1.022	1.082	1.034	0.932	0.937	0.992	1.097	0.025055
A0A287A9K0	KDM1A	94.654	31.5	70	15	15	13	10	11	12	12	12	14	13	14	13	14	13	14	13	14	13	14	13	523260	486720	472350	539960	520620	534380	1.02	0.949	0.921	1.053	1.015	1.042	0.929	0.082701
A0A287A9P7	EXOC7	85.91	27.4	59	16	16	9	11	10	7	15	7	14	15	14	14	15	15	14	15	14	14	15	15	590200	614900	599180	633800	600180	608940	0.971	1.012	0.986	1.043	0.987	1.002	0.979	0.36448
A0A287A9Q3	ZNF414	31.728	8.3	5	1	1	1	1	0	1	1	1	1	1	1	1	1	1	1	1	1	1	1	1	0	0	0	0	0	27738
A0A287A9Q7	METTL16	63.711	31.2	39	12	12	6	4	7	6	10	6	9	8	10	9	11	10	9	8	10	9	11	10	426350	382370	451220	435950	521050	401570	0.977	0.876	1.034	0.999	1.194	0.92	0.927	0.47486
A0A287A9S1	ZCCHC2	122.48	1.7	3	1	1	1	0	0	0	1	1	1	1	0	0	1	1	1	1	0	0	1	1	0	0	0	0	0	7745.8
A0A287A9S2	GRK2	78.682	18.5	32	9	1	4	6	7	4	6	5	5	9	9	7	9	8	1	1	1	1	1	1	183460	168810	167710	175840	196920	194460	1.012	0.932	0.926	0.97	1.087	1.073	0.917	0.133784
A0A287A9S3	TPD52	19.902	67.4	51	8	8	8	7	9	10	9	8	8	8	7	7	8	7	8	8	7	7	8	7	1213900	1297500	1211600	1049000	1056800	1022900	1.063	1.136	1.061	0.919	0.925	0.896	1.19	0.0020981
A0A287A9S9	GOLGA5	71.804	20.3	27	8	8	3	4	4	6	6	4	7	7	6	8	8	6	7	7	6	8	8	6	208010	187200	186170	202420	200240	203220	1.051	0.946	0.941	1.023	1.012	1.027	0.96	0.3608
A0A287A9T7	AXL	97.419	31.8	67	16	16	10	8	8	14	14	13	13	13	13	14	16	14	13	13	13	14	16	14	588060	572740	570220	716630	618620	673910	0.943	0.919	0.915	1.15	0.992	1.081	0.862	0.028435
A0A287A9U7	EIF2D	70.183	20.5	34	7	7	6	5	6	5	7	5	6	7	6	7	7	7	6	7	6	7	7	7	155610	154360	148750	163090	186390	155330	0.969	0.961	0.926	1.016	1.161	0.967	0.908	0.17336
A0A287A9U8	NUP88	83.317	47.6	103	23	22	16	14	16	17	22	18	21	19	20	22	22	23	21	19	20	21	22	22	1917000	1858500	1790000	1991600	1977600	2086200	0.99	0.96	0.924	1.028	1.021	1.077	0.919	0.032023
A0A287A9Y2	RIOK1	64.732	11.3	19	6	6	4	3	3	3	2	4	4	5	5	5	5	6	4	5	5	5	5	6	153460	143310	155120	174020	146280	160240	0.987	0.922	0.998	1.12	0.941	1.031	0.94	0.34632
A0A287A9Z2	L2HGDH	46.08	6.7	8	2	2	2	1	1	2	1	1	2	1	2	2	1	2	2	1	2	2	1	2	49542	0	49664	58918	0	56796	0.922		0.924	1.097		1.057	0.857	0.0142588
A0A287A9Z6	SORBS2	132.24	34.5	6	28	2	2	1	1	2	0	0	25	27	27	26	25	25	2	2	2	2	2	2	161770	159450	150070	143780	143230	147290	1.072	1.056	0.994	0.953	0.949	0.976	1.085	0.030543
A0A287AA07	EXOC8	81.939	24.8	47	14	14	8	6	10	6	8	9	13	12	12	9	13	13	13	12	12	9	13	13	462870	471820	459650	462720	421290	479340	1.007	1.027	1	1.007	0.917	1.043	1.023	0.57802
A0A287AA21	ECHS1	31.236	53.4	90	12	12	16	13	18	11	16	16	11	10	11	10	12	12	11	10	11	10	12	12	6875500	7160600	6922200	6607100	6660100	6745500	1.007	1.049	1.014	0.968	0.975	0.988	1.047	0.02974
A0A287AA26	OXNAD1	30.887	20.7	14	4	4	2	2	2	2	3	3	4	3	3	4	4	4	4	3	3	4	4	4	172820	113730	239000	148620	184990	162760	1.015	0.668	1.403	0.873	1.086	0.956	1.059	0.94608
A0A287AA43	FASTKD3	66.905	8.5	5	3	3	2	0	0	3	0	0	3	2	2	3	2	3	3	2	2	3	2	3	40886	32127	38214	44142	39454	41235	1.039	0.817	0.971	1.122	1.003	1.048	0.891	0.2035
A0A287AA45	HNMT	33.482	22.9	16	4	4	3	3	3	2	3	2	4	4	4	3	3	4	4	4	4	3	3	4	119030	117090	110970	119000	126730	128820	0.99	0.974	0.923	0.989	1.054	1.071	0.927	0.079157
A0A287AA47	GCLM	30.49	40.9	65	11	11	13	12	12	9	11	8	11	10	10	10	9	9	11	10	10	10	9	9	2042100	2180800	2178600	2256700	2268200	2232200	0.931	0.994	0.993	1.029	1.034	1.018	0.947	0.068603
A0A287AA48	CLPB	65.268	34.7	38	14	14	7	6	5	3	9	8	11	11	10	12	13	13	11	11	10	12	13	13	279040	272190	266200	271820	292420	295800	0.998	0.974	0.952	0.972	1.046	1.058	0.951	0.168198
A0A287AA53	RIPOR1	135.2	14.2	41	12	12	9	7	4	6	7	8	11	10	9	12	9	12	11	10	9	12	9	12	404490	395220	378670	392860	387980	393390	1.032	1.008	0.966	1.002	0.989	1.003	1.004	0.86324
A0A287AA56	LMBRD1	61.879	3.3	8	1	1	1	2	1	1	1	2	1	1	1	1	1	1	1	1	1	1	1	1	77433	80924	80683	96183	98192	101910	0.868	0.907	0.904	1.078	1.101	1.142	0.807	0.00061797
A0A287AA59	MOV10	112.11	35.8	98	26	26	12	21	21	13	13	18	22	25	25	21	24	24	22	25	25	21	24	24	1588000	1546300	1524800	1414700	1456200	1441700	1.062	1.034	1.02	0.946	0.974	0.964	1.08	0.0061196
A0A287AA67	ZFP14	55.837	6.4	5	1	1	0	1	1	1	1	1	0	1	1	1	1	1	0	1	1	1	1	1	0	0	0	0	0	28423
A0A287AA84	HMGXB4	53.273	7.5	10	2	2	1	2	1	2	2	2	2	2	1	2	2	2	2	2	1	2	2	2	12846	18865	0	24412	24837	22160	0.623	0.915		1.184	1.204	1.074	0.666	0.067203
A0A287AA98	NR2C2	65.368	10.6	6	4	4	1	1	1	2	0	1	3	2	3	3	4	4	3	2	3	3	4	4	41675	37772	37465	46443	31375	37963	1.075	0.974	0.966	1.198	0.809	0.979	1.01	0.866
A0A287AA99	PHYHIPL	42.56	25	23	7	7	3	3	4	4	3	6	6	4	5	7	5	7	6	4	5	7	5	7	107720	127410	117450	137310	133000	123200	0.866	1.025	0.945	1.104	1.07	0.991	0.896	0.129339
A0A287AAC0	TBC1D13	46.417	37.2	38	9	9	7	6	4	6	7	8	9	8	5	9	8	8	9	8	5	9	8	8	225240	216470	226220	294290	237710	237620	0.94	0.903	0.944	1.228	0.992	0.992	0.868	0.132035
A0A287AAD2	MAP7	82.919	22.7	24	11	1	2	4	4	5	5	4	9	10	9	8	8	9	1	1	1	1	1	1	359620	380960	361900	318400	347970	306200	1.04	1.102	1.046	0.921	1.006	0.885	1.134	0.039678
A0A287AAF5	OPA1	115.79	32	119	24	24	18	20	17	20	22	22	22	22	22	21	23	22	22	22	22	21	23	22	1655700	1652100	1625100	1666200	1656900	1698600	0.998	0.996	0.98	1.004	0.999	1.024	0.982	0.136716
A0A287AAG0	UAP1L1	55.944	49.4	89	20	19	14	13	17	14	14	17	18	15	16	18	18	20	18	15	16	18	17	19	1070200	1034700	1062000	1076300	1047300	1071800	1.009	0.976	1.002	1.015	0.988	1.011	0.991	0.5303
A0A287AAI1	CLEC11A	36.027	22.2	28	5	5	4	6	6	4	4	4	5	5	5	4	5	4	5	5	5	4	5	4	145550	145750	140530	139910	119530	129430	1.064	1.066	1.027	1.023	0.874	0.946	1.11	0.085896
A0A287AAJ1	TYW1	82.897	22.5	33	11	11	7	3	6	6	3	8	9	10	8	10	8	9	9	10	8	10	8	9	174990	187220	186400	238610	137910	233630	0.906	0.969	0.965	1.236	0.714	1.21	0.899	0.7111
A0A287AAM0	DYNLRB1	10.963	83.3	28	5	5	6	3	5	5	5	4	5	5	5	5	5	4	5	5	5	5	5	4	1016800	1031200	1040500	964740	1011000	1024700	1.002	1.016	1.025	0.951	0.996	1.01	1.029	0.20894
A0A287AAM4	BROX	46.285	26.5	43	7	7	7	7	7	9	7	6	7	7	7	7	7	6	7	7	7	7	7	6	922270	869490	887040	951220	991600	1008700	0.983	0.927	0.945	1.014	1.057	1.075	0.908	0.0166157
A0A287AAM6	VPS25	23.548	48.5	53	9	9	8	9	9	10	12	5	8	8	8	8	9	9	8	8	8	8	9	9	536200	536010	545970	517720	621110	536230	0.977	0.977	0.995	0.943	1.132	0.977	0.966	0.635
A0A287AAP0	LOC100522130	34.339	53.4	67	11	11	11	10	11	11	13	11	10	10	11	9	10	10	10	10	11	9	10	10	1068900	1138000	1072200	1061000	1063900	1065800	0.991	1.055	0.994	0.984	0.987	0.988	1.027	0.3225
A0A287AAQ3	TTL	42.556	23.1	25	6	6	6	4	3	4	5	3	6	6	5	5	5	5	6	6	5	5	5	5	109570	95289	93976	100360	94011	97316	1.113	0.968	0.955	1.02	0.955	0.989	1.024	0.6976
A0A287AAR4	ACTB	40.015	85.5	962	38	1	162	167	150	162	147	174	37	36	37	37	38	37	1	1	1	1	1	1	217660000	215120000	213960000	207100000	208040000	218400000	1.02	1.008	1.003	0.971	0.975	1.024	1.021	0.3112
A0A287AAT5	---	33.151	7.7	2	2	2	1	0	0	1	0	0	2	2	1	1	1	1	2	2	1	1	1	1	0	67718	0	0	0	0
A0A287AAU7	MRPS33	12.516	47.2	21	4	4	3	4	3	4	4	3	4	4	4	4	4	4	4	4	4	4	4	4	166920	170690	161730	175780	178300	168740	0.98	1.002	0.949	1.032	1.047	0.99	0.955	0.116616
A0A287AAW0	MIGA1	65.833	6.5	10	2	2	3	2	1	1	1	2	2	2	2	2	1	2	2	2	2	2	1	2	23531	23263	14023	23740	0	18036	1.147	1.134	0.683	1.157		0.879	0.971	0.85654
A0A287AAY1	PLIN2	49.185	41.4	4	12	1	0	0	2	1	0	1	11	11	11	12	11	11	1	1	1	1	1	1	0	126420	116000	0	144900	0		0.979	0.898		1.122		0.836
A0A287AAY2	CAMLG	33.078	26	24	5	5	4	4	4	5	4	3	5	5	5	5	5	4	5	5	5	5	5	4	263750	274510	248830	283410	274270	287080	0.97	1.009	0.915	1.042	1.008	1.056	0.932	0.08696
A0A287AAZ7	HGSNAT	73.285	4.8	3	2	1	0	0	0	1	1	1	1	2	2	2	2	2	1	1	1	1	1	1	0	0	0	28297	30760	29836				0.955	1.038	1.007
A0A287AB06	CRIPT	11.216	16.8	6	1	1	1	1	1	1	1	1	1	1	1	1	1	1	1	1	1	1	1	1	0	0	0	0	0	26171
A0A287AB21	PPP4R1	99.956	42.2	102	26	26	17	18	19	16	17	15	23	23	24	23	22	24	23	23	24	23	22	24	912100	907290	932330	988940	1000100	970110	0.958	0.953	0.98	1.039	1.051	1.019	0.93	0.0042835
A0A287AB24	RSRC2	42.984	10.3	12	2	2	2	2	2	2	2	2	2	2	2	2	2	2	2	2	2	2	2	2	269030	226240	225590	222250	184140	216420	1.201	1.01	1.007	0.992	0.822	0.966	1.158	0.151785
A0A287AB36	CNIH4	16.063	14.4	10	1	1	2	2	1	2	1	2	1	1	1	1	1	1	1	1	1	1	1	1	1084900	884260	898140	1237500	1172800	1302200	0.989	0.806	0.819	1.128	1.069	1.187	0.772	0.022397
A0A287AB47	HDAC6	117.07	12.2	27	9	9	3	4	5	6	4	5	7	5	7	7	6	5	7	5	7	7	6	5	197260	191790	190010	197190	212100	201590	0.995	0.967	0.958	0.994	1.069	1.016	0.948	0.096736
A0A287AB49	MVD	43.329	57.2	60	13	13	8	9	9	12	10	12	10	13	12	13	13	11	10	13	12	13	13	11	1268000	1384100	1368300	1425800	1416000	1393700	0.922	1.006	0.994	1.036	1.029	1.013	0.949	0.13378
A0A287AB54	ZBTB20	73.393	13.8	22	6	6	4	4	3	3	4	4	4	5	4	6	5	5	4	5	4	6	5	5	84133	74890	76505	86209	81891	95450	1.011	0.9	0.92	1.036	0.985	1.148	0.893	0.123039
A0A287AB57	RABEP1	18.517	28	8	3	1	1	2	1	1	2	1	1	2	2	3	2	2	0	1	0	1	0	0	0	43805	21133	9454.1	32688	24723		1.662	0.802	0.359	1.24	0.938	1.457	0.49094
A0A287AB58	ISG15	18.565	64.7	27	7	7	6	5	8	2	2	4	6	6	7	4	3	4	6	6	7	4	3	4	891800	886430	862120	177930	188390	207090	1.665	1.655	1.61	0.332	0.352	0.387	4.603	2.4122e-06
A0A287AB63	SLC20A1	68.895	2.2	2	1	1	1	0	1	0	0	0	1	1	1	1	1	0	1	1	1	1	1	0	0	0	0	0	17505	0
A0A287AB80	UBE2H	20.655	25.7	17	4	4	3	4	2	3	2	3	4	4	4	4	4	4	4	4	4	4	4	4	228310	273500	283260	258080	247300	202730	0.917	1.099	1.138	1.037	0.994	0.815	1.108	0.3579
A0A287ABA9	LOC110257570	99.696	30.7	124	21	21	20	21	20	23	25	15	19	19	18	19	20	20	19	19	18	19	20	20	1806600	1735100	1776200	1802200	1818600	1752600	1.014	0.974	0.997	1.011	1.021	0.984	0.99	0.5545
A0A287ABB5	SLC5A10	40.728	46.1	63	12	12	12	7	10	12	11	11	11	8	8	11	11	9	11	8	8	11	11	9	837830	871010	852460	958440	872660	984100	0.935	0.972	0.951	1.07	0.974	1.098	0.91	0.070059
A0A287ABB6	VGLL4	30.733	25.6	9	4	4	3	1	1	1	1	2	4	3	4	3	3	4	4	3	4	3	3	4	32982	36102	34683	26751	23927	27146	1.09	1.193	1.146	0.884	0.791	0.897	1.333	0.0037214
A0A287ABD1	ABHD10	29.088	15	5	2	2	1	0	0	0	2	2	1	0	0	1	2	2	1	0	0	1	2	2	0	0	0	0	45639	40335					1.062	0.938
A0A287ABD3	PLEKHA6	112.43	2.5	6	2	2	1	1	0	2	1	1	1	2	1	2	2	2	1	2	1	2	2	2	0	30764	0	34917	33518	30130		0.951		1.08	1.037	0.932	0.936
A0A287ABD8	LIPA	40.361	10.1	8	2	2	2	2	2	1	0	1	2	2	2	2	2	2	2	2	2	2	2	2	69736	66727	73238	87897	94714	98536	0.852	0.816	0.895	1.074	1.158	1.204	0.746	0.0024022
A0A287ABE2	RIC1	135.13	1.9	3	2	2	0	0	1	0	2	0	0	0	1	1	2	1	0	0	1	1	2	1	0	0	0	0	10439	0
A0A287ABF0	PKD2	97.778	14.3	40	9	9	6	6	6	7	9	6	8	9	8	9	9	9	8	9	8	9	9	9	332260	311060	297700	357730	368070	366170	0.981	0.918	0.879	1.056	1.086	1.081	0.862	0.0106582
A0A287ABH4	CDK14	52.997	27.5	35	8	8	6	6	4	8	5	6	8	8	7	7	7	8	8	8	7	7	7	8	253080	254340	253060	279450	277940	286260	0.947	0.951	0.947	1.045	1.04	1.071	0.901	0.0077967
A0A287ABK2	PAPOLA	77.623	31.6	57	14	14	10	9	8	8	13	9	13	13	13	14	14	13	13	13	13	14	14	13	429820	452040	399210	459340	468400	463730	0.965	1.015	0.896	1.031	1.052	1.041	0.921	0.083881
A0A287ABK5	PRKAG2	49.705	15.6	14	4	3	2	1	2	4	2	3	3	3	4	4	3	4	2	3	3	3	2	3	38520	51077	43823	51381	58483	47931	0.794	1.052	0.903	1.059	1.205	0.988	0.845	0.161937
A0A287ABK7	ABCC1	164.73	4.1	10	4	3	2	3	1	1	0	3	4	4	2	3	1	4	3	3	2	2	0	3	72923	50771	59951	29012	0	52955	1.373	0.956	1.129	0.546		0.997	1.494	0.195181
A0A287ABL2	LPIN2	98.94	3.3	7	2	2	2	1	1	1	1	1	2	1	1	2	2	2	2	1	1	2	2	2	23922	0	0	19349	19248	18702	1.178			0.953	0.948	0.921	1.252
A0A287ABM2	PRKACA	35.968	56.8	66	16	8	11	11	10	12	11	11	14	14	14	16	15	14	7	6	6	8	7	6	1572700	1551100	1517400	1693700	1654200	1762100	0.968	0.954	0.934	1.042	1.018	1.084	0.908	0.0104224
A0A287ABR5	TFB2M	37.943	13.2	7	3	3	2	2	1	0	1	1	3	3	2	1	1	2	3	3	2	1	1	2	102300	75839	72527	0	0	79811	1.238	0.918	0.878			0.966	1.047
A0A287ABS6	FCHSD2	81.583	34.2	58	13	13	11	7	13	9	9	9	11	10	13	10	12	11	11	10	13	10	12	11	453650	439960	476630	386600	418090	422970	1.048	1.016	1.101	0.893	0.966	0.977	1.116	0.040024
A0A287ABT2	EIF2AK2	60.761	39.3	55	15	15	8	10	8	8	8	13	13	13	14	12	12	12	13	13	14	12	12	12	763670	788750	739840	671380	639670	602470	1.089	1.125	1.055	0.958	0.913	0.859	1.197	0.0078187
A0A287ABU0	CCDC9	63.847	14.3	16	6	6	3	4	4	2	0	3	5	6	6	5	3	4	5	6	6	5	3	4	91377	98632	92527	80210	0	78853	1.035	1.117	1.048	0.908		0.893	1.185	0.0122791
A0A287ABU3	BLOC1S5	21.68	27.4	5	3	3	1	2	2	0	0	0	1	2	2	0	1	2	1	2	2	0	1	2	0	28952	0	0	0	26898		1.037				0.963	1.077
A0A287ABU6	DHFR	21.585	40.1	59	8	6	9	9	11	9	10	11	7	8	8	7	8	8	6	6	6	5	6	6	2139100	2174200	2108900	2094000	2056000	2138400	1.01	1.026	0.995	0.988	0.971	1.009	1.021	0.21238
A0A287AC37	RAB3IP	43.877	11.5	10	3	3	2	3	1	1	2	1	2	2	3	3	2	3	2	2	3	3	2	3	57782	47835	65339	69075	46753	56371	1.01	0.836	1.142	1.208	0.817	0.986	0.992	0.98422
A0A287AC42	VAPA	27.718	36.5	62	10	1	11	11	9	12	10	9	10	10	9	10	10	9	1	1	1	1	1	1	2053900	1999700	1965400	2067200	2117500	2171500	0.996	0.97	0.953	1.002	1.027	1.053	0.947	0.047662
A0A287AC49	DOCK7	260.1	27.5	156	40	37	26	25	25	28	29	23	35	36	35	35	38	34	33	33	32	32	35	31	1479300	1476700	1518700	1564400	1618300	1694600	0.949	0.947	0.974	1.004	1.038	1.087	0.917	0.025482
A0A287AC51	HS2ST1	41.825	21.6	20	6	6	4	2	2	5	3	4	5	5	5	5	5	6	5	5	5	5	5	6	284200	286140	279020	311280	327610	302620	0.952	0.959	0.935	1.043	1.098	1.014	0.902	0.0138042
A0A287AC53	DIP2B	170.98	16.7	5	15	1	1	1	0	1	1	1	11	12	12	10	12	10	1	1	0	1	1	1	0	0	0	0	0	11998
A0A287AC67	LUC7L	41.897	28.5	26	9	5	1	4	5	4	6	6	8	9	8	9	9	8	4	5	4	5	5	4	411110	518170	492290	406430	403080	390120	0.941	1.186	1.127	0.93	0.923	0.893	1.185	0.081542
A0A287AC69	PEA15	15.04	60	62	8	8	8	9	13	11	10	11	8	8	8	7	8	8	8	8	8	7	8	8	2972900	3089000	3111500	2583200	2785700	2761000	1.031	1.071	1.079	0.896	0.966	0.957	1.128	0.0117014
A0A287AC70	ABHD5	38.86	4.6	1	1	1	0	0	0	0	0	1	1	0	1	1	1	1	1	0	1	1	1	1	0	0	0	0	0	13409
A0A287AC84	SETX	289.88	3.4	9	5	5	0	1	0	3	5	0	3	5	2	5	5	2	3	5	2	5	5	2	21332	24023	25637	45741	46738	35152	0.644	0.726	0.774	1.382	1.412	1.062	0.556	0.0054193
A0A287ACE3	SH3BGRL2	12.272	22.4	12	2	2	2	2	2	2	2	2	2	2	2	2	2	2	2	2	2	2	2	2	210100	209060	213530	186000	196120	180960	1.054	1.049	1.071	0.933	0.984	0.908	1.124	0.0087163
A0A287ACF2	FBXO2	33.81	36	45	8	8	7	7	7	7	9	8	8	7	7	6	7	8	8	7	7	6	7	8	1329600	1383600	1370000	1238000	1211000	1128000	1.041	1.084	1.073	0.97	0.949	0.884	1.141	0.0122803
A0A287ACG3	LIPT1	42.39	4	3	1	1	0	0	0	1	1	1	1	1	1	1	1	1	1	1	1	1	1	1	0	0	0	0	0	12521
A0A287ACH8	SCO1	33.539	11.1	14	2	2	3	2	3	2	2	2	2	2	2	2	2	1	2	2	2	2	2	1	122110	132560	142420	143460	137980	138910	0.896	0.973	1.045	1.053	1.013	1.02	0.944	0.26786
A0A287ACJ0	LOC100524794	117.31	1.1	1	1	1	0	1	0	0	0	0	0	1	1	0	0	1	0	1	1	0	0	1	0	0	0	0	0	23749
A0A287ACL3	---	17.603	8.7	4	1	1	1	1	0	1	1	0	1	1	1	1	1	1	1	1	1	1	1	1	0	0	0	0	0	10002
A0A287ACN0	---	137	9.5	21	9	9	6	2	5	4	2	2	8	8	8	6	6	6	8	8	8	6	6	6	96717	101090	89855	85183	92887	105610	1.016	1.062	0.944	0.895	0.975	1.109	1.014	0.82226
A0A287ACN2	ADIRF	7.7876	18.7	1	1	1	0	0	0	0	1	0	1	1	1	1	1	1	1	1	1	1	1	1	0	0	0	0	0	10018
A0A287ACN9	FBL	33.008	56.5	157	17	13	25	27	26	25	28	26	17	17	17	17	17	17	13	13	13	13	13	13	5316800	5361700	5541200	5829400	5927300	5837300	0.943	0.951	0.983	1.034	1.052	1.036	0.922	0.0040555
A0A287ACP2	ANAPC4	83.8	9	6	5	5	3	1	0	0	2	0	5	3	3	2	4	3	5	3	3	2	4	3	51947	32148	0	0	66424	0	1.035	0.641			1.324		0.633
A0A287ACP4	ERGIC3	43.289	7.3	12	2	2	2	2	2	2	2	2	2	2	2	2	2	2	2	2	2	2	2	2	94328	96290	146330	94504	114020	106250	0.868	0.886	1.347	0.87	1.05	0.978	1.07	0.76374
A0A287ACP9	EHHADH	79.678	43.2	78	20	20	10	11	14	13	14	16	16	17	14	19	17	15	16	17	14	19	17	15	791270	763250	809180	779930	832180	781300	0.998	0.963	1.021	0.984	1.05	0.985	0.988	0.68022
A0A287ACQ4	CTNNB1	84.146	47.9	98	23	20	17	17	19	16	15	14	21	21	22	21	23	22	19	18	20	18	20	20	1416300	1472400	1440300	1477400	1434200	1431100	0.98	1.019	0.997	1.022	0.992	0.99	0.997	0.86884
A0A287ACV5	PTDSS1	55.336	20.1	22	7	7	4	3	3	5	3	4	7	7	7	7	6	7	7	7	7	7	6	7	256820	263160	233450	306710	310150	307650	0.918	0.941	0.835	1.097	1.109	1.1	0.815	0.030095
A0A287ACV7	PRXL2A	24.361	59.2	76	13	13	10	15	14	11	12	14	11	12	12	13	12	13	11	12	12	13	12	13	14780000	14403000	14797000	13363000	13206000	14072000	1.048	1.021	1.049	0.947	0.936	0.998	1.082	0.02138
A0A287ACW6	USP9X	290.91	23.7	4	46	1	0	1	1	1	0	1	42	42	44	45	44	41	1	1	1	1	1	1	0	0	0	0	0	49686
A0A287ACW7	LOC100526209	19.869	16.7	7	2	2	2	1	1	1	1	1	2	2	2	2	2	1	2	2	2	2	2	1	34136	47873	37984	31256	33273	0	0.925	1.297	1.029	0.847	0.902		1.239	0.21566
A0A287ACW8	CDKN2AIPNL	13.182	20.7	10	2	2	3	2	0	2	1	2	2	2	2	2	2	2	2	2	2	2	2	2	134310	155030	133050	160140	144560	166440	0.902	1.041	0.893	1.075	0.971	1.118	0.896	0.165004
A0A287ACX0	FAM91A1	85.112	33.2	72	19	19	14	11	11	15	9	12	16	15	16	15	18	16	16	15	16	15	18	16	870980	908650	885060	984810	937230	1055000	0.926	0.966	0.941	1.047	0.997	1.122	0.895	0.039018
A0A287ACX4	FKBP2	15.374	59.3	40	8	8	8	5	8	8	6	5	7	7	8	7	8	8	7	7	8	7	8	8	701450	671420	708440	567060	532550	569910	1.122	1.074	1.133	0.907	0.852	0.912	1.246	0.00128152
A0A287ACX9	PKM	58.032	75.7	23	44	4	4	3	5	3	4	4	41	42	42	41	42	42	4	4	4	4	4	4	511170	496970	517380	505290	509970	517670	1.003	0.975	1.015	0.991	1	1.016	0.995	0.75072
A0A287ACY1	RANGRF	16.289	28.1	22	3	3	4	3	4	3	4	4	3	2	3	2	3	3	3	2	3	2	3	3	95787	113630	131130	114270	146160	108430	0.81	0.961	1.109	0.966	1.236	0.917	0.923	0.57322
A0A287ACY4	PSAP	53.088	24.3	37	9	9	7	6	4	9	5	6	8	8	6	9	9	9	8	8	6	9	9	9	533020	506610	511210	630250	625060	639350	0.928	0.882	0.89	1.098	1.088	1.113	0.818	0.00029747
A0A287ACY7	PSMD10	20.907	62.7	54	9	9	10	9	8	8	7	12	8	9	9	8	8	8	8	9	9	8	8	8	1048900	1072500	1032600	1064300	1073700	1088300	0.986	1.009	0.971	1.001	1.01	1.023	0.978	0.150517
A0A287ACY9	POM121C	94.771	14.7	47	8	8	8	6	8	9	8	8	8	8	6	8	7	7	8	8	6	8	7	7	156350	171030	157060	177400	183300	196610	0.901	0.985	0.905	1.022	1.056	1.132	0.869	0.028764
A0A287ACZ8	OGFOD2	37.036	13.3	7	3	3	2	0	2	2	1	0	3	3	3	3	3	1	3	3	3	3	3	1	41015	37759	41487	44588	32293	0	1.04	0.958	1.052	1.131	0.819		1.043	0.69776
A0A287AD15	KAT2A	79.434	4.2	4	2	2	0	0	1	1	1	1	0	0	1	1	2	2	0	0	1	1	2	2	0	0	0	0	0	13894
A0A287AD17	BAZ2A	186.01	8.6	29	8	8	7	5	5	3	6	3	7	7	8	7	7	5	7	7	8	7	7	5	126570	122310	123120	121240	135480	134270	0.995	0.962	0.968	0.953	1.065	1.056	0.952	0.2618
A0A287AD21	SUMO3	11.808	20.2	5	2	1	1	1	1	1	0	1	2	2	2	2	1	2	1	1	1	1	0	1	0	0	0	0	0	28793
A0A287AD42	METAP2	50.568	50.9	6	18	1	1	1	1	1	1	1	17	18	18	18	17	17	1	1	1	1	1	1	0	0	0	0	0	114100
A0A287AD63	APOBEC3B	27.828	17.9	7	3	3	2	1	1	1	1	1	3	2	1	1	1	3	3	2	1	1	1	3	37659	26068	0	0	0	28448	1.226	0.848				0.926	1.12
A0A287AD92	GRPEL1	23.812	42.3	34	7	7	4	5	8	7	5	5	6	6	7	6	6	6	6	6	7	6	6	6	833130	848190	799550	662220	696710	741060	1.091	1.111	1.047	0.867	0.913	0.971	1.181	0.0108351
A0A287AD98	EFNB1	37.704	28.4	16	5	5	4	2	3	2	3	2	5	4	4	4	5	4	5	4	4	4	5	4	144490	169760	149750	130130	125960	143580	1.004	1.179	1.04	0.904	0.875	0.997	1.161	0.076635
A0A287ADA2	YAF2	19.887	36.1	15	4	4	4	3	2	2	2	2	4	3	4	3	3	4	4	3	4	3	3	4	106310	114800	89300	66709	67973	61802	1.258	1.359	1.057	0.79	0.805	0.732	1.579	0.0047834
A0A287ADA9	GCLC	63.798	7.4	8	2	2	1	2	2	1	1	1	2	2	2	2	1	2	2	2	2	2	1	2	41084	27803	34040	21373	0	33046	1.306	0.883	1.082	0.679		1.05	1.261	0.347
A0A287ADB5	CUTA	18.922	33.3	25	3	3	4	5	4	4	4	4	3	3	3	3	3	3	3	3	3	3	3	3	334400	368230	393050	350720	351510	363330	0.928	1.022	1.091	0.974	0.976	1.009	1.028	0.629
A0A287ADC2	UTP6	70.537	23.7	58	14	14	9	11	12	9	9	8	14	12	14	14	11	13	14	12	14	14	11	13	782930	764130	768240	849120	887960	841870	0.96	0.937	0.942	1.041	1.089	1.032	0.898	0.0041204
A0A287ADC9	PRKCE	66.572	6	4	2	2	1	1	0	1	1	0	2	2	1	2	1	1	2	2	1	2	1	1	0	0	0	33486	0	0
A0A287ADD1	TBL3	87.964	54.2	153	31	31	26	24	25	23	31	24	27	25	25	24	28	25	27	25	25	24	28	25	2271100	2197700	2250500	2595900	2616000	2649200	0.935	0.904	0.926	1.068	1.077	1.09	0.855	0.000177289
A0A287ADE1	ZSCAN25	61.304	5.9	7	2	2	1	2	1	1	1	1	2	2	2	2	2	2	2	2	2	2	2	2	776540	828250	834300	800650	790010	826530	0.959	1.023	1.031	0.989	0.976	1.021	1.009	0.76076
A0A287ADE6	RPS15A	14.839	78.5	76	11	8	10	14	11	15	13	13	11	11	11	11	11	10	8	8	8	8	8	7	5378000	5308400	5233100	5344300	5799800	5213800	1	0.987	0.973	0.993	1.078	0.969	0.974	0.48226
A0A287ADG0	ZNF451	103.37	14.7	23	7	7	5	3	4	5	3	3	6	6	6	5	5	5	6	6	6	5	5	5	80121	72044	77418	95415	106690	92994	0.916	0.824	0.885	1.091	1.22	1.063	0.778	0.0088783
A0A287ADG7	SH3D21	61.129	2.9	5	1	1	1	1	1	1	0	1	1	1	1	1	0	1	1	1	1	1	0	1	0	0	0	0	0	16306
A0A287ADG9	TSEN15	15.779	25.7	9	3	3	1	2	1	2	2	1	2	3	2	3	3	2	2	3	2	3	3	2	83542	73115	72723	97845	103460	0	0.97	0.849	0.844	1.136	1.201		0.76	0.021161
A0A287ADH6	SORBS2	77.988	62.8	127	29	3	20	20	24	20	20	23	26	28	28	27	26	26	3	3	3	3	3	3	2624700	2694400	2523600	2328100	2350900	2485700	1.049	1.077	1.009	0.931	0.94	0.994	1.094	0.031783
A0A287ADH9	CLIC4	28.727	69.2	103	14	14	18	17	16	17	18	17	12	14	14	13	14	12	12	14	14	13	14	12	5130700	4934600	4826800	5068700	5017700	5259200	1.018	0.979	0.958	1.006	0.996	1.044	0.97	0.25316
A0A287ADJ2	HSPA9	73.65	54.5	350	36	36	55	58	57	60	55	65	35	34	35	33	33	32	35	34	35	33	33	32	28420000	28456000	28051000	27456000	28288000	27590000	1.013	1.015	1	0.979	1.009	0.984	1.019	0.146965
A0A287ADK3	ALDH7A1	55.456	47.5	145	18	18	26	26	23	25	22	23	18	17	16	17	16	18	18	17	16	17	16	18	5828800	5695900	5642200	5894400	5917700	5991200	1	0.977	0.968	1.011	1.015	1.028	0.964	0.02886
A0A287ADK7	FIS1	16.838	23.7	14	3	3	2	3	3	2	2	2	3	3	3	3	2	3	3	3	3	3	2	3	426030	436510	479140	312400	315480	374140	1.091	1.117	1.227	0.8	0.808	0.958	1.339	0.0128223
A0A287ADK8	TUBA1A	50.135	81.4	17	37	0	3	3	3	2	2	4	35	33	35	37	36	34	0	0	0	0	0	0	1588200	1383900	1729700	1915800	2134800	1716600	0.91	0.793	0.991	1.098	1.223	0.984	0.815	0.086101
A0A287ADL8	PSMD4	38.097	33.9	8	7	1	2	1	1	2	1	1	6	6	6	6	6	7	1	1	1	1	1	1	0	0	0	0	0	232500
A0A287ADP9	ANKRD28	112.99	32.7	72	21	19	14	14	11	12	13	8	19	18	18	17	16	14	17	17	16	16	14	12	543470	542590	556140	586350	544490	593760	0.969	0.967	0.991	1.045	0.97	1.058	0.952	0.164296
A0A287ADR4	POLR2D	16.311	62	27	5	5	4	4	4	5	5	5	5	5	5	5	5	5	5	5	5	5	5	5	229270	243300	213210	223740	213640	189800	1.048	1.112	0.974	1.022	0.976	0.867	1.094	0.21872
A0A287ADU2	FKBP14	15.028	20.1	6	2	2	2	0	1	1	1	1	2	2	2	2	2	2	2	2	2	2	2	2	41067	42855	39812	40239	41864	41552	0.996	1.039	0.966	0.976	1.015	1.008	1.001	0.98874
A0A287ADU8	CLPX	69.313	48.5	102	25	25	19	15	17	17	17	17	23	22	22	23	22	24	23	22	22	23	22	24	1466600	1405500	1417200	1348200	1411600	1453600	1.035	0.992	1	0.951	0.996	1.026	1.018	0.51438
A0A287ADW0	FAM3C	21.535	43.7	20	7	7	3	2	2	4	5	4	6	4	4	6	5	7	6	4	4	6	5	7	466060	452700	425900	518220	493240	524350	0.971	0.943	0.887	1.079	1.027	1.092	0.876	0.0151558
A0A287ADX5	TIMM44	51.675	41	69	16	16	12	13	13	11	11	9	14	15	14	12	14	13	14	15	14	12	14	13	2017000	1991300	2023900	2026000	2050900	2086000	0.992	0.98	0.996	0.997	1.009	1.026	0.979	0.091678
A0A287ADX7	GRIPAP1	93.91	15.9	26	9	0	4	4	6	5	4	3	6	6	6	7	8	4	0	0	0	0	0	0	107660	111670	101870	95377	92117	92699	1.074	1.114	1.016	0.952	0.919	0.925	1.146	0.0093391
A0A287ADX8	SZRD1	14.789	24.8	12	2	2	3	1	3	3	0	2	2	1	2	2	1	1	2	1	2	2	1	1	114850	107760	112810	106250	95889	107480	1.068	1.002	1.049	0.988	0.892	1	1.083	0.120041
A0A287AE22	MPHOSPH6	20.799	23.3	16	3	3	4	2	4	2	2	2	3	2	3	3	3	3	3	2	3	3	3	3	76682	64752	79409	76627	71471	90012	1.002	0.847	1.038	1.002	0.934	1.177	0.927	0.46738
A0A287AE23	DROSHA	150.86	9	37	8	8	8	7	7	6	5	4	8	8	8	8	6	7	8	8	8	8	6	7	129560	136690	134460	141850	146600	163100	0.912	0.962	0.947	0.999	1.032	1.148	0.887	0.058282
A0A287AE26	SCYL3	76.488	2.5	3	1	1	1	0	1	0	1	0	1	1	1	1	1	1	1	1	1	1	1	1	0	0	0	0	0	11013
A0A287AE28	CNOT3	81.844	17.4	23	8	8	3	5	4	4	3	4	6	8	7	6	6	5	6	8	7	6	6	5	284620	321150	286000	301150	277400	292820	0.969	1.093	0.973	1.025	0.944	0.996	1.024	0.65444
A0A287AE29	SNX4	53.806	48.3	65	17	17	10	9	13	11	13	9	12	16	14	13	14	15	12	16	14	13	14	15	827050	776560	819870	827200	773380	806920	1.027	0.964	1.018	1.027	0.961	1.002	1.006	0.83078
A0A287AE39	RNF214	77.608	24.1	33	9	9	6	5	5	5	6	6	9	7	9	9	8	9	9	7	9	9	8	9	177050	209430	175960	156530	169560	171030	1.003	1.186	0.996	0.886	0.96	0.968	1.132	0.129401
A0A287AE45	AHNAK2	382.3	44.9	102	22	22	18	18	20	13	17	16	21	22	21	17	19	18	21	22	21	17	19	18	1542100	1570700	1560500	1206500	1220300	1154800	1.121	1.142	1.134	0.877	0.887	0.839	1.305	0.000118175
A0A287AE59	FAM185A	37.989	14.4	15	4	4	3	2	2	3	3	2	3	3	3	3	3	3	3	3	3	3	3	3	195510	205080	207920	222470	217910	208500	0.933	0.979	0.992	1.062	1.04	0.995	0.938	0.074076
A0A287AE62	TBCE	51.452	28.8	24	8	8	2	3	6	3	6	4	7	7	8	6	8	8	7	7	8	6	8	8	506540	480080	448880	505470	522610	478220	1.033	0.979	0.916	1.031	1.066	0.975	0.953	0.32632
A0A287AE63	NEDD8	7.986	39.4	20	3	3	2	2	5	3	4	4	3	2	3	3	3	3	3	2	3	3	3	3	411720	529870	467320	350240	467690	257660	0.994	1.28	1.129	0.846	1.129	0.622	1.31	0.19058
A0A287AE76	RPL4	44.692	50.1	184	23	23	34	27	32	31	30	30	23	21	21	21	22	23	23	21	21	21	22	23	26488000	25536000	25654000	25874000	25832000	26612000	1.019	0.982	0.987	0.995	0.994	1.024	0.992	0.60962
A0A287AE88	NDUFA9	42.007	48.7	88	16	16	13	10	15	18	19	13	16	16	15	16	15	16	16	16	15	16	15	16	1989800	1940800	2007500	2046600	2158600	2103400	0.975	0.951	0.984	1.003	1.058	1.031	0.941	0.030619
A0A287AE97	PIGK	45.187	10.1	8	3	3	1	2	1	1	1	2	2	3	3	2	3	2	2	3	3	2	3	2	66174	84118	87176	73845	50215	80929	0.897	1.141	1.182	1.001	0.681	1.097	1.159	0.39864
A0A287AEA2	PPIC	22.743	21.8	9	2	2	2	1	1	1	2	2	2	1	2	2	2	2	2	1	2	2	2	2	139690	0	201740	171370	168810	132670	0.858		1.239	1.052	1.037	0.815	1.083	0.7149
A0A287AEA4	AUP1	40.671	26.7	25	7	7	3	3	5	5	4	5	5	7	6	6	6	7	5	7	6	6	6	7	478900	436710	431430	526730	471990	529670	0.999	0.911	0.9	1.099	0.985	1.105	0.881	0.064602
A0A287AEE8	NOTCH2	256.17	4.8	17	6	6	2	2	1	5	3	4	6	5	5	5	6	6	6	5	5	5	6	6	101400	111330	91837	141770	130310	154270	0.832	0.914	0.754	1.164	1.07	1.266	0.714	0.0102605
A0A287AEF3	BAD	22.395	26	9	2	2	2	1	2	1	1	2	2	2	2	2	2	2	2	2	2	2	2	2	132300	104580	91770	108570	103510	100150	1.239	0.979	0.859	1.016	0.969	0.938	1.053	0.73222
A0A287AEG1	MACF1	511.17	29.7	338	92	90	55	57	55	60	57	54	79	80	80	80	76	81	77	78	78	78	74	79	2958200	2889100	2912200	2970300	2845800	2845400	1.019	0.995	1.003	1.023	0.98	0.98	1.011	0.51076
A0A287AEG2	DCAF1	158.67	16.5	51	16	16	8	7	5	13	7	11	11	11	10	14	11	15	11	11	10	14	11	15	311650	313270	311650	329880	354330	341690	0.953	0.958	0.953	1.009	1.083	1.045	0.913	0.047563
A0A287AEG8	RPL10	18.591	54.6	6	8	1	1	1	1	1	1	1	8	8	8	8	8	8	1	1	1	1	1	1	0	0	0	0	0	186280
A0A287AEH0	PSMD7	37.011	38.6	64	9	9	10	11	10	11	13	9	8	9	8	7	9	9	8	9	8	7	9	9	1290600	1395400	1483200	1642200	1839500	1271700	0.868	0.938	0.997	1.104	1.237	0.855	0.877	0.35638
A0A287AEH1	LAMA5	395.66	19.5	181	47	45	23	26	32	31	37	32	37	38	41	41	41	38	35	36	39	39	39	36	1157900	1209200	1171600	1366800	1412100	1422400	0.898	0.937	0.908	1.06	1.095	1.103	0.842	0.00062006
A0A287AEH6	OGFOD1	63.156	41.5	91	18	18	15	15	17	15	15	14	16	15	17	18	16	17	16	15	17	18	16	17	644910	607110	630580	713270	721720	713380	0.96	0.904	0.939	1.062	1.074	1.062	0.876	0.00181658
A0A287AEH8	PDE1A	59.442	19.8	24	7	7	5	5	3	3	4	4	7	7	6	5	7	6	7	7	6	5	7	6	147920	123260	121550	131200	147730	143470	1.089	0.907	0.895	0.966	1.087	1.056	0.93	0.35676
A0A287AEI6	KPNA6	59.814	25.2	70	13	10	11	12	11	11	13	12	12	12	13	13	12	12	9	9	10	10	9	9	1209400	1143000	1161200	1112600	1182600	1137800	1.045	0.987	1.003	0.961	1.021	0.983	1.024	0.39472
A0A287AEJ8	USP4	108.74	23.6	51	15	15	8	9	8	7	8	11	13	11	12	11	14	12	13	11	12	11	14	12	346320	353930	365850	429150	423670	444260	0.879	0.899	0.929	1.09	1.076	1.128	0.822	0.00077924
A0A287AEL3	MAX	11.321	20.4	3	1	1	0	0	0	1	1	1	0	0	0	1	1	1	0	0	0	1	1	1	0	0	0	0	0	3106.1
A0A287AEM6	NUP133	129.1	40.4	118	26	26	18	19	19	21	16	25	19	22	22	23	22	23	19	22	22	23	22	23	1555900	1584000	1541700	1774900	1809900	1817100	0.926	0.943	0.917	1.056	1.077	1.081	0.867	0.000199326
A0A287AEP6	C11orf58	20.162	25.4	31	4	4	3	6	6	7	4	5	4	4	4	4	4	4	4	4	4	4	4	4	894880	848260	819650	774990	744130	747520	1.112	1.054	1.018	0.963	0.924	0.929	1.131	0.0131557
A0A287AET0	DHX30	136.11	24.7	96	21	21	15	16	17	20	15	13	18	19	18	20	19	18	18	19	18	20	19	18	770230	773870	725090	815240	824670	844250	0.972	0.977	0.915	1.029	1.041	1.066	0.913	0.0178622
A0A287AEU6	MAT2B	36.528	67.5	60	13	13	8	12	11	9	11	9	11	12	13	11	12	12	11	12	13	11	12	12	1113600	1036900	1127600	1070000	1150600	1088500	1.014	0.944	1.027	0.975	1.048	0.991	0.99	0.7869
A0A287AEV6	CD99	18.588	28.6	28	4	4	6	4	6	3	4	5	4	4	4	3	3	4	4	4	4	3	3	4	738870	720990	718730	651420	639610	660180	1.073	1.047	1.044	0.946	0.929	0.959	1.116	0.00096058
A0A287AEW1	IK	64.063	37.4	60	12	12	10	9	9	11	9	12	9	8	10	9	11	12	9	8	10	9	11	12	676900	670330	651140	681580	680700	695920	1.001	0.991	0.963	1.008	1.007	1.029	0.971	0.09334
A0A287AEW3	MRPS23	21.633	37.4	38	5	5	6	7	6	6	6	7	5	4	5	5	5	5	5	4	5	5	5	5	278170	314560	297700	277010	295190	281080	0.957	1.082	1.024	0.953	1.016	0.967	1.043	0.36316
A0A287AEW4	TTC17	118.76	3	4	2	2	2	0	0	1	0	1	2	2	0	2	1	2	2	2	0	2	1	2	13616	15828	0	18178	0	17799	0.833	0.968		1.111		1.088	0.819	0.116336
A0A287AEY4	RNF219	72.019	4	1	1	1	0	0	0	0	0	1	1	1	1	1	1	1	1	1	1	1	1	1	0	0	0	0	0	15286
A0A287AF07	SIRT5	33.42	22.1	17	4	4	3	4	3	2	2	3	4	4	4	4	4	4	4	4	4	4	4	4	133820	143430	129680	135170	122420	144250	0.993	1.064	0.962	1.003	0.908	1.07	1.013	0.81518
A0A287AF08	SELENOH	13.388	9.8	3	1	1	0	0	1	0	1	1	1	1	1	1	1	1	1	1	1	1	1	1	0	0	0	0	0	23328
A0A287AF16	NFXL1	98.207	15.8	20	8	8	3	3	4	4	3	3	6	6	6	7	7	5	6	6	6	7	7	5	69799	70066	79645	59858	63153	67694	1.021	1.025	1.165	0.876	0.924	0.99	1.151	0.066803
A0A287AF18	PPP6R3	94.364	31.8	87	19	19	12	16	12	12	15	20	17	16	16	17	16	19	17	16	16	17	16	19	1445600	1491300	1474300	1569600	1563800	1558400	0.953	0.983	0.972	1.035	1.031	1.027	0.94	0.0027017
A0A287AF29	FAR1	57.21	48	79	17	17	11	12	12	15	14	15	15	16	17	16	16	15	15	16	17	16	16	15	1098100	1129800	1144700	1377600	1365300	1464500	0.869	0.894	0.906	1.09	1.081	1.159	0.802	0.00093504
A0A287AF31	HS3ST6	37.38	4.4	12	1	1	2	2	2	2	3	1	1	1	1	1	1	1	1	1	1	1	1	1	0	0	0	0	0	328580
A0A287AF41	FARS2	46.323	11.3	4	3	1	1	1	0	0	1	1	2	2	1	3	2	3	1	1	1	1	1	1	0	0	0	0	0	24190
A0A287AF50	KDM1B	108.54	6.3	5	3	3	2	0	0	1	0	2	3	1	1	2	0	3	3	1	1	2	0	3	16261	0	0	35253	0	42338	0.52			1.127		1.353	0.419
A0A287AF52	GPR107	62.278	3.8	1	1	1	0	0	0	0	1	0	0	0	0	0	1	0	0	0	0	0	1	0	0	0	0	0	1693.7	0					1
A0A287AF77	INTS13	72.017	22.5	33	11	11	5	7	6	6	3	6	8	7	7	8	8	10	8	7	7	8	8	10	161000	153810	150160	144240	146660	157850	1.057	1.01	0.986	0.947	0.963	1.037	1.036	0.3598
A0A287AF78	ENAH	22.478	42.9	29	6	6	4	6	4	6	5	4	5	5	5	5	5	4	5	5	5	5	5	4	606390	595120	624640	468090	463890	504760	1.115	1.094	1.149	0.861	0.853	0.928	1.271	0.00135994
A0A287AF83	CBX8	41.97	17.2	10	4	4	1	3	2	1	2	1	2	3	4	3	3	4	2	3	4	3	3	4	121350	112160	125170	77806	91623	103420	1.153	1.066	1.189	0.739	0.87	0.983	1.315	0.03464
A0A287AF85	WWC1	123.68	10.7	23	7	7	3	2	5	6	3	4	7	4	7	7	5	7	7	4	7	7	5	7	90533	120480	110530	139470	142430	125680	0.745	0.991	0.91	1.148	1.172	1.034	0.789	0.059536
A0A287AF88	ASCC3	250.9	24.9	142	38	38	22	25	25	24	25	21	33	31	33	34	31	32	33	31	33	34	31	32	2224300	2265700	2242400	2204200	2275700	2258700	0.991	1.009	0.999	0.982	1.014	1.006	0.999	0.93616
A0A287AF99	GATC	15.384	46	23	4	4	4	4	4	4	4	3	4	4	4	4	4	3	4	4	4	4	4	3	169450	170920	167310	154170	148830	144300	1.065	1.074	1.051	0.969	0.935	0.907	1.135	0.00324
A0A287AFA3	TUT7	167.3	3.1	3	3	3	1	0	0	0	1	1	2	2	1	2	3	3	2	2	1	2	3	3	54313	0	0	0	68891	42971	0.981				1.244	0.776	0.971
A0A287AFB6	BRCC3	30.373	31.5	29	7	7	6	6	4	6	3	4	6	5	6	7	6	6	6	5	6	7	6	6	538430	559870	537210	571610	548280	618950	0.957	0.996	0.955	1.016	0.975	1.101	0.94	0.189981
A0A287AFE5	SLC43A3	54.836	8.1	15	3	3	3	1	2	4	2	3	3	3	3	3	3	3	3	3	3	3	3	3	258010	245740	275130	261550	314130	278430	0.948	0.903	1.011	0.961	1.154	1.023	0.912	0.22468
A0A287AFF5	PPIL1	18.237	26.5	16	4	4	2	4	2	4	2	2	3	4	2	4	4	2	3	4	2	4	4	2	255860	260640	254030	220740	187620	207430	1.107	1.128	1.099	0.955	0.812	0.898	1.251	0.0091766
A0A287AFG1	RBM19	102.18	30.3	56	19	19	10	11	11	10	8	6	16	18	18	17	16	16	16	18	18	17	16	16	646720	592430	631560	619150	629600	609630	1.041	0.953	1.016	0.996	1.013	0.981	1.007	0.83874
A0A287AFJ8	---	53.482	4.7	8	2	1	1	1	1	2	1	2	2	2	2	2	2	2	1	1	1	1	1	1	0	0	0	0	0	1480000
A0A287AFK0	NAGPA	56.78	3	1	1	1	1	0	0	0	0	0	1	0	0	1	1	1	1	0	0	1	1	1	0	0	0	0	0	5801.1
A0A287AFK8	SLC39A6	70.86	3.7	7	1	1	1	0	1	2	2	1	1	1	1	1	1	1	1	1	1	1	1	1	25640	24526	0	37797	26897	23903	0.924	0.884		1.362	0.969	0.861	0.85	0.47892
A0A287AFL6	RBM22	48.305	24.7	30	9	9	6	3	4	7	7	3	7	7	9	7	6	6	7	7	9	7	6	6	394490	394520	389750	386260	372070	387750	1.018	1.018	1.006	0.997	0.96	1.001	1.028	0.11266
A0A287AFL9	TAF9	29.053	21.1	4	3	3	2	0	0	2	0	0	2	1	1	2	1	1	2	1	1	2	1	1	16166	0	0	0	0	0
A0A287AFM4	PHKA1	133.54	10.9	29	8	8	6	4	4	5	5	5	7	8	5	7	6	8	7	8	5	7	6	8	121060	117340	124560	126840	131270	123950	0.975	0.945	1.003	1.022	1.057	0.998	0.95	0.098576
A0A287AFN2	TYMS	42.168	39.5	74	12	12	14	12	9	13	13	13	8	11	9	11	10	11	8	11	9	11	10	11	2392400	2321400	2361600	2509000	2484400	2553300	0.982	0.953	0.969	1.03	1.019	1.048	0.938	0.005696
A0A287AFP4	NAP1L1	40.641	40.6	3	12	1	0	2	0	0	1	0	10	11	10	12	11	10	0	1	0	1	1	0	0	0	0	0	15444	0
A0A287AFT1	GPATCH2	42.553	6.1	3	2	2	0	2	0	1	0	0	1	2	0	1	1	1	1	2	0	1	1	1	0	18083	0	0	0	0
A0A287AFU8	MMUT	78.276	37.4	67	16	16	11	12	9	12	12	11	16	14	16	16	14	13	16	14	16	16	14	13	832870	897630	844450	926540	930720	951950	0.928	1	0.941	1.033	1.037	1.061	0.916	0.022797
A0A287AFW7	OTULIN	40.012	15.3	7	4	4	1	2	1	2	0	1	2	3	3	3	2	3	2	3	3	3	2	3	77657	67797	0	73803	0	63866	1.097	0.958		1.043		0.902	1.057	0.63332
A0A287AFZ8	CHORDC1	37.32	69	119	16	16	19	20	21	20	20	19	16	16	15	16	16	16	16	16	15	16	16	16	5669800	5790600	5746300	5849100	5878800	5834200	0.978	0.999	0.992	1.009	1.014	1.007	0.98	0.036344
A0A287AG15	PEF1	30.452	12.1	11	3	3	2	2	2	2	1	2	3	3	2	3	3	2	3	3	2	3	3	2	190810	167210	152430	138330	145300	147010	1.217	1.066	0.972	0.882	0.926	0.937	1.186	0.070075
A0A287AG36	LAMA1	333.78	1.6	4	2	2	0	0	1	1	1	1	2	2	1	2	2	2	2	2	1	2	2	2	0	0	0	25436	26607	28277				0.95	0.994	1.056
A0A287AG37	G3BP2	50.745	38.2	78	13	12	12	15	14	12	10	15	12	12	12	12	12	13	11	11	11	11	11	12	2733900	2792400	2803600	2316100	2252500	2388900	1.073	1.096	1.1	0.909	0.884	0.938	1.197	0.00066193
A0A287AG43	GMEB2	56.384	6.3	4	2	2	1	0	1	1	1	0	1	2	2	2	2	2	1	2	2	2	2	2	0	0	0	0	0	38403
A0A287AG50	CMTM6	17.024	19.2	9	2	2	2	1	2	1	2	1	2	1	2	2	2	1	2	1	2	2	2	1	90559	0	92327	95974	93840	0	0.972		0.991	1.03	1.007		0.964	0.130719
A0A287AG65	HERPUD1	30.66	20.2	12	4	3	2	2	2	1	3	2	2	2	3	3	4	2	2	2	2	2	3	2	144650	144170	146490	153390	151860	180400	0.942	0.939	0.954	0.999	0.989	1.175	0.896	0.198275
A0A287AG75	CMIP	86.15	4.7	2	2	2	0	1	0	0	1	0	0	2	2	2	2	1	0	2	2	2	2	1	0	16522	0	0	33613	0		0.659			1.341		0.491
A0A287AG99	PPP2R3B	59.587	7.9	6	2	2	1	0	1	1	1	2	1	2	1	2	2	2	1	2	1	2	2	2	0	137450	0	179140	160580	197010		0.816		1.063	0.953	1.169	0.769
A0A287AGA4	PFKL	83.818	34.3	1	18	1	1	0	0	0	0	0	18	18	16	17	18	18	1	1	1	1	1	1	0	0	0	0	0	202130
A0A287AGC9	SAMD9	181.23	7.8	20	8	8	3	4	4	4	2	3	6	5	6	5	6	5	6	5	6	5	6	5	105710	78672	93563	80403	79906	69281	1.25	0.93	1.106	0.951	0.945	0.819	1.21	0.132661
A0A287AGE4	TDP1	62.956	11.7	12	4	4	3	1	2	2	1	3	3	3	3	3	3	4	3	3	3	3	3	4	140790	107470	160710	153510	146270	158630	0.974	0.743	1.112	1.062	1.012	1.097	0.892	0.35194
A0A287AGG3	PSMB5	30.16	60.4	86	14	14	15	12	14	13	16	16	12	13	12	13	14	14	12	13	12	13	14	14	2866100	2841600	2879100	2913000	3033700	3150900	0.972	0.964	0.977	0.988	1.029	1.069	0.944	0.068382
A0A287AGG8	ELMOD2	35.02	7.5	8	3	3	2	1	1	2	1	1	3	3	2	3	2	2	3	3	2	3	2	2	60183	68572	64386	74214	69218	51558	0.93	1.06	0.995	1.147	1.07	0.797	0.99	0.9941
A0A287AGH0	RPL22L1	14.544	41	36	4	4	5	6	7	6	6	6	4	4	4	4	4	4	4	4	4	4	4	4	1763100	1648500	1725900	1625800	1698600	1521100	1.06	0.991	1.037	0.977	1.021	0.914	1.06	0.191577
A0A287AGH7	PRKACB	39.366	45.9	24	12	4	3	5	3	5	4	4	11	12	11	12	11	11	4	4	3	4	3	3	198500	219260	199590	205930	195800	211680	0.968	1.069	0.973	1.004	0.955	1.032	1.006	0.89032
A0A287AGI1	ASL	49.657	13	22	5	5	4	4	3	2	5	4	5	4	5	5	3	5	5	4	5	5	3	5	164000	160810	155930	178790	207720	178710	0.941	0.922	0.894	1.026	1.192	1.025	0.85	0.037702
A0A287AGL3	MNT	62.557	1.9	1	1	1	0	0	1	0	0	0	1	1	1	0	0	1	1	1	1	0	0	1	0	0	0	0	0	7201.7
A0A287AGL8	PEG10	44.937	26.6	33	8	8	6	7	2	6	6	6	8	8	6	8	8	7	8	8	6	8	8	7	442740	408010	414650	590390	579250	568910	0.884	0.815	0.828	1.179	1.157	1.136	0.728	0.00030023
A0A287AGM8	DDOST	48.767	47.4	86	14	14	13	13	15	14	15	16	14	12	12	13	13	13	14	12	12	13	13	13	3805700	3912700	3947400	3923000	4014900	3881400	0.972	1	1.008	1.002	1.026	0.992	0.987	0.42038
A0A287AGN7	PCGF5	27.54	6.8	3	1	1	0	0	1	1	1	0	0	1	1	1	1	0	0	1	1	1	1	0	0	0	0	0	7478.4	0
A0A287AGP8	VPS51	85.896	23.7	35	12	0	8	4	6	8	5	4	10	10	11	10	9	9	0	0	0	0	0	0	238720	254960	237990	267040	273320	282080	0.922	0.984	0.919	1.031	1.055	1.089	0.89	0.0128224
A0A287AGR2	AMFR	73.085	32	40	11	11	7	7	4	7	8	7	10	10	9	11	11	8	10	10	9	11	11	8	278610	235380	243640	350830	321450	339850	0.945	0.798	0.826	1.189	1.09	1.152	0.749	0.0071407
A0A287AGS1	SARAF	36.785	9.5	6	2	2	1	0	1	1	1	2	1	0	1	1	2	2	1	0	1	1	2	2	0	0	0	0	41083	51321					0.889	1.111
A0A287AGT7	SNX6	46.606	32	50	13	12	9	9	8	9	8	7	12	11	12	12	11	12	11	10	11	11	10	11	640080	646090	627080	597920	597010	638290	1.025	1.035	1.004	0.958	0.956	1.022	1.044	0.142983
A0A287AGU0	CBX2	45.555	9	9	2	2	2	2	2	2	0	1	2	2	2	2	2	2	2	2	2	2	2	2	42181	20077	47086	30507	24784	35386	1.265	0.602	1.412	0.915	0.743	1.061	1.206	0.66694
A0A287AGU2	ATP5F1A	59.428	49.8	190	26	26	33	32	32	29	34	30	23	24	24	21	25	23	23	24	24	21	25	23	15307000	16669000	16771000	16014000	15993000	13537000	0.974	1.061	1.067	1.019	1.018	0.861	1.07	0.32934
A0A287AGU9	C2orf49	25.694	22	13	3	3	3	3	2	1	1	3	3	3	2	1	2	3	3	3	2	1	2	3	80904	75329	68309	0	58048	70102	1.147	1.068	0.968		0.823	0.994	1.168	0.195724
A0A287AGV9	RNGTT	68.546	6.9	12	3	3	3	1	1	2	2	3	3	3	2	3	3	3	3	3	2	3	3	3	48460	48597	52057	60211	61351	62643	0.872	0.875	0.937	1.084	1.104	1.128	0.809	0.00124473
A0A287AGX5	BCAT1	43.109	33.8	47	11	11	6	11	7	7	9	7	8	11	9	10	11	10	8	11	9	10	11	10	1935200	1966300	1875200	1807500	1824200	1891200	1.028	1.044	0.996	0.96	0.969	1.004	1.046	0.081704
A0A287AGX7	ZC3H7B	109.67	16.4	23	12	11	3	6	5	2	2	5	8	11	9	8	9	11	7	10	8	7	8	10	588400	577600	575900	542960	541240	601440	1.03	1.011	1.008	0.95	0.947	1.053	1.034	0.39002
A0A287AGZ6	RAPGEF6	168.46	6.1	13	5	5	2	1	4	3	1	2	3	4	5	5	4	5	3	4	5	5	4	5	967420	848860	1134000	1067400	1099300	1489900	0.879	0.771	1.03	0.969	0.998	1.353	0.807	0.197423
A0A287AGZ9	RFK	16.756	13.5	9	2	2	2	2	1	1	1	2	2	2	2	1	2	2	2	2	2	1	2	2	46330	44990	47723	0	46983	45617	1	0.971	1.03		1.014	0.985	1.001	0.98054
A0A287AH08	GLE1	72.103	10.7	12	5	5	2	1	1	4	3	1	5	4	2	4	3	3	5	4	2	4	3	3	64576	58780	61681	64365	76284	64764	0.992	0.903	0.948	0.989	1.172	0.995	0.901	0.174515
A0A287AH18	MBNL1	42.907	32.3	36	9	2	4	5	5	5	8	9	7	8	8	8	8	9	2	2	2	2	2	2	744830	675450	758500	803580	772260	741080	0.994	0.901	1.012	1.072	1.031	0.989	0.94	0.2197
A0A287AH37	SLC25A17	26.332	11.5	11	2	2	2	2	2	2	2	1	2	2	2	2	2	2	2	2	2	2	2	2	239720	235760	223990	208010	216070	207070	1.081	1.063	1.01	0.938	0.974	0.934	1.108	0.01366
A0A287AH42	SLC30A6	44.865	5.7	7	2	1	1	1	1	2	1	1	1	2	1	1	1	2	1	1	1	1	1	1	0	53683	54663	70158	55568	0		0.917	0.934	1.199	0.95		0.861	0.34648
A0A287AH53	FHL2	34.739	73.4	170	26	26	27	29	32	25	27	30	26	26	26	25	25	24	26	26	26	25	25	24	7304700	7365600	7194300	6673900	6554100	6937500	1.043	1.051	1.027	0.953	0.936	0.99	1.084	0.0105975
A0A287AH59	STX3	30.2	15.3	12	5	5	2	2	2	2	2	2	3	2	5	4	4	3	3	2	5	4	4	3	144960	134360	108690	76868	116180	102110	1.273	1.18	0.955	0.675	1.02	0.897	1.315	0.13292
A0A287AH69	METTL26	22.564	53.4	46	8	8	8	9	6	9	8	6	8	8	7	7	7	6	8	8	7	7	7	6	1119500	1106800	1118900	1194700	1190400	1166200	0.974	0.963	0.973	1.039	1.036	1.015	0.942	0.00185983
A0A287AH85	AK2	25.64	58.5	60	10	10	9	10	8	12	12	9	9	9	10	10	9	9	9	9	10	10	9	9	3512300	3510800	3518700	3134600	3311100	3230400	1.042	1.042	1.044	0.93	0.983	0.959	1.089	0.033344
A0A287AH93	ESYT1	115.17	33.9	201	31	31	33	36	33	32	35	32	30	31	31	29	31	29	30	31	31	29	31	29	8343200	8439200	8456900	8535300	8416900	8991600	0.978	0.989	0.991	1.001	0.987	1.054	0.972	0.24688
A0A287AHA6	AP1M1	48.586	55.3	110	19	19	19	21	16	18	18	18	18	18	18	16	18	18	18	18	18	16	18	18	2662200	2696300	2614300	2633700	2723700	2749300	0.993	1.006	0.976	0.983	1.016	1.026	0.983	0.34896
A0A287AHC2	GNPDA1	35.066	53.7	57	12	8	9	8	9	10	9	12	12	9	12	12	11	12	8	6	8	8	7	8	884510	953790	908760	999930	901600	971690	0.944	1.018	0.97	1.067	0.963	1.037	0.956	0.30248
A0A287AHC3	MYOF	247.72	56.2	748	109	1	121	129	123	125	129	121	104	104	103	104	103	102	1	1	1	1	1	1	34707000	34825000	34335000	35272000	35415000	35774000	0.99	0.993	0.979	1.006	1.01	1.021	0.975	0.0155386
A0A287AHC7	AKAP17A	83.896	12.7	7	6	5	0	2	2	1	1	1	5	5	3	2	3	3	4	4	3	2	3	2	60371	55605	31815	0	62925	0	1.146	1.056	0.604		1.194		0.783
A0A287AHD3	EML4	109.1	33.7	117	23	23	19	21	21	20	18	18	20	20	22	20	19	20	20	20	22	20	19	20	1235000	1180500	1191400	1257800	1243200	1291500	1.001	0.957	0.966	1.02	1.008	1.047	0.951	0.046465
A0A287AHD5	NUCB1	53.202	56	82	20	20	17	11	15	13	12	14	20	18	18	20	18	17	20	18	18	20	18	17	1047700	1015800	990550	928650	1013800	987290	1.051	1.019	0.993	0.931	1.017	0.99	1.043	0.24456
A0A287AHF2	NAA30	39.052	22.2	15	5	5	3	3	2	2	3	2	5	5	4	3	4	3	5	5	4	3	4	3	185370	164170	147090	120590	147420	168650	1.192	1.055	0.946	0.775	0.948	1.084	1.138	0.32094
A0A287AHG1	THOC6	37.503	41.3	4	8	1	1	1	1	0	1	0	6	6	5	8	5	5	1	1	1	1	1	1	0	0	0	0	0	20746
A0A287AHH7	UCK2	29.409	25.7	33	5	5	6	4	6	6	6	5	5	5	5	5	5	5	5	5	5	5	5	5	641350	658040	623250	659390	651550	649650	0.991	1.017	0.963	1.019	1.007	1.004	0.981	0.29176
A0A287AHI5	SFT2D2	17.469	10.7	5	1	1	1	1	1	0	1	1	1	1	1	1	1	1	1	1	1	1	1	1	0	0	0	0	0	23452
A0A287AHI6	TRAPPC10	140.06	13.3	35	10	10	4	5	6	8	6	6	7	8	8	9	6	8	7	8	8	9	6	8	122520	119250	131680	133230	144140	143380	0.926	0.901	0.995	1.007	1.089	1.083	0.888	0.037297
A0A287AHL4	TUBB2B	49.936	70.3	6	29	1	1	1	1	1	1	1	28	28	27	28	27	26	1	1	1	1	1	1	0	0	0	0	0	507330
A0A287AHL5	DNAH7	460.55	1.7	4	4	4	0	0	0	1	2	1	4	3	2	3	4	1	4	3	2	3	4	1	302820	420990	0	464790	545680	0	0.698	0.971		1.072	1.259		0.716	0.20148
A0A287AHL8	PINX1	35.268	16.6	7	3	3	1	1	1	1	2	1	2	1	1	1	2	2	2	1	1	1	2	2	0	0	0	0	113770	71100					1.231	0.769
A0A287AHL9	AGAP1	97.554	1.9	1	1	1	0	0	0	0	1	0	1	0	1	1	1	0	1	0	1	1	1	0	0	0	0	0	9721.9	0
A0A287AHM8	TOR1AIP1	64.993	31.1	1	12	1	0	0	1	0	0	0	12	11	11	11	10	10	1	0	1	0	1	0	0	0	0	0	10298	0
A0A287AHM9	TJP1	196.55	45.6	285	56	0	50	49	49	42	48	47	54	52	52	48	51	51	0	0	0	0	0	0	4642500	4621100	4683000	4221500	4304600	4283000	1.041	1.036	1.05	0.947	0.965	0.96	1.089	0.00024086
A0A287AHN0	PIK3AP1	91.555	33.3	88	16	16	16	16	13	15	14	14	16	16	16	16	14	15	16	16	16	16	14	15	1254100	1304400	1239900	1180400	1173800	1163800	1.028	1.07	1.017	0.968	0.963	0.954	1.08	0.0088394
A0A287AHQ0	ACAT2	41.354	62	132	12	12	22	21	22	22	24	21	12	12	12	12	12	12	12	12	12	12	12	12	8888000	8693900	8605500	9101600	9128400	9133300	0.996	0.974	0.964	1.02	1.023	1.023	0.957	0.045019
A0A287AHT4	SOS1	127.13	15.3	27	12	9	5	5	4	6	3	4	10	11	10	9	9	11	9	8	9	7	8	9	255290	236580	240140	231390	243590	249040	1.052	0.975	0.99	0.954	1.004	1.026	1.011	0.74776
A0A287AHT5	SNRPD1	12.393	58	21	4	4	4	4	3	4	3	3	4	4	3	4	3	3	4	4	3	4	3	3	1059000	1093400	1083700	1067700	1084100	1051600	0.987	1.019	1.01	0.995	1.01	0.98	1.01	0.46836
A0A287AHU4	CRNKL1	83.578	29.3	64	18	18	8	10	11	15	7	13	15	15	16	18	17	16	15	15	16	18	17	16	2095100	1925300	2032700	2113900	2080000	2199800	1.01	0.928	0.98	1.019	1.003	1.06	0.947	0.137916
A0A287AHW3	FGFR1OP	42.297	28.6	18	6	6	5	5	3	2	2	1	5	6	5	4	4	4	5	6	5	4	4	4	156120	166580	142310	106120	107860	115730	1.179	1.258	1.074	0.801	0.814	0.874	1.411	0.0029791
A0A287AHY2	ARFIP1	49.094	42.6	6	13	1	1	1	1	1	1	1	12	12	12	13	11	13	1	1	1	1	1	1	0	0	0	0	0	95803
A0A287AHY5	RAVER2	73.839	14.6	12	6	6	2	2	2	2	3	1	5	4	4	5	6	2	5	4	4	5	6	2	658980	664920	693680	756600	743470	769100	0.922	0.931	0.971	1.059	1.041	1.076	0.889	0.00316
A0A287AHZ7	SSNA1	13.571	22.7	10	2	2	1	2	1	2	2	2	1	2	1	2	2	2	1	2	1	2	2	2	0	96016	0	87323	87382	118480		0.987		0.897	0.898	1.218	0.983
A0A287AI04	POP4	25.618	20	10	4	4	1	1	1	3	3	1	1	3	2	3	3	2	1	3	2	3	3	2	0	63175	60395	53121	57084	54625		1.095	1.047	0.921	0.99	0.947	1.124	0.034803
A0A287AI15	KIF21A	183.2	10.4	35	11	11	7	5	6	5	6	6	9	9	11	6	11	11	9	9	11	6	11	11	246540	234050	232170	261770	242040	235130	1.019	0.967	0.96	1.082	1	0.972	0.965	0.39574
A0A287AI22	SNU13	13.527	47.5	46	7	7	9	8	8	7	7	7	7	7	7	7	6	6	7	7	7	7	6	6	2429000	2431400	2416200	2429400	2431600	2471900	0.998	0.999	0.992	0.998	0.999	1.015	0.992	0.2647
A0A287AI23	DLG3	57.862	20.3	14	8	5	3	3	1	2	3	2	8	7	7	8	8	7	5	4	4	5	5	5	97231	97473	86000	116590	103630	109970	0.955	0.957	0.845	1.145	1.018	1.08	0.85	0.037885
A0A287AI37	ADD1	84.952	35.7	88	17	17	13	13	12	16	17	17	16	15	15	15	17	16	16	15	15	15	17	16	1630900	1624500	1634600	1715900	1718600	1686400	0.977	0.974	0.98	1.028	1.03	1.011	0.955	0.00173597
A0A287AI41	GAS7	40.834	6.2	4	1	1	1	0	0	1	1	1	1	1	1	1	1	1	1	1	1	1	1	1	0	0	0	0	0	15678
A0A287AI47	SAAL1	54.522	24.7	31	9	1	5	7	2	7	6	4	8	7	5	7	8	7	1	1	0	1	1	1	235470	215340	228270	258480	231940	257790	0.99	0.905	0.96	1.087	0.975	1.084	0.908	0.095696
A0A287AI60	PANK1	63.115	3.1	4	1	1	1	0	0	1	1	1	1	1	1	1	1	1	1	1	1	1	1	1	0	0	0	0	0	6386.1
A0A287AI66	NMT1	53.622	39.8	91	17	11	14	16	14	17	15	15	15	16	14	17	15	15	10	10	10	11	9	10	1651200	1587800	1596800	1680700	1699400	1707800	0.998	0.96	0.965	1.016	1.027	1.033	0.95	0.0174841
A0A287AI76	PARN	81.43	19.2	34	10	10	5	5	4	5	9	6	8	9	9	8	9	9	8	9	9	8	9	9	281530	304670	276610	349340	320810	339910	0.902	0.976	0.886	1.119	1.028	1.089	0.854	0.0152755
A0A287AI80	WNK1	189.11	12.2	6	12	1	1	1	1	1	1	1	9	9	10	11	11	10	1	1	1	1	1	1	0	0	0	0	0	43989
A0A287AI85	FHOD1	105.82	8.7	26	6	6	3	4	5	4	5	5	4	5	5	4	6	5	4	5	5	4	6	5	142220	135990	138520	144700	142520	155430	0.993	0.949	0.967	1.01	0.995	1.085	0.941	0.114996
A0A287AI97	EDEM3	86.802	19.6	29	10	10	3	4	4	5	6	7	8	9	8	9	9	9	8	9	8	9	9	9	212570	168200	268130	246150	262770	232550	0.917	0.726	1.157	1.062	1.134	1.004	0.875	0.34056
A0A287AIA1	CEP170	182.98	24.9	89	23	6	15	15	11	17	15	16	18	19	20	18	21	19	4	4	4	4	6	5	601160	612030	630090	571180	572540	578940	1.012	1.03	1.06	0.961	0.963	0.974	1.07	0.0086412
A0A287AIA3	YAP1	45.539	47.6	49	10	10	7	6	10	10	5	11	10	9	10	10	10	10	10	9	10	10	10	10	1030000	981700	996980	894360	869880	945490	1.081	1.03	1.046	0.938	0.913	0.992	1.11	0.020523
A0A287AIB3	CENPC	99.423	2.3	2	1	1	1	0	0	1	0	0	1	0	0	1	0	0	1	0	0	1	0	0	0	0	0	1198.2	0	0
A0A287AID0	ERI1	40.05	23.8	10	5	4	1	2	1	2	1	3	4	4	4	5	4	4	4	4	4	4	4	4	226260	225260	218870	266680	242160	246580	0.952	0.948	0.921	1.122	1.019	1.038	0.887	0.0191984
A0A287AID2	TPM3	32.929	50.4	24	21	3	5	4	5	4	3	3	18	20	20	21	21	21	3	3	3	3	3	3	2451300	2355100	2446200	2167300	2205000	2190700	1.065	1.023	1.062	0.941	0.958	0.951	1.105	0.00202
A0A287AID5	TRRAP	435.67	10.9	59	25	25	5	9	8	11	14	12	17	16	20	19	21	21	17	16	20	19	21	21	525550	462560	488160	601010	623010	609290	0.953	0.839	0.885	1.09	1.129	1.105	0.805	0.0047401
A0A287AID7	CERS5	39.482	4.7	6	1	1	1	1	1	1	1	1	1	1	1	1	1	1	1	1	1	1	1	1	0	0	0	0	0	24468
A0A287AIE6	ASNA1	38.792	45.7	80	11	11	12	14	12	14	15	13	10	11	10	10	11	11	10	11	10	10	11	11	2090900	2169200	2168300	2294200	2250500	2344000	0.942	0.977	0.977	1.034	1.014	1.056	0.933	0.0147599
A0A287AIF6	DIDO1	234.17	12.8	55	15	15	10	10	7	7	12	9	13	14	14	14	13	12	13	14	14	14	13	12	453670	459410	434590	462940	431980	438290	1.015	1.028	0.973	1.036	0.967	0.981	1.011	0.70642
A0A287AIF7	EEFSEC	64.312	24.2	29	9	9	5	4	2	7	6	5	9	7	9	9	8	6	9	7	9	9	8	6	181630	176690	160180	197780	189030	199280	0.987	0.96	0.87	1.074	1.027	1.082	0.885	0.041377
A0A287AIG2	TMEM165	35.032	19.3	32	4	4	6	5	6	5	5	5	4	4	4	4	4	4	4	4	4	4	4	4	832080	805880	816720	939310	936150	983280	0.94	0.91	0.922	1.061	1.057	1.11	0.859	0.00114466
A0A287AIG3	B4GALT1	40.295	9.3	13	3	3	3	3	1	1	3	2	3	2	2	2	2	2	3	2	2	2	2	2	51848	55408	50020	54710	45350	59718	0.981	1.049	0.947	1.035	0.858	1.13	0.985	0.9157
A0A287AIG9	TEAD1	46.25	14.4	19	4	3	3	3	4	4	3	2	3	4	4	3	3	3	2	3	3	2	2	2	87494	86104	91492	98614	96079	93365	0.949	0.934	0.992	1.07	1.042	1.013	0.92	0.025319
A0A287AII2	TOM1	52.784	33	37	10	10	5	6	7	8	6	5	8	9	9	9	10	9	8	9	9	9	10	9	427320	411520	421340	410380	402360	431520	1.024	0.986	1.009	0.983	0.964	1.034	1.013	0.6116
A0A287AII3	TSC22D1	15.68	25	9	3	2	1	2	0	2	2	2	3	2	1	3	3	2	2	2	1	2	2	2	93636	96213	0	82331	71930	86308	1.088	1.118		0.956	0.836	1.003	1.184	0.094617
A0A287AIK6	TPP2	129.67	46.1	204	40	1	34	34	31	36	36	33	37	36	33	38	37	32	1	1	0	1	1	0	4628300	4711800	4667400	4964000	4916100	5013800	0.961	0.978	0.969	1.031	1.021	1.041	0.94	0.00122168
A0A287AIK7	MIS12	24.141	15	4	2	2	0	1	2	0	1	0	1	2	2	2	2	1	1	2	2	2	2	1	0	44013	32463	40806	43872	0		1.092	0.806	1.013	1.089		0.903	0.5446
A0A287AIK8	CTBP2	48.958	27.2	50	8	6	5	8	10	9	9	9	8	8	8	8	8	8	6	6	6	6	6	6	989800	940020	962840	993900	979420	1041600	1.005	0.955	0.978	1.009	0.995	1.058	0.96	0.157285
A0A287AIL3	---	142.91	1.1	3	1	1	0	0	0	1	1	1	0	0	1	1	1	1	0	0	1	1	1	1	0	0	0	0	0	7765.9
A0A287AIM5	CNBP	18.742	70.6	88	13	13	16	15	16	13	14	14	13	13	12	12	12	12	13	13	12	12	12	12	2571800	2745700	2560600	1798000	2008700	2142100	1.116	1.191	1.111	0.78	0.872	0.93	1.324	0.007282
A0A287AIM6	ELMO2	83.985	22.7	42	10	10	5	8	8	7	6	8	8	9	10	9	8	9	8	9	10	9	8	9	421610	410640	424130	428810	400880	414670	1.012	0.985	1.018	1.029	0.962	0.995	1.01	0.67376
A0A287AIM9	ECT2	97.728	26.2	44	14	14	7	6	8	7	8	8	12	12	10	13	13	9	12	12	10	13	13	9	390670	471050	386350	612470	604750	533920	0.782	0.942	0.773	1.225	1.21	1.068	0.713	0.0117751
A0A287AIN5	PLA2G3	50.134	10.5	3	3	3	0	0	0	0	2	1	1	1	1	2	3	1	1	1	1	2	3	1	0	0	0	0	17636	0
A0A287AIQ0	TBL1XR1	46.221	49.9	64	14	10	9	13	10	10	9	13	13	14	14	14	13	13	10	10	10	10	9	9	942710	961050	956910	962000	915320	904800	1.002	1.022	1.017	1.023	0.973	0.962	1.028	0.23024
A0A287AIQ8	ATP6V1E1	26.123	29.6	46	8	8	7	7	8	9	7	8	8	7	8	8	8	7	8	7	8	8	8	7	1177200	1278000	1269200	1132400	1206500	1108400	0.985	1.069	1.062	0.947	1.009	0.927	1.081	0.100821
A0A287AIR5	HSCB	27.053	21.7	14	4	4	3	2	2	3	3	1	3	2	4	4	4	4	3	2	4	4	4	4	128650	121480	126970	112090	99320	102090	1.118	1.055	1.103	0.974	0.863	0.887	1.203	0.0102586
A0A287AIR8	NISCH	153.1	7.6	23	7	7	4	4	3	3	5	4	6	6	6	5	6	7	6	6	6	5	6	7	69804	58794	72254	72444	86568	74809	0.964	0.812	0.997	1	1.195	1.033	0.859	0.142599
A0A287AIS0	FIP1L1	61.856	26.4	37	8	8	7	6	5	6	6	7	6	6	7	6	6	7	6	6	7	6	6	7	635810	587640	625020	517520	503800	491570	1.135	1.049	1.116	0.924	0.899	0.877	1.222	0.0021014
A0A287AIT2	RTN4	40.977	44.1	7	11	1	2	1	1	1	1	1	9	10	10	11	11	11	1	1	1	1	1	1	0	0	0	0	0	268010
A0A287AIT5	ASB13	29.963	7.6	2	1	1	1	0	0	1	0	0	1	0	0	1	0	0	1	0	0	1	0	0	0	0	0	3617.4	0	0
A0A287AIW1	C2CD5	95.822	7.4	14	5	5	3	3	0	3	2	3	4	4	3	3	4	5	4	4	3	3	4	5	133890	98268	112590	119670	120560	121470	1.137	0.835	0.956	1.016	1.024	1.032	0.953	0.5952
A0A287AIW3	DYNC1LI1	56.652	43.1	83	17	17	15	12	16	10	15	15	15	15	16	16	16	16	15	15	16	16	16	16	1386100	1421600	1430000	1340900	1419300	1388200	0.992	1.017	1.023	0.959	1.015	0.993	1.022	0.3147
A0A287AIX8	COMMD6	9.7141	16.5	1	1	1	0	0	1	0	0	0	1	1	1	1	1	1	1	1	1	1	1	1	0	0	0	0	0	15675
A0A287AIY0	UBR7	47.842	34.8	37	10	10	8	4	8	6	4	7	10	8	10	7	6	8	10	8	10	7	6	8	135450	164860	165180	146950	146320	163410	0.881	1.073	1.075	0.956	0.952	1.063	1.02	0.83822
A0A287AIZ9	ABLIM1	78.911	40.4	79	20	1	15	15	9	13	15	12	16	17	14	18	18	16	1	1	1	1	1	1	833810	828820	789160	846760	792900	817930	1.019	1.013	0.964	1.035	0.969	1	0.997	0.92456
A0A287AJ01	DOCK9	228.32	10.5	27	11	11	4	2	8	5	5	3	7	7	11	9	8	8	7	7	11	9	8	8	121090	118280	129720	136810	142040	114350	0.953	0.931	1.021	1.077	1.118	0.9	0.939	0.45598
A0A287AJ48	PPM1A	42.445	43.7	36	11	9	4	6	6	6	8	6	8	8	9	8	10	10	6	6	7	6	8	8	299900	297590	287100	299640	291830	272880	1.029	1.021	0.985	1.028	1.001	0.936	1.024	0.48288
A0A287AJ52	SERHL2	34.365	58.7	29	10	10	5	5	5	3	5	6	9	9	9	9	8	9	9	9	9	9	8	9	328730	341670	353330	321530	347260	293320	0.993	1.032	1.068	0.971	1.049	0.886	1.064	0.29296
A0A287AJ59	SRP9	10.072	44.2	17	4	4	2	2	4	2	4	3	4	4	4	4	4	4	4	4	4	4	4	4	566720	589610	581130	556060	530260	520050	1.017	1.058	1.043	0.998	0.951	0.933	1.082	0.026921
A0A287AJ68	ANKS1A	122.92	6.3	13	5	5	2	2	2	1	3	3	4	4	5	5	4	5	4	4	5	5	4	5	120930	131260	116030	115020	123640	136890	0.976	1.059	0.936	0.928	0.997	1.104	0.981	0.78502
A0A287AJ83	DYNC2LI1	39.664	17.9	6	4	4	0	2	0	1	0	3	3	4	3	4	2	4	3	4	3	4	2	4	33731	39250	34350	56478	37781	83575	0.71	0.826	0.723	1.188	0.795	1.758	0.604	0.123745
A0A287AJ93	PSMG4	13.766	55.3	30	4	4	4	6	6	5	4	5	4	4	4	4	4	4	4	4	4	4	4	4	308850	345120	332150	368600	387560	360970	0.881	0.985	0.948	1.052	1.106	1.03	0.883	0.032298
A0A287AJ98	RRM2	44.824	40.1	79	12	10	12	13	13	14	13	14	12	11	11	12	12	12	10	9	9	10	10	10	667130	683850	686590	933210	883250	927970	0.837	0.858	0.861	1.171	1.108	1.164	0.742	0.000115356
A0A287AJB4	U2AF1	27.815	34.3	38	8	7	6	7	6	7	7	5	5	7	7	6	6	7	5	7	7	6	6	7	1784200	1801400	1706500	1703900	1705800	1583900	1.041	1.051	0.995	0.994	0.995	0.924	1.06	0.121599
A0A287AJC7	MFAP1	51.972	23.7	36	8	8	7	7	6	5	5	6	7	7	8	7	6	7	7	7	8	7	6	7	463650	479080	466350	432530	420910	445040	1.027	1.062	1.033	0.958	0.933	0.986	1.085	0.0125795
A0A287AJD6	APP	80.759	21	42	11	11	5	6	4	9	9	9	6	8	10	10	11	11	6	8	10	10	11	11	268950	256260	264640	335360	326310	352450	0.895	0.852	0.88	1.115	1.085	1.172	0.779	0.00074156
A0A287AJD9	ZNF16	61.942	46.6	68	17	17	11	12	13	11	9	12	16	14	16	16	14	14	16	14	16	16	14	14	445530	461780	464010	456980	449630	487440	0.967	1.002	1.007	0.992	0.976	1.058	0.983	0.59032
A0A287AJE4	LOC100511905	34.227	37.6	29	7	7	3	4	5	6	6	5	4	4	5	6	5	5	4	4	5	6	5	5	133020	123520	127670	143660	137000	112230	1.027	0.954	0.986	1.109	1.058	0.867	0.978	0.83688
A0A287AJH6	DOP1A	275.45	5	21	7	7	3	2	5	4	3	4	5	5	6	6	5	6	5	5	6	6	5	6	51806	51235	61601	65264	67015	70245	0.847	0.837	1.007	1.067	1.095	1.148	0.813	0.029615
A0A287AJH7	ATG101	25.016	15.1	6	2	2	1	0	1	2	1	1	2	0	1	2	1	2	2	0	1	2	1	2	37519	0	0	49514	0	46966	0.84			1.109		1.051	0.778
A0A287AJI4	SERPINF2	53.221	15.6	11	4	4	2	2	2	1	1	3	2	3	3	2	2	4	2	3	3	2	2	4	59539	40997	42953	64583	60837	61422	1.081	0.745	0.78	1.173	1.105	1.116	0.768	0.143802
A0A287AJJ2	NCAPG	111.09	30.2	120	22	22	18	18	23	21	18	22	18	21	22	20	19	21	18	21	22	20	19	21	1392100	1342700	1316600	1476100	1468100	1516000	0.981	0.946	0.928	1.041	1.035	1.069	0.908	0.007096
A0A287AJJ6	IQGAP3	191.87	35.3	159	42	40	31	17	20	31	29	31	37	29	36	39	36	37	36	28	34	37	34	36	1003300	968070	1016900	1184500	1184400	1191500	0.919	0.887	0.932	1.085	1.085	1.092	0.839	0.0071228
A0A287AJK0	HAUS4	42.464	15.7	13	4	4	3	2	2	2	2	2	4	2	2	2	3	3	4	2	2	2	3	3	39289	56623	40173	47842	18629	81930	0.829	1.194	0.847	1.009	0.393	1.728	0.917	0.8881
A0A287AJK2	---	21.932	11	3	1	1	0	1	1	0	0	1	1	1	1	0	1	1	1	1	1	0	1	1	0	0	0	0	0	17587
A0A287AJL0	USO1	104.01	44.3	174	29	29	29	30	30	30	25	30	27	26	28	27	26	27	27	26	28	27	26	27	4706400	4814300	4700300	5063700	4931100	5021900	0.966	0.988	0.965	1.039	1.012	1.031	0.947	0.0077189
A0A287AJL6	CREB1	30.151	10.4	6	1	1	1	1	1	1	1	1	1	1	1	1	1	1	1	1	1	1	1	1	0	0	0	0	0	72999
A0A287AJM3	MRPL39	34.207	47.1	57	10	10	10	9	9	9	9	11	9	9	8	10	8	9	9	9	8	10	8	9	800630	794450	788240	817210	827120	839120	0.987	0.979	0.972	1.007	1.02	1.035	0.96	0.0104048
A0A287AJM8	THOP1	74.651	35.2	87	20	0	14	14	13	16	15	15	16	18	17	18	15	18	0	0	0	0	0	0	2043400	2088500	2032300	2123100	2119200	2154700	0.976	0.998	0.971	1.014	1.012	1.029	0.964	0.02084
A0A287AJN3	C20orf27	19.374	56.9	32	6	6	5	6	6	6	5	4	6	6	6	5	4	5	6	6	6	5	4	5	361960	359200	335310	359570	360190	360930	1.016	1.008	0.941	1.009	1.011	1.013	0.978	0.44068
A0A287AJP7	SENP1	71.349	11.3	5	4	4	0	0	1	1	2	1	1	1	1	3	2	2	1	1	1	3	2	2	0	0	0	26244	0	0
A0A287AJQ2	PGAM1	28.804	60.6	148	19	19	25	25	22	24	25	27	18	19	18	19	18	19	18	19	18	19	18	19	23163000	22833000	22451000	22827000	22432000	23062000	1.016	1.002	0.985	1.001	0.984	1.012	1.002	0.8778
A0A287AJQ8	TOP3A	111.37	6.1	10	4	4	1	1	1	2	4	1	4	3	3	3	4	2	4	3	3	3	4	2	27854	24263	23115	53061	41618	38277	0.803	0.699	0.666	1.529	1.199	1.103	0.566	0.0075638
A0A287AJR6	DNAJC5	22.06	33.3	38	6	6	5	6	4	7	8	8	5	6	5	6	6	6	5	6	5	6	6	6	677570	670280	635160	762330	779280	806430	0.939	0.929	0.88	1.056	1.08	1.117	0.845	0.0028554
A0A287AJS0	ARHGEF1	108.73	39.7	161	31	31	32	26	23	27	25	28	29	29	27	28	29	29	29	29	27	28	29	29	2364000	2338800	2307200	2486200	2383500	2386600	0.994	0.984	0.97	1.046	1.002	1.004	0.966	0.092721
A0A287AJT7	RPL28	15.73	48.9	37	11	10	8	7	9	6	4	3	9	10	9	10	9	7	9	10	9	10	9	7	4613000	4644200	4834900	3442100	3472100	3134200	1.147	1.154	1.202	0.856	0.863	0.779	1.402	0.00070457
A0A287AJT8	BICD2	94.842	40	118	27	27	21	20	16	20	20	21	25	20	22	24	21	21	25	20	22	24	21	21	1001200	979020	1016900	933390	918650	894180	1.046	1.023	1.062	0.975	0.96	0.934	1.091	0.0062379
A0A287AJU1	COTL1	15.983	60.6	42	6	6	7	8	7	7	7	6	6	6	6	6	5	5	6	6	6	6	5	5	1804000	1789500	1806600	1688900	1866400	1674900	1.018	1.01	1.02	0.953	1.053	0.945	1.033	0.43758
A0A287AJV2	---	52.74	4.5	6	2	1	1	1	1	1	1	1	2	2	2	2	2	2	1	1	1	1	1	1	0	0	0	0	0	92126
A0A287AJX6	AGFG1	52.692	37.1	60	12	12	11	13	9	8	9	10	12	12	11	12	12	12	12	12	11	12	12	12	1628800	1668200	1623300	1436400	1374900	1368200	1.074	1.1	1.07	0.947	0.907	0.902	1.177	0.00076122
A0A287AJY8	ATG7	73.207	14.7	19	6	6	4	3	3	3	3	3	6	5	6	5	6	6	6	5	6	5	6	6	115100	83148	95551	93385	105810	94017	1.176	0.85	0.977	0.955	1.082	0.961	1.002	0.95938
A0A287AK06	SH3D19	104.03	8.5	7	5	5	1	2	1	2	1	0	2	3	1	5	3	2	2	3	1	5	3	2	29175	32489	0	32336	28214	0	0.955	1.063		1.058	0.923		1.019	0.84384
A0A287AK07	ATG13	51.851	14.6	14	4	4	2	3	2	3	2	2	4	4	3	3	4	3	4	4	3	3	4	3	45263	42488	48114	48860	41940	54891	0.965	0.905	1.025	1.041	0.894	1.17	0.932	0.48898
A0A287AK09	WAPL	132.63	39.5	137	31	31	18	21	23	23	27	25	24	28	27	27	30	28	24	28	27	27	30	28	1236300	1249200	1215800	1366000	1351700	1398900	0.949	0.959	0.933	1.048	1.037	1.074	0.899	0.00127514
A0A287AK33	C2orf76	12.76	15.5	6	1	1	1	1	1	1	1	1	1	1	1	1	1	1	1	1	1	1	1	1	0	0	0	0	0	71832
A0A287AK40	---	40.219	21.4	17	7	2	2	3	3	4	2	3	6	7	6	7	7	7	2	2	2	2	2	2	184300	189640	185990	194660	181830	192590	0.979	1.008	0.988	1.034	0.966	1.023	0.984	0.5307
A0A287AK42	PDCL3	27.453	48.3	54	8	8	7	8	11	8	9	11	6	8	8	8	8	8	6	8	8	8	8	8	707060	721860	736910	650020	676730	635730	1.028	1.049	1.071	0.945	0.984	0.924	1.103	0.0107759
A0A287AK91	PDS5B	160.9	23.3	107	25	22	20	17	17	16	18	19	24	24	24	21	24	24	22	22	22	19	21	22	1028000	1004900	996860	1010000	1031400	999500	1.016	0.993	0.985	0.998	1.019	0.988	0.996	0.7916
A0A287AK92	HAUS8	41.222	16.3	16	3	3	3	2	3	3	3	2	3	3	3	3	3	3	3	3	3	3	3	3	153460	142200	150590	143260	156120	128090	1.054	0.977	1.034	0.984	1.072	0.88	1.044	0.49848
A0A287AKA2	AIMP1	34.324	55.3	111	14	14	19	20	18	18	20	16	14	14	14	13	13	10	14	14	14	13	13	10	5003500	4766700	4804900	4471300	4481800	4623200	1.066	1.016	1.024	0.953	0.955	0.985	1.074	0.0179417
A0A287AKC5	RPL38	7.4358	44.4	43	4	4	7	8	8	7	6	7	4	4	4	4	4	4	4	4	4	4	4	4	5118700	5088600	5318000	5422800	5285700	4927300	0.986	0.98	1.024	1.044	1.018	0.949	0.993	0.85022
A0A287AKF0	GIT1	78.68	21.8	5	11	1	1	0	1	1	1	1	9	8	8	9	8	8	1	0	1	1	1	1	0	0	0	0	0	18086
A0A287AKG6	RAB4A	24.362	36.2	18	6	6	2	4	3	4	3	2	5	5	3	6	4	3	5	5	3	6	4	3	136820	145480	138920	127460	120730	138930	1.016	1.08	1.031	0.946	0.896	1.031	1.088	0.127241
A0A287AKH2	ABHD13	38.507	5	6	1	1	1	1	1	1	1	1	1	1	1	1	1	1	1	1	1	1	1	1	0	0	0	0	0	18047
A0A287AKH3	TCF25	83.931	21.9	47	11	11	6	9	7	8	9	8	10	11	9	11	11	10	10	11	9	11	11	10	293530	299440	313900	353120	340720	351650	0.902	0.92	0.965	1.085	1.047	1.081	0.867	0.003459
A0A287AKI6	RADIL	50.983	2.5	4	1	1	0	0	1	1	1	1	0	0	1	1	1	1	0	0	1	1	1	1	0	0	0	0	0	131100
A0A287AKI9	KARS	67.847	50.9	150	26	26	26	24	25	25	24	26	25	25	25	26	24	24	25	25	25	26	24	24	7627600	7386300	7325700	7836700	7793000	7989100	0.996	0.964	0.956	1.023	1.017	1.043	0.946	0.0189634
A0A287AKM3	BCS1L	47.441	23.6	26	8	8	2	5	6	4	5	4	8	8	8	7	8	8	8	8	8	7	8	8	249350	265720	259900	284150	287040	280130	0.92	0.98	0.959	1.048	1.059	1.034	0.91	0.0088408
A0A287AKP3	RFX1	93.232	23.4	42	11	11	5	6	9	8	7	7	8	9	10	10	9	10	8	9	10	10	9	10	183700	168010	178350	201840	192270	222360	0.961	0.879	0.933	1.056	1.006	1.164	0.86	0.040482
A0A287AKP8	FAM83H	127.5	28.6	80	21	21	13	11	11	15	14	16	16	18	19	19	17	18	16	18	19	19	17	18	634240	621400	598850	659350	639030	668350	0.996	0.976	0.94	1.035	1.003	1.049	0.943	0.053279
A0A287AKQ1	SLMAP	86.016	21.3	42	12	12	9	7	7	6	9	4	12	12	12	10	12	10	12	12	12	10	12	10	234140	238190	220190	238600	252050	243800	0.984	1.002	0.926	1.003	1.06	1.025	0.943	0.109602
A0A287AKQ4	RCC1	39.362	61	78	12	12	14	13	12	12	14	13	11	10	11	11	12	11	11	10	11	11	12	11	996700	946210	1013900	931090	1008300	1000900	1.014	0.963	1.032	0.947	1.026	1.018	1.006	0.85928
A0A287AKQ5	LSM4	15.35	40.3	32	5	5	4	6	5	6	5	6	5	5	5	5	5	5	5	5	5	5	5	5	1040000	1006900	1050100	983030	982550	1018400	1.026	0.993	1.036	0.97	0.969	1.005	1.038	0.102841
A0A287AKR6	HAUS7	43.353	26.6	22	6	6	5	3	4	3	2	5	5	6	5	5	5	6	5	6	5	5	5	6	319580	319160	332360	319330	297380	326510	1.002	1	1.042	1.001	0.932	1.023	1.03	0.39108
A0A287AKR8	LAGE3	13.588	51.1	23	4	3	4	4	5	4	3	3	4	4	4	3	4	4	3	3	3	3	3	3	204830	211420	206730	209440	226620	198440	0.977	1.009	0.986	0.999	1.081	0.947	0.982	0.69086
A0A287AKR9	GNL2	83.155	31.5	75	21	21	12	9	11	13	17	13	18	21	20	17	20	17	18	21	20	17	20	17	677250	681060	677350	690660	703250	732950	0.976	0.982	0.976	0.996	1.014	1.056	0.957	0.128884
A0A287AKS4	ALPK3	130.58	3.2	4	2	2	0	1	0	0	1	2	0	1	0	0	1	2	0	1	0	0	1	2	0	0	0	0	0	9476.2
A0A287AKT5	SCRIB	171.91	18.7	6	18	1	1	1	1	1	1	1	15	15	16	18	17	17	1	1	1	1	1	1	0	0	0	0	0	53346
A0A287AKU6	PDCD6	21.755	54	32	7	7	4	6	5	7	4	6	5	7	4	5	6	6	5	7	4	5	6	6	577950	578860	615090	634320	493720	519280	1.014	1.016	1.079	1.113	0.866	0.911	1.076	0.37752
A0A287AKU9	APPL1	73.373	44.4	83	18	18	9	14	15	13	17	15	14	17	16	16	16	14	14	17	16	16	16	14	808720	766630	765390	823040	839330	860680	0.998	0.946	0.944	1.015	1.035	1.062	0.928	0.028898
A0A287AKV6	PQLC1	25.441	11.3	10	2	2	2	2	2	2	1	1	2	2	2	2	2	2	2	2	2	2	2	2	15363	16494	17646	16526	13985	14466	0.976	1.047	1.121	1.049	0.888	0.919	1.101	0.20754
A0A287AKW8	EIF2B4	59.108	29.4	7	9	1	1	1	1	1	2	1	8	9	9	9	9	9	1	1	1	1	1	1	0	0	0	0	0	83517
A0A287AKY0	SMC5	105.26	3.2	7	2	2	1	1	2	1	1	1	2	2	2	2	2	2	2	2	2	2	2	2	138810	142480	203050	93879	105480	107580	1.053	1.08	1.54	0.712	0.8	0.816	1.578	0.027159
A0A287AKY1	PRKAR1A	42.92	42.9	76	16	15	11	14	15	12	12	12	15	15	15	15	15	15	14	15	15	15	15	15	2363400	2344700	2356100	2334600	2417100	2387800	0.998	0.99	0.995	0.986	1.021	1.009	0.989	0.35806
A0A287AKY3	SIRPA	31.776	13.7	10	2	2	2	1	2	1	2	2	2	2	2	2	2	2	2	2	2	2	2	2	33127	32869	31305	38312	41646	42751	0.903	0.896	0.854	1.045	1.136	1.166	0.793	0.0034431
A0A287AKZ4	SRPK2	66.718	25	25	9	7	5	2	4	5	5	4	9	6	7	9	7	7	7	5	6	7	6	5	116490	118820	112280	121210	126440	115220	0.984	1.003	0.948	1.024	1.068	0.973	0.958	0.24646
A0A287AKZ5	EIF1AX	16.474	43.8	44	7	7	7	8	7	7	8	7	7	7	7	7	7	7	7	7	7	7	7	7	2512500	2369300	2401100	2155900	2196600	2251700	1.086	1.024	1.037	0.931	0.949	0.973	1.103	0.011178
A0A287AKZ9	ATP6V1G1	13.724	70.3	35	6	6	5	6	7	7	5	5	6	5	6	6	5	5	6	5	6	6	5	5	1593000	1537300	1523000	1447500	1436300	1553000	1.051	1.015	1.005	0.955	0.948	1.025	1.049	0.1649
A0A287AL29	NSRP1	68.065	14.9	20	6	6	4	4	2	3	3	4	5	5	4	4	5	5	5	5	4	4	5	5	105470	111250	105780	88641	93830	89825	1.064	1.122	1.067	0.894	0.947	0.906	1.184	0.0023162
A0A287AL45	FAM107B	18.678	51.6	20	6	2	5	3	2	3	4	3	5	4	3	5	4	5	2	2	1	2	1	2	170320	222960	209020	195450	218640	179630	0.854	1.119	1.049	0.981	1.097	0.901	1.014	0.91648
A0A287AL55	PYGB	96.272	48.9	243	37	34	39	43	38	43	38	42	35	34	34	36	33	33	32	31	31	33	30	30	5107300	4942000	4947000	5104600	5290800	5148700	1.003	0.971	0.972	1.003	1.039	1.012	0.965	0.074439
A0A287AL76	ARCN1	57.249	48.5	125	23	23	21	24	21	17	23	19	22	23	22	20	21	21	22	23	22	20	21	21	4302800	4237200	4311200	4145100	4243300	4423400	1.006	0.991	1.008	0.969	0.992	1.034	1.003	0.86162
A0A287AL85	GABPA	49.176	26.8	22	7	7	4	3	3	4	4	4	5	5	5	6	6	6	5	5	5	6	6	6	191030	202910	203900	238870	254750	237670	0.862	0.916	0.92	1.078	1.15	1.073	0.817	0.0027786
A0A287AL90	PARP2	62.369	12	9	4	4	3	0	2	1	2	1	4	3	4	3	4	4	4	3	4	3	4	4	48227	52975	45247	55555	47525	52597	0.958	1.052	0.899	1.103	0.944	1.045	0.941	0.39786
A0A287AL99	SUN1	74.885	21	22	8	8	2	4	6	3	4	3	6	6	7	6	6	6	6	6	7	6	6	6	131100	150910	169250	154940	184200	134160	0.851	0.979	1.098	1.005	1.195	0.871	0.953	0.72282
A0A287ALA0	BASP1	23.087	71.5	92	13	13	16	16	15	16	15	14	13	11	12	12	12	11	13	11	12	12	12	11	1560400	1648200	1624000	2396500	2352700	2433500	0.779	0.823	0.811	1.197	1.175	1.215	0.673	3.5774e-05
A0A287ALB2	SMARCC2	118.73	34.1	138	28	23	19	26	26	22	21	24	25	28	27	26	24	27	20	23	22	21	20	22	2345300	2410600	2394400	2265300	2296200	2290300	1.005	1.033	1.026	0.971	0.984	0.981	1.044	0.0097551
A0A287ALB3	FGD4	105.56	18.7	32	12	12	4	4	5	6	4	9	10	9	8	8	9	10	10	9	8	8	9	10	202980	185750	177400	219680	210890	231200	0.992	0.908	0.867	1.073	1.03	1.13	0.856	0.030577
A0A287ALH0	SBNO1	150.58	14.5	40	12	12	6	8	4	7	6	9	8	10	8	9	9	9	8	10	8	9	9	9	186660	196260	203700	206110	202720	205810	0.932	0.98	1.017	1.029	1.013	1.028	0.954	0.138543
A0A287ALI7	H2AFY	39.101	42.1	72	10	10	13	11	13	13	13	9	9	8	10	9	9	8	9	8	10	9	9	8	4467300	4548400	4468700	4059300	4183900	4014200	1.041	1.06	1.042	0.946	0.975	0.936	1.1	0.0021421
A0A287ALJ9	GUF1	68.897	7.4	7	4	4	2	0	1	1	1	2	3	3	2	4	2	3	3	3	2	4	2	3	60269	99903	68935	73643	73559	78661	0.795	1.317	0.909	0.971	0.97	1.037	1.014	0.96
A0A287ALL0	PAFAH1B2	25.569	33.6	29	5	5	5	5	6	5	4	4	5	5	5	5	5	5	5	5	5	5	5	5	715980	702930	748610	653530	683300	697990	1.022	1.004	1.069	0.933	0.976	0.997	1.065	0.080101
A0A287ALN2	MAEA	45.329	16.4	17	6	6	4	2	2	3	3	3	5	4	5	5	5	5	5	4	5	5	5	5	84773	81450	82082	89996	78096	103570	0.978	0.94	0.947	1.038	0.901	1.195	0.914	0.41878
A0A287ALP5	SEC24A	116.65	27.1	113	19	17	17	20	18	17	20	21	18	19	19	19	19	19	16	17	17	17	17	17	1735300	1781400	1696500	1820700	1916500	1813900	0.967	0.993	0.946	1.015	1.068	1.011	0.939	0.050079
A0A287ALQ1	NUP210	208.16	28.2	6	35	1	1	1	1	1	1	1	31	32	30	32	33	32	1	1	1	1	1	1	0	0	0	0	0	108950
A0A287ALT1	MMS22L	142.07	5.8	11	5	5	1	1	2	3	2	2	3	2	3	5	4	4	3	2	3	5	4	4	35007	38237	39155	42607	47579	37763	0.874	0.955	0.977	1.064	1.188	0.943	0.878	0.166204
A0A287ALT9	REXO5	85.219	4.3	5	2	2	2	0	1	0	1	1	2	1	2	2	2	1	2	1	2	2	2	1	34327	0	50821	46297	50884	0	0.753		1.115	1.016	1.116		0.876	0.5342
A0A287ALW2	CXADR	40.085	41.9	64	13	13	11	10	11	11	11	10	12	13	12	12	13	12	12	13	12	12	13	12	1430500	1425100	1412700	1539300	1539500	1556500	0.964	0.96	0.952	1.037	1.037	1.049	0.921	0.000100635
A0A287ALW9	NSMCE2	27.933	12.6	9	2	2	1	2	1	1	2	2	1	2	1	1	2	2	1	2	1	1	2	2	0	41716	0	0	47711	43862		0.939			1.074	0.987	0.911
A0A287AM13	LARP4B	66.16	21.1	24	6	6	6	4	3	4	3	4	6	5	5	5	5	5	6	5	5	5	5	5	160250	163170	163660	135590	134120	136440	1.076	1.096	1.099	0.911	0.901	0.916	1.199	2.2493e-05
A0A287AM21	GRK6	66.552	15.8	9	6	4	1	3	0	2	2	1	5	5	4	6	3	4	4	3	3	4	3	4	90789	105800	79725	102600	90985	116760	0.929	1.082	0.815	1.049	0.931	1.194	0.89	0.34078
A0A287AM26	RNPEP	72.139	53.7	169	26	26	29	28	25	27	31	29	24	24	25	23	22	24	24	24	25	23	22	24	5022900	4922900	4937300	5119500	5169400	5319600	0.988	0.969	0.972	1.007	1.017	1.047	0.954	0.02292
A0A287AM37	FBXL12	37.686	15.1	6	3	3	0	1	1	2	1	1	1	2	2	2	3	3	1	2	2	2	3	3	0	23762	22245	47871	24030	25921		0.826	0.773	1.664	0.835	0.901	0.705	0.36782
A0A287AM51	SLC16A1	54.247	16.8	51	9	9	6	9	11	9	8	8	9	9	9	8	9	8	9	9	9	8	9	8	1259100	1318500	1292500	1338900	1373300	1409800	0.945	0.99	0.97	1.005	1.031	1.058	0.939	0.034702
A0A287AM57	FBXO21	63.132	25.2	36	7	7	5	3	6	7	8	7	7	5	6	6	7	6	7	5	6	6	7	6	267780	271840	297160	349180	335600	321960	0.872	0.885	0.967	1.136	1.092	1.048	0.832	0.0096755
A0A287AM78	PNP	32.042	80.6	154	20	20	24	27	24	27	26	26	20	20	19	20	19	19	20	20	19	20	19	19	7853500	7790700	7564700	8928800	8675100	9235000	0.942	0.934	0.907	1.07	1.04	1.107	0.865	0.0024828
A0A287AM87	TIMM50	39.42	20.1	31	6	6	5	7	5	5	4	5	5	6	6	6	5	6	5	6	6	6	5	6	1105000	1008000	997920	1037800	1034100	1095800	1.056	0.963	0.954	0.992	0.988	1.047	0.982	0.6433
A0A287AM88	LOXL2	86.398	12.5	23	7	7	4	3	5	4	5	2	5	5	6	6	6	6	5	5	6	6	6	6	132990	144380	136780	138190	130440	139540	0.97	1.053	0.998	1.008	0.952	1.018	1.014	0.67924
A0A287AM95	GFM1	83.454	40.3	141	24	24	23	22	23	23	27	23	23	23	22	24	24	23	23	23	22	24	24	23	3359400	3425900	3392700	3537700	3558200	3441600	0.973	0.992	0.983	1.025	1.031	0.997	0.966	0.041116
A0A287AME4	RPL37A	10.275	52.2	84	5	5	12	13	17	11	14	17	5	5	5	5	5	5	5	5	5	5	5	5	3513200	3596400	3513400	3411300	3455000	3586300	1	1.024	1	0.971	0.984	1.021	1.016	0.39486
A0A287AMH4	---	16.841	16.6	7	2	2	1	1	2	1	1	1	2	2	2	2	2	2	2	2	2	2	2	2	44654	60088	22622	31445	35711	44319	1.122	1.51	0.568	0.79	0.897	1.113	1.143	0.83914
A0A287AMH6	CYB5R4	61.828	7.1	6	2	2	0	1	2	1	1	1	0	1	2	2	2	2	0	1	2	2	2	2	0	0	47822	33517	35327	32332			1.284	0.9	0.948	0.868	1.418
A0A287AMJ0	DDX58	107.99	24.3	52	15	15	12	10	13	5	6	6	14	10	14	11	12	13	14	10	14	11	12	13	458160	470500	466570	244320	246050	241080	1.293	1.327	1.316	0.689	0.694	0.68	1.908	1.5242e-07
A0A287AMJ3	---	18.044	24.2	6	4	2	0	1	1	1	2	1	2	4	3	3	4	4	1	2	1	1	2	2	0	70044	0	0	147480	112190		0.637			1.342	1.021	0.539
A0A287AMJ9	AGFG2	56.111	10.4	9	4	4	1	1	1	3	3	0	2	2	1	3	4	2	2	2	1	3	4	2	93254	93018	0	68818	74072	114970	1.05	1.047		0.775	0.834	1.294	1.084	0.57292
A0A287AMK7	RAB6A	23.562	54.3	4	10	1	1	0	0	1	2	0	10	9	9	10	10	10	1	0	0	1	1	1	0	0	0	0	0	16495
A0A287AML4	UBA2	41.217	36.8	58	10	10	9	9	8	10	9	13	9	8	8	9	9	10	9	8	8	9	9	10	2109400	2110700	2112800	2362300	2494300	2328600	0.936	0.937	0.938	1.049	1.107	1.034	0.881	0.026096
A0A287AML8	KNTC1	251.4	13.6	63	22	22	9	9	10	10	13	12	16	18	17	17	17	18	16	18	17	17	17	18	573990	559560	582320	578440	589790	569150	0.997	0.972	1.012	1.005	1.025	0.989	0.987	0.46312
A0A287AMM1	RTEL1	132.33	3.9	8	3	3	1	1	1	2	1	2	2	3	2	2	3	3	2	3	2	2	3	3	23035	17638	23290	30487	23149	24540	0.972	0.745	0.983	1.287	0.977	1.036	0.818	0.177975
A0A287AMM5	RABL6	62.082	18.6	24	6	6	6	3	4	5	3	3	6	6	6	5	6	5	6	6	6	5	6	5	173670	150300	170220	123150	149850	148330	1.138	0.985	1.116	0.807	0.982	0.972	1.173	0.107579
A0A287AMM6	IMMT	82.67	41.6	147	26	4	24	22	29	24	27	21	24	24	26	24	26	25	4	4	4	4	4	4	5639500	5665400	5860300	5635700	5703000	5402500	0.998	1.003	1.037	0.997	1.009	0.956	1.026	0.2783
A0A287AMS8	PRPF31	55.321	38.7	41	12	12	5	7	7	7	8	7	9	10	11	10	9	10	9	10	11	10	9	10	808140	800510	808680	797700	846810	827130	0.992	0.982	0.992	0.979	1.039	1.015	0.978	0.27916
A0A287AMU3	---	26.015	51.1	45	13	9	8	8	8	7	5	9	13	13	12	12	10	12	9	9	8	8	6	8	848200	898950	861020	784400	749500	804500	1.029	1.09	1.044	0.951	0.909	0.976	1.115	0.0155842
A0A287AMU5	RPS15	17.037	41.4	37	6	6	6	7	5	6	6	7	5	5	5	4	5	5	5	5	5	4	5	5	3712800	3036600	3889200	2784800	2977500	3076700	1.144	0.935	1.198	0.858	0.917	0.948	1.203	0.091445
A0A287AMV5	PNPT1	86.01	42.9	145	25	25	24	27	25	19	24	26	22	24	24	22	23	23	22	24	24	22	23	23	2407000	2413800	2429900	2394100	2404600	2482900	0.994	0.997	1.003	0.988	0.993	1.025	0.996	0.75928
A0A287AMW3	STK3	55.51	39.2	54	15	9	7	10	9	10	11	7	12	13	13	13	13	11	7	7	7	7	7	6	1024800	1038900	1006200	1053900	1037200	1048300	0.99	1.004	0.972	1.018	1.002	1.013	0.978	0.099364
A0A287AMX1	SLC4A2	136.57	7.3	6	4	4	3	0	0	1	1	1	4	3	2	2	3	3	4	3	2	2	3	3	21664	24515	0	31805	32658	49684	0.676	0.765		0.992	1.018	1.549	0.607	0.088239
A0A287AMX7	KIN	45.184	24.7	19	8	8	5	2	3	4	3	2	6	6	8	5	7	7	6	6	8	5	7	7	374830	344060	325610	338590	317860	331450	1.107	1.016	0.961	1	0.938	0.978	1.058	0.2932
A0A287AMY3	MTMR10	75.1	19.3	24	8	8	3	4	5	4	4	4	7	6	7	7	6	5	7	6	7	7	6	5	745800	649560	628630	789090	668710	687870	1.073	0.935	0.905	1.135	0.962	0.99	0.944	0.47026
A0A287AMY4	---	41.646	13.3	13	4	4	2	3	2	2	2	2	4	4	4	3	4	3	4	4	4	3	4	3	555840	563830	566550	372110	464700	364220	1.155	1.172	1.177	0.773	0.966	0.757	1.404	0.047655
A0A287AMZ2	CCT3	60.653	64.2	269	40	40	45	48	43	47	41	45	37	38	38	36	38	37	37	38	38	36	38	37	20359000	20003000	19996000	19563000	19319000	20189000	1.023	1.005	1.005	0.983	0.971	1.014	1.022	0.199263
A0A287AMZ5	CD46	40.399	3.8	6	1	1	1	1	1	1	1	1	1	1	1	1	1	1	1	1	1	1	1	1	0	0	0	0	0	36382
A0A287AN02	PSMD2	100.24	53.3	262	41	41	46	43	43	45	39	46	40	39	39	40	40	40	40	39	39	40	40	40	9913200	9696200	9713700	10327000	10441000	10334000	0.984	0.963	0.965	1.025	1.037	1.026	0.943	0.00168071
A0A287AN18	NCBP2AS2	10.882	36.4	12	3	3	2	1	1	2	2	4	2	1	2	2	2	3	2	1	2	2	2	3	87510	69623	98586	111320	142260	107210	0.852	0.678	0.959	1.083	1.385	1.043	0.709	0.062598
A0A287AN21	ATM	343.86	4.8	16	9	9	2	1	5	2	4	2	4	3	5	3	6	5	4	3	5	3	6	5	41449	38283	58844	73159	60062	32598	0.817	0.755	1.16	1.442	1.184	0.643	0.836	0.6332
A0A287AN25	SF3A2	49.329	24.4	54	10	10	8	13	7	9	8	9	9	10	7	10	9	9	9	10	7	10	9	9	1500000	1429200	1456900	1440600	1384600	1395000	1.046	0.996	1.016	1.004	0.965	0.973	1.039	0.107204
A0A287AN27	DAPK3	52.701	9	5	3	2	0	1	1	1	2	0	1	2	1	3	2	2	1	2	0	2	2	1	0	41339	0	37696	38677	0		1.054		0.961	0.986		1.083
A0A287AN31	C1orf116	63.255	27.4	34	9	9	7	6	8	4	3	6	8	7	8	6	6	7	8	7	8	6	6	7	278550	263320	222740	225320	216610	223480	1.169	1.105	0.935	0.945	0.909	0.938	1.149	0.118697
A0A287AN37	RAB14	23.897	68.4	86	13	13	16	13	15	13	14	15	13	11	13	12	11	12	13	11	13	12	11	12	4646800	4659300	4618300	4744300	4739400	4847200	0.987	0.989	0.981	1.007	1.006	1.029	0.972	0.021925
A0A287AN48	RDX	66.497	46.2	65	30	14	15	10	7	9	13	11	28	28	25	26	28	28	12	12	10	10	12	13	987360	979620	979830	894210	942580	989450	1.026	1.018	1.018	0.929	0.98	1.028	1.043	0.28452
A0A287AN62	ZNF800	70.551	6.4	10	2	2	1	1	2	2	2	2	2	2	2	2	2	2	2	2	2	2	2	2	22242	25496	60399	30395	45444	64216	0.538	0.616	1.46	0.735	1.099	1.552	0.772	0.45064
A0A287AN76	SLC25A11	34.106	42	51	11	11	6	11	7	10	8	9	7	10	9	9	10	11	7	10	9	9	10	11	1249500	1309600	1242300	1278300	1359700	1362300	0.961	1.007	0.955	0.983	1.046	1.048	0.95	0.129522
A0A287AN84	PRTFDC1	25.698	39.1	44	7	7	7	7	6	8	9	7	6	6	7	6	7	7	6	6	7	6	7	7	959550	968780	930190	964950	998940	994890	0.99	0.999	0.959	0.995	1.03	1.026	0.966	0.105997
A0A287AN98	CHD4	211.89	39.9	327	57	46	50	57	52	58	58	52	53	52	53	53	52	55	44	42	44	43	41	44	4213400	4340200	4222900	4432100	4394800	4527100	0.967	0.997	0.97	1.018	1.009	1.039	0.957	0.027742
A0A287ANA0	TTC21B	132.34	11.1	12	7	7	0	2	2	2	3	3	2	4	6	6	5	5	2	4	6	6	5	5	0	494990	325350	362070	488390	429170		1.179	0.775	0.862	1.163	1.022	0.962	0.80002
A0A287ANA6	MICU1	51.297	28.3	51	9	9	9	9	9	9	9	6	9	9	8	9	9	9	9	9	8	9	9	9	1730000	1825100	1735000	1783500	1751300	1793800	0.978	1.031	0.98	1.008	0.99	1.014	0.992	0.69398
A0A287ANC4	QPCTL	42.799	21.9	32	6	6	6	6	6	3	5	6	6	5	5	5	6	6	6	5	5	5	6	6	223010	204850	206590	213790	223210	250150	1.012	0.93	0.938	0.971	1.013	1.136	0.923	0.21964
A0A287ANC5	HEATR5B	206.15	20.2	9	24	2	2	1	2	1	2	1	20	20	19	20	23	20	2	2	2	2	2	2	38529	45903	44920	48061	45254	42924	0.87	1.037	1.015	1.086	1.022	0.97	0.949	0.44814
A0A287ANE9	STK38	47.431	9.6	9	3	3	1	3	1	2	1	1	1	3	1	3	2	3	1	3	1	3	2	3	0	28919	0	30992	28492	32383		0.958		1.026	0.944	1.072	0.945
A0A287ANF8	ATPAF1	38.93	18	11	4	4	1	0	2	3	3	2	4	4	4	4	4	3	4	4	4	4	4	3	59360	61847	69770	76130	75551	52454	0.901	0.939	1.059	1.156	1.147	0.797	0.935	0.69796
A0A287ANF9	PTGS1	68.948	30.3	59	11	11	9	12	12	8	11	7	11	11	11	10	11	10	11	11	11	10	11	10	860250	852090	877700	690100	744760	675690	1.098	1.088	1.12	0.881	0.951	0.862	1.227	0.0026817
A0A287ANG0	POGZ	150.36	14.6	39	11	11	4	6	6	7	6	10	9	9	9	8	11	9	9	9	9	8	11	9	251820	235680	238100	252660	253470	272130	1.005	0.94	0.95	1.008	1.011	1.086	0.932	0.094421
A0A287ANH2	ERC1	128.03	40.8	99	30	30	16	19	12	15	20	17	21	26	23	27	25	21	21	26	23	27	25	21	1025500	1016300	981230	894450	913210	867790	1.08	1.07	1.033	0.942	0.962	0.914	1.13	0.0037421
A0A287ANI8	DDX54	98.042	28.4	94	21	21	14	18	15	13	17	17	19	19	20	16	21	19	19	19	20	16	21	19	1465300	1482100	1494400	1647000	1594800	1591500	0.948	0.959	0.967	1.065	1.032	1.03	0.919	0.0023439
A0A287ANJ0	PIGQ	53.019	3.8	4	1	1	1	0	0	1	1	1	1	0	1	1	1	1	1	0	1	1	1	1	0	0	0	0	0	28339
A0A287ANL3	CEP170	140.56	25.9	2	18	1	1	0	0	1	0	0	15	16	17	15	16	15	1	1	1	1	1	1	0	0	0	0	0	7842.7
A0A287ANL7	EPB41	71.316	35.1	73	19	3	9	10	14	13	17	10	19	15	19	19	17	17	3	1	3	3	2	2	742290	741010	748930	819890	779720	798350	0.962	0.96	0.97	1.062	1.01	1.035	0.931	0.0085212
A0A287ANM0	CEP192	39.642	52.8	73	14	2	11	8	13	14	11	16	14	14	14	14	13	14	2	2	2	2	1	2	1078200	1061800	1086500	1178700	1177300	1228200	0.95	0.935	0.957	1.038	1.037	1.082	0.9	0.0025389
A0A287ANM8	GATD3A	28.826	48.9	74	10	10	15	13	12	12	11	11	10	10	10	10	10	10	10	10	10	10	10	10	1448700	1464000	1481900	1456000	1413400	1436400	0.999	1.01	1.022	1.004	0.975	0.991	1.021	0.130559
A0A287ANN7	EEF1D	31.032	66.1	118	18	17	20	20	20	17	20	21	18	18	18	18	18	18	17	17	17	17	17	17	11934000	11776000	11783000	10533000	10341000	10439000	1.072	1.058	1.058	0.946	0.929	0.938	1.133	5.6083e-05
A0A287ANQ4	AARS2	104.65	6.7	6	5	1	1	1	1	1	1	1	4	4	4	4	4	5	1	1	1	1	1	1	0	0	0	0	0	15114
A0A287ANS5	SRRM1	99.501	9.6	27	5	5	5	5	5	4	4	4	5	5	5	5	5	4	5	5	5	5	5	4	560860	594470	557220	493010	526950	537760	1.029	1.091	1.022	0.905	0.967	0.987	1.099	0.047156
A0A287ANT3	CCDC59	29.591	11.2	11	2	2	1	2	2	2	2	2	2	2	2	2	2	2	2	2	2	2	2	2	50773	49571	51316	47429	46609	54805	1.014	0.99	1.025	0.947	0.931	1.094	1.019	0.70084
A0A287ANU4	MRPS24	18.903	41.3	29	4	4	5	4	5	6	4	5	4	4	4	4	4	4	4	4	4	4	4	4	276560	290060	310560	287620	298170	300430	0.941	0.987	1.057	0.979	1.015	1.022	0.99	0.77104
A0A287ANX2	ARHGEF16	84.767	20	31	10	10	4	6	5	8	4	4	9	10	10	10	7	10	9	10	10	10	7	10	213690	200680	206260	248820	244670	231390	0.953	0.895	0.92	1.11	1.091	1.032	0.856	0.0055425
A0A287ANZ8	THY1	17.2	39	18	4	4	3	5	2	3	2	3	4	4	4	4	3	3	4	4	4	4	3	3	251370	295420	225890	247160	250100	276330	0.975	1.146	0.877	0.959	0.97	1.072	0.999	0.94888
A0A287AP19	EIF4E2	26.674	45.9	33	9	9	4	3	8	6	7	5	8	8	9	7	7	7	8	8	9	7	7	7	684590	607570	681780	674990	666810	716820	1.019	0.904	1.014	1.004	0.992	1.067	0.959	0.39488
A0A287AP37	ARFRP1	22.705	15.4	9	2	2	2	1	1	1	2	2	2	1	2	1	2	2	2	1	2	1	2	2	136320	0	127570	0	130510	131260	1.037		0.971		0.993	0.999	1.008	0.84216
A0A287AP46	ZC3H14	79.836	27.5	56	13	13	10	12	7	10	7	10	13	12	12	12	12	12	13	12	12	12	12	12	467630	446080	450670	497520	458220	476590	1.003	0.957	0.967	1.067	0.983	1.022	0.953	0.157399
A0A287AP63	PRPF3	77.528	37.6	71	19	19	11	12	11	13	12	12	17	18	16	15	17	16	17	18	16	15	17	16	935090	875100	880550	788210	855340	841760	1.084	1.014	1.021	0.914	0.991	0.976	1.083	0.071437
A0A287AP65	PLCB1	122.23	27.1	82	18	18	13	11	14	16	16	12	15	15	17	17	16	17	15	15	17	17	16	17	739070	699400	701440	813650	817060	877210	0.954	0.903	0.906	1.05	1.055	1.132	0.854	0.0063156
A0A287AP66	RPL12	17.818	59.4	65	8	8	9	11	12	10	14	9	7	8	7	7	8	6	7	8	7	7	8	6	9914300	9948200	9983800	9992600	9819300	10076000	0.996	0.999	1.003	1.004	0.986	1.012	0.999	0.88028
A0A287AP68	XPC	85.277	8.4	8	4	4	0	1	2	3	1	1	2	2	4	4	2	2	2	2	4	4	2	2	0	42039	40750	60666	0	0		0.879	0.852	1.269			0.682
A0A287AP74	DDX55	59.943	8.6	11	3	3	1	2	1	2	3	2	3	2	3	2	3	2	3	2	3	2	3	2	95767	103360	96268	73723	148590	85224	0.953	1.029	0.958	0.734	1.479	0.848	0.96	0.97776
A0A287AP76	WBP4	42.023	4.6	1	1	1	0	0	0	0	0	1	1	1	1	1	1	1	1	1	1	1	1	1	0	0	0	0	0	17721
A0A287AP77	MVB12A	28.197	15.8	11	3	3	2	2	1	2	2	2	3	2	2	3	3	2	3	2	2	3	3	2	134990	158230	129980	115020	93134	120940	1.077	1.262	1.037	0.917	0.743	0.965	1.286	0.064021
A0A287AP80	HERC4	112.1	31.5	71	19	19	9	11	12	13	13	13	14	17	18	16	17	19	14	17	18	16	17	19	808700	753450	765890	804600	861380	860530	1	0.931	0.947	0.994	1.065	1.064	0.922	0.060085
A0A287AP94	PIGW	56.447	3	2	1	1	0	1	0	0	1	0	1	1	1	1	1	0	1	1	1	1	1	0	0	0	0	0	17325	0
A0A287APA1	NIPSNAP2	31.341	64.9	57	14	14	9	9	7	11	9	12	12	13	10	14	13	13	12	13	10	14	13	13	1777800	1601700	1684700	1813600	1816900	1810700	1.015	0.915	0.962	1.036	1.038	1.034	0.931	0.135399
A0A287APC3	MLLT1	57.089	10.1	22	4	4	4	4	2	3	5	4	4	4	3	4	4	4	4	4	3	4	4	4	134270	140200	131660	140940	136060	136670	0.983	1.026	0.964	1.032	0.996	1	0.982	0.43824
A0A287APC5	KLF5	50.794	5	1	1	1	0	0	0	1	0	0	1	1	1	1	1	0	1	1	1	1	1	0	0	0	0	0	16113	0
A0A287APD5	ACSL3	80.275	44.4	113	25	24	20	15	23	17	20	18	22	20	22	23	24	24	21	19	21	22	23	23	3099900	2957500	2945900	3200600	3082600	3287200	1.001	0.955	0.952	1.034	0.996	1.062	0.94	0.068103
A0A287APE0	RRP1	51.541	31.5	48	11	11	8	8	8	8	7	9	10	9	9	11	9	9	10	9	9	11	9	9	578270	581260	559600	547230	562830	587420	1.016	1.021	0.983	0.961	0.988	1.032	1.013	0.60816
A0A287APE3	GSE1	127.21	5.3	5	2	2	1	0	1	1	2	0	2	1	1	1	2	2	2	1	1	1	2	2	20984	0	0	0	24812	22999	0.915				1.082	1.003	0.878
A0A287APE9	PDZD8	123.57	9.4	22	7	7	5	2	4	5	3	3	6	5	7	6	4	5	6	5	7	6	4	5	74951	70310	72916	76467	84658	87356	0.964	0.904	0.938	0.983	1.088	1.123	0.879	0.044223
A0A287APF7	KIFC1	60.384	9.3	6	3	3	0	1	2	1	0	2	2	3	3	2	2	2	2	3	3	2	2	2	28333	25778	27770	26011	23110	30837	1.05	0.956	1.03	0.964	0.857	1.143	1.024	0.74948
A0A287APG0	SLK	142.69	39	161	32	3	24	27	31	26	29	24	29	28	29	29	30	28	2	2	2	2	3	2	3064000	3002800	3067700	3111600	3052900	3129600	0.998	0.978	0.999	1.013	0.994	1.019	0.983	0.171102
A0A287APG9	CYTH2	46.561	8.2	2	2	1	1	0	1	0	0	0	2	2	2	2	2	2	1	1	1	1	1	1	0	0	0	0	0	31579
A0A287APH4	RB1	102.22	5.3	15	3	3	2	2	2	3	3	3	3	2	2	3	3	3	3	2	2	3	3	3	27868	32069	33328	37292	34783	37259	0.825	0.95	0.987	1.104	1.03	1.103	0.853	0.052838
A0A287APJ0	NUDCD2	17.646	41.4	20	5	5	3	3	3	4	4	3	5	5	5	5	5	5	5	5	5	5	5	5	799520	807190	812820	737860	735600	815890	1.019	1.029	1.036	0.94	0.937	1.04	1.057	0.24198
A0A287APJ3	BAG3	55.127	72.4	171	27	27	33	28	27	27	27	29	26	24	26	27	24	26	26	24	26	27	24	26	4796600	4724100	4639700	3849500	3805700	3876400	1.12	1.103	1.084	0.899	0.889	0.905	1.228	4.2362e-05
A0A287APL6	LCLAT1	37.372	25.6	16	6	6	4	2	3	3	1	3	5	6	6	5	6	6	5	6	6	5	6	6	222230	221870	227630	227500	210950	227430	0.997	0.995	1.021	1.02	0.946	1.02	1.009	0.736
A0A287APL9	TMCO6	54.22	9.3	10	3	3	3	1	1	1	2	2	3	2	2	3	2	3	3	2	2	3	2	3	35766	30270	35225	34021	35299	37325	1.032	0.874	1.017	0.982	1.019	1.077	0.95	0.41774
A0A287APM1	SUGP2	116.07	8.8	16	6	6	2	3	1	3	5	2	5	5	3	5	6	4	5	5	3	5	6	4	70008	66888	62117	76036	77069	78165	0.976	0.933	0.866	1.06	1.075	1.09	0.86	0.0133568
A0A287APP8	PRMT9	83.509	11.4	24	5	5	3	2	4	5	5	5	4	4	5	5	5	5	4	4	5	5	5	5	105810	107440	114100	128560	124190	132980	0.89	0.904	0.96	1.082	1.045	1.119	0.848	0.0056367
A0A287APP9	HBS1L	74.473	35.3	89	19	19	14	15	15	17	17	11	13	16	17	18	17	17	13	16	17	18	17	17	1004800	951730	959810	1109500	1131000	1099000	0.964	0.913	0.921	1.064	1.085	1.054	0.874	0.0020033
A0A287APQ3	PSME4	211.35	16.8	78	21	21	15	15	12	11	16	9	20	20	16	18	19	16	20	20	16	18	19	16	582050	572470	591410	664750	611360	660550	0.948	0.933	0.964	1.083	0.996	1.076	0.902	0.022637
A0A287APR1	RPL18A	26.047	48.2	73	16	16	10	9	17	11	10	16	14	16	15	15	13	16	14	16	15	15	13	16	6747700	7210400	6852400	6986200	6854700	7201900	0.967	1.034	0.982	1.002	0.983	1.032	0.989	0.66464
A0A287APS5	STT3A	73.46	13.4	41	8	8	6	8	6	8	7	6	8	8	8	8	8	8	8	8	8	8	8	8	878380	904240	895210	913580	837810	886750	0.991	1.021	1.01	1.031	0.946	1.001	1.015	0.59908
A0A287APS7	POLA1	186.26	24.5	88	23	23	13	14	14	16	17	14	18	19	21	18	20	17	18	19	21	18	20	17	587540	604390	575530	685250	691450	597690	0.942	0.969	0.923	1.099	1.109	0.958	0.895	0.092484
A0A287APU3	ULK1	110.15	8.3	13	4	4	1	2	2	3	2	3	3	4	3	4	2	3	3	4	3	4	2	3	32490	35487	34264	42356	44208	49952	0.816	0.892	0.861	1.064	1.111	1.255	0.749	0.0067574
A0A287APX2	GCC1	87.384	7	8	4	4	0	2	1	2	2	1	3	3	3	3	3	3	3	3	3	3	3	3	26325	29898	28902	27823	28820	30226	0.918	1.043	1.008	0.971	1.005	1.054	0.98	0.66164
A0A287APX6	RAP1B	20.825	53.8	52	10	5	8	9	10	7	9	9	9	9	8	7	7	9	5	5	4	4	4	5	1654200	1564000	1641200	1824500	1747900	1875000	0.963	0.91	0.955	1.062	1.018	1.092	0.892	0.0131377
A0A287APZ6	UBE2Q1	24.277	28.1	22	4	4	4	2	4	5	3	4	4	4	4	4	4	4	4	4	4	4	4	4	194030	181470	195490	215450	191570	212110	0.978	0.915	0.986	1.086	0.966	1.069	0.922	0.141077
A0A287AQ13	MANSC1	36.125	6.2	1	1	1	0	0	0	0	0	1	0	0	0	0	1	1	0	0	0	0	1	1	0	0	0	0	0	6260.2
A0A287AQ17	GIPC1	43.743	40	42	10	10	8	6	6	7	7	8	10	10	10	10	9	9	10	10	10	10	9	9	770320	748450	765770	724350	746410	768770	1.022	0.993	1.016	0.961	0.99	1.02	1.02	0.35432
A0A287AQ23	DGCR6L	22.747	10.6	3	2	2	0	0	1	1	1	0	2	1	2	2	2	2	2	1	2	2	2	2	0	0	21847	39194	41551	0			0.639	1.146	1.215		0.541
A0A287AQ27	LOC100739508	21.755	28.5	16	4	0	3	3	3	2	3	2	4	4	4	4	4	4	0	0	0	0	0	0	91457	106400	110420	130830	132740	125930	0.786	0.915	0.949	1.125	1.141	1.083	0.791	0.016578
A0A287AQ31	ERCC3	80.327	15.5	18	6	6	2	3	4	4	3	2	3	5	5	5	6	4	3	5	5	5	6	4	72186	73732	69662	85643	84393	53022	0.987	1.009	0.953	1.171	1.154	0.725	0.967	0.95274
A0A287AQ37	ATAD2	157.64	10.9	16	9	8	2	1	0	3	5	5	7	7	8	9	8	7	6	6	7	8	8	6	109420	86905	93139	137650	143090	133220	0.933	0.741	0.794	1.174	1.221	1.136	0.699	0.0070957
A0A287AQ40	ZFP91	63.834	7.6	10	2	2	1	2	2	2	1	2	2	2	2	2	1	2	2	2	2	2	1	2	33545	16366	35936	40900	0	38921	1.012	0.494	1.085	1.234		1.175	0.717	0.3168
A0A287AQ50	SF3B5	10.135	55.8	27	4	4	4	4	4	6	5	4	4	4	3	4	4	3	4	4	3	4	4	3	922330	947580	970160	902340	932210	893880	0.994	1.021	1.045	0.972	1.004	0.963	1.041	0.103799
A0A287AQ80	PCCA	75.148	31.8	66	16	16	9	9	11	13	13	11	13	13	14	15	14	14	13	13	14	15	14	14	863740	966910	1034200	999150	1028000	941630	0.888	0.994	1.064	1.028	1.057	0.968	0.965	0.55548
A0A287AQ96	ARFGAP1	44.941	46.6	55	12	12	9	11	8	7	9	11	10	11	11	11	11	12	10	11	11	11	11	12	939510	966000	938950	926990	976530	942860	0.991	1.018	0.99	0.977	1.03	0.994	0.999	0.97888
A0A287AQA3	CDC42BPA	203.12	19	66	21	20	9	10	9	12	13	13	17	19	18	17	18	18	16	18	17	16	17	17	566890	569550	605620	713240	696030	674690	0.889	0.893	0.95	1.119	1.092	1.058	0.836	0.0026005
A0A287AQB1	NRCAM	121.87	15.3	31	9	9	5	5	2	6	6	7	8	7	6	7	7	7	8	7	6	7	7	7	199640	212160	244540	252570	221280	239330	0.875	0.929	1.071	1.107	0.969	1.049	0.92	0.2967
A0A287AQB6	PTPN11	68.011	48.9	115	21	21	17	18	20	22	20	18	20	20	20	20	21	20	20	20	20	20	21	20	1377800	1450900	1466300	1511700	1574100	1495400	0.931	0.981	0.991	1.022	1.064	1.011	0.937	0.059337
A0A287AQC9	SENP3	64.931	15	17	5	5	2	3	3	3	2	4	3	4	4	3	4	5	3	4	4	3	4	5	130630	132810	104770	126220	124210	124240	1.055	1.073	0.846	1.019	1.003	1.003	0.983	0.79544
A0A287AQE8	ITPR2	305.11	12.7	55	22	17	9	9	10	12	6	9	18	17	18	19	16	16	13	12	14	15	12	12	226500	221160	200460	237550	225020	235280	1.01	0.986	0.894	1.059	1.003	1.049	0.929	0.141464
A0A287AQH7	BRD2	84.581	15.2	16	6	6	4	2	2	2	2	4	6	3	5	4	5	4	6	3	5	4	5	4	89054	83809	87316	74908	39381	61138	1.227	1.154	1.203	1.032	0.542	0.842	1.483	0.153922
A0A287AQJ2	LRCH3	79.763	12.4	6	5	4	0	3	1	0	1	1	3	4	3	3	4	3	2	3	2	2	3	2	56622	74942	63209	0	71701	47721	0.901	1.193	1.006		1.141	0.759	1.088	0.63288
A0A287AQL8	STX17	30.82	13.9	9	2	2	2	2	1	2	1	1	2	2	2	2	2	2	2	2	2	2	2	2	48599	48724	53309	49119	48945	49182	0.979	0.981	1.074	0.989	0.986	0.991	1.023	0.55096
A0A287AQP7	IWS1	94.514	4.8	7	3	3	1	1	3	0	2	0	2	3	3	3	3	2	2	3	3	3	3	2	84904	84804	91999	71853	67032	55388	1.117	1.116	1.211	0.945	0.882	0.729	1.347	0.021003
A0A287AQQ1	HDGFL3	22.619	27.6	11	5	3	3	0	2	3	1	2	5	4	5	5	4	5	3	2	3	3	2	3	126680	131320	127890	132540	116830	135320	0.986	1.023	0.996	1.032	0.91	1.054	1.003	0.92144
A0A287AQR7	MLLT10	92.759	1.9	1	1	1	0	0	0	0	0	1	0	1	0	0	1	1	0	1	0	0	1	1	0	0	0	0	0	3381.8
A0A287AQS7	SCO2	29.593	9.1	6	2	2	0	1	2	1	1	1	1	1	2	2	2	2	1	1	2	2	2	2	0	0	49196	60067	47805	58942			0.911	1.112	0.885	1.091	0.885
A0A287AQT2	TMEM186	24.491	5.7	1	1	1	0	0	1	0	0	0	1	1	1	1	1	1	1	1	1	1	1	1	0	0	0	0	0	24789
A0A287AQT4	NEDD1	61.296	14.7	15	5	5	1	3	3	3	3	2	3	4	4	4	4	3	3	4	4	4	4	3	117200	126900	125220	131600	136960	124100	0.923	0.999	0.986	1.036	1.078	0.977	0.941	0.181385
A0A287AQT5	MRPS22	43.172	40.3	76	13	13	15	10	12	14	13	12	12	12	12	12	11	12	12	12	12	12	11	12	942260	934170	940570	901690	863870	884550	1.034	1.025	1.032	0.99	0.948	0.971	1.063	0.0089845
A0A287AQU0	IKBIP	42.71	33.2	48	9	8	8	8	8	7	9	8	9	8	9	9	9	9	8	7	8	8	8	8	323320	300300	305450	275340	280490	304280	1.084	1.007	1.024	0.923	0.941	1.02	1.08	0.11012
A0A287AQV2	HELZ	169.64	5.8	12	5	5	0	2	2	3	3	2	1	2	3	4	5	3	1	2	3	4	5	3	0	40782	40064	51529	43800	52638		0.891	0.875	1.126	0.957	1.15	0.819	0.080057
A0A287AQV4	CBS	62.533	33.6	52	14	14	9	9	9	8	7	10	12	13	13	12	13	13	12	13	13	12	13	13	716300	670980	746700	681000	682510	724640	1.018	0.954	1.061	0.968	0.97	1.03	1.022	0.59886
A0A287AQW0	MPRIP	110.23	17.9	31	11	10	6	4	6	4	6	5	10	10	10	8	8	10	9	9	9	7	7	9	200280	153970	143750	184280	185020	174130	1.154	0.887	0.828	1.062	1.066	1.003	0.916	0.39772
A0A287AQW6	PTP4A2	19.127	41.9	22	5	2	4	4	3	4	4	3	5	4	5	5	4	5	2	2	2	2	2	2	305170	345020	294950	342070	343040	331860	0.933	1.055	0.902	1.046	1.049	1.015	0.929	0.196196
A0A287AQW9	MARS2	65.268	33.9	41	12	12	8	7	7	6	5	8	12	10	11	10	10	11	12	10	11	10	10	11	673830	661450	679420	741960	713790	733240	0.962	0.944	0.97	1.059	1.019	1.047	0.92	0.004023
A0A287AQX8	MRPS31	40.495	27.5	41	7	1	7	7	8	6	6	7	6	5	7	6	7	6	1	1	1	1	1	1	392040	380760	390430	321410	346090	345960	1.081	1.05	1.076	0.886	0.954	0.954	1.148	0.0062022
A0A287AQY2	THOC5	75.754	25.9	61	13	13	9	9	12	11	12	8	13	13	13	12	13	12	13	13	13	12	13	12	553950	561140	555030	627880	637620	657810	0.925	0.937	0.927	1.048	1.065	1.098	0.869	0.00058387
A0A287AR08	ZDHHC5	77.278	20.1	31	9	9	6	6	7	6	3	3	8	9	7	9	7	9	8	9	7	9	7	9	176930	170630	176130	193520	174800	166030	1.003	0.968	0.999	1.097	0.991	0.942	0.98	0.71496
A0A287AR09	STX6	28.206	22.8	11	3	3	2	2	1	3	2	1	2	2	2	3	2	3	2	2	2	3	2	3	73680	63167	76164	76169	68811	67472	1.039	0.891	1.074	1.074	0.97	0.952	1.003	0.9909
A0A287AR16	MYO1B	128.47	38.7	195	35	2	30	37	31	32	31	34	31	32	30	31	32	32	2	1	1	2	2	2	4697700	4599500	4616600	4559900	4684300	4732700	1.011	0.989	0.993	0.981	1.008	1.018	0.995	0.74128
A0A287AR23	MPP7	59.622	9.6	3	3	3	0	2	0	1	0	0	2	3	3	3	2	2	2	3	3	3	2	2	17887	21812	15268	23001	20990	19046	0.909	1.109	0.776	1.17	1.067	0.968	0.872	0.28272
A0A287AR26	KIF4A	135.51	23.6	65	20	19	10	7	10	12	15	11	16	13	18	16	17	16	15	13	17	15	16	15	393980	387900	353700	404360	416910	426960	0.992	0.976	0.89	1.018	1.049	1.075	0.91	0.062302
A0A287AR30	NUDT1	17.987	39.1	29	5	5	6	4	5	5	5	4	5	5	5	5	5	5	5	5	5	5	5	5	926000	943200	985050	981300	979200	1004300	0.955	0.973	1.016	1.012	1.01	1.036	0.963	0.129299
A0A287AR35	TEX10	105.56	18.1	48	11	11	8	6	8	8	9	9	9	9	9	11	9	11	9	9	9	11	9	11	265390	254140	265000	275710	292020	286730	0.972	0.93	0.97	1.009	1.069	1.05	0.918	0.0187758
A0A287AR42	FAM192A	28.675	20.1	33	5	5	6	5	6	5	6	5	5	5	5	5	5	5	5	5	5	5	5	5	403230	438490	450460	367840	376640	379180	1.001	1.089	1.119	0.914	0.935	0.942	1.15	0.0163186
A0A287AR46	HABP4	46.143	45.2	78	15	15	15	12	12	12	14	13	13	12	12	13	14	12	13	12	12	13	14	12	2325300	2277700	2279900	1957300	2053700	2047900	1.078	1.056	1.057	0.907	0.952	0.949	1.136	0.00167603
A0A287AR53	RABEP2	73.723	9.4	14	5	5	1	4	4	3	2	0	4	4	5	5	4	4	4	4	5	5	4	4	86863	133390	130210	130760	141190	127570	0.695	1.067	1.042	1.046	1.13	1.021	0.877	0.3557
A0A287AR56	QSOX2	76.509	26.7	49	11	11	8	9	7	8	6	11	11	11	8	10	10	11	11	11	8	10	10	11	508340	404170	424780	453950	474090	510490	1.099	0.874	0.918	0.981	1.025	1.103	0.93	0.38012
A0A287AR59	USP8	124.14	11.7	22	8	8	5	4	3	2	3	5	7	7	5	5	5	6	7	7	5	5	5	6	230470	242020	238800	245060	241210	240630	0.962	1.01	0.996	1.022	1.006	1.004	0.979	0.23822
A0A287AR66	FAM110C	34.499	20.6	7	3	3	1	0	1	1	4	0	2	3	2	3	3	2	2	3	2	3	3	2	42981	36095	33305	37770	29684	41902	1.163	0.977	0.901	1.022	0.803	1.134	1.028	0.81462
A0A287AR67	SRI	20.345	41.5	21	6	6	3	5	5	3	3	2	4	6	6	6	5	4	4	6	6	6	5	4	1341600	1309800	1222300	1080500	1091800	1123700	1.123	1.096	1.023	0.904	0.914	0.94	1.175	0.0059961
A0A287AR71	HNRNPLL	60.085	56.6	80	19	19	14	15	14	13	13	11	16	17	17	15	16	14	16	17	17	15	16	14	806450	804740	785930	903540	860990	939860	0.948	0.946	0.924	1.063	1.013	1.105	0.886	0.0103422
A0A287AR79	NR3C1	82.613	28.9	49	13	13	9	8	8	7	7	10	12	12	12	11	11	11	12	12	12	11	11	11	260270	280150	268060	290130	257310	291960	0.948	1.02	0.976	1.056	0.937	1.063	0.963	0.47778
A0A287ARA4	CNOT9	33.947	33	35	7	7	5	6	7	5	6	6	6	6	6	6	5	5	6	6	6	6	5	5	345250	309790	306170	350530	347030	346730	1.033	0.927	0.916	1.049	1.038	1.037	0.921	0.159762
A0A287ARA5	APOPT1	65.49	32.4	61	16	12	11	12	11	8	9	10	14	15	15	13	15	14	11	11	12	11	11	11	329520	327650	318440	312240	295250	299570	1.05	1.044	1.015	0.995	0.941	0.955	1.075	0.020881
A0A287ARA7	ECPAS	204.12	33.3	221	42	1	36	33	40	40	32	40	36	39	40	38	36	37	1	1	1	1	1	1	3655400	3723600	3713600	3775800	3944000	3848500	0.968	0.986	0.983	1	1.044	1.019	0.959	0.037803
A0A287ARB3	PAWR	34.926	37	46	7	7	9	8	8	8	7	6	7	7	7	6	7	7	7	7	7	6	7	7	510520	449120	466860	452800	414570	422990	1.127	0.992	1.031	1	0.916	0.934	1.105	0.097956
A0A287ARC0	MRPS14	13.415	24.8	18	2	2	4	3	2	3	3	3	2	2	2	2	2	2	2	2	2	2	2	2	148950	165220	184210	155990	170540	148680	0.918	1.018	1.135	0.961	1.051	0.916	1.049	0.56798
A0A287ARC4	GGPS1	34.9	13.3	8	3	3	2	1	1	1	3	0	2	2	2	2	3	1	2	2	2	2	3	1	32913	34681	37275	29544	35340	0	0.969	1.022	1.098	0.87	1.041		1.078	0.41248
A0A287ARD7	WDR74	42.815	40.5	50	11	2	6	6	8	10	12	8	8	7	9	10	11	9	1	0	1	2	2	1	559480	553850	566310	563660	562100	611920	0.982	0.972	0.994	0.99	0.987	1.074	0.966	0.30232
A0A287ARF0	PTPN3	88.738	2.9	5	2	2	1	1	0	0	2	1	2	2	1	1	2	2	2	2	1	1	2	2	17128	16770	0	0	21804	21177	0.891	0.873			1.134	1.102	0.789	0.0054566
A0A287ARG2	---	15.326	20.6	14	4	2	2	2	2	2	3	3	4	4	4	4	4	4	2	2	2	2	2	2	388390	476430	490010	374320	369010	399380	0.933	1.145	1.177	0.899	0.886	0.959	1.186	0.097801
A0A287ARI1	EIF3F	36.322	24.7	49	7	7	9	8	10	7	8	7	7	7	7	7	7	7	7	7	7	7	7	7	3266200	3036600	3022300	2804400	2943300	3054300	1.081	1.005	1	0.928	0.974	1.011	1.059	0.178017
A0A287ARL7	CGGBP1	18.82	56.9	15	7	7	3	2	4	2	1	3	6	6	7	5	2	5	6	6	7	5	2	5	96732	110390	115110	132440	175010	115610	0.779	0.889	0.927	1.066	1.409	0.931	0.762	0.122335
A0A287ARN2	DST	869.97	22.1	409	111	109	62	61	61	82	78	65	89	89	96	101	99	96	87	87	94	99	97	94	2550500	2551400	2544400	2818500	2815600	2829400	0.95	0.95	0.948	1.05	1.049	1.054	0.903	1e-50
A0A287ARN5	MYO1D	115.94	33.8	93	26	26	20	17	13	16	16	11	23	23	22	21	22	21	23	23	22	21	22	21	865890	812570	841890	839140	882500	868720	1.017	0.954	0.988	0.985	1.036	1.02	0.973	0.31222
A0A287ARN8	---	13.261	16.1	6	1	1	1	1	1	1	1	1	1	1	1	1	1	1	1	1	1	1	1	1	0	0	0	0	0	23016
A0A287ARR1	FTH1	21.185	50.8	51	8	8	9	9	9	7	10	7	8	8	8	7	7	8	8	8	8	7	7	8	598380	582660	591440	410160	430140	406810	1.189	1.158	1.175	0.815	0.855	0.808	1.421	5.5946e-05
A0A287ARR2	TBC1D15	77.372	34.1	68	16	16	12	12	12	7	15	10	15	15	15	14	15	14	15	15	15	14	15	14	931120	918210	928560	940530	1055500	998140	0.968	0.954	0.965	0.978	1.097	1.038	0.927	0.156483
A0A287ARU4	SKP1	18.658	57.7	67	9	9	10	11	11	14	9	12	9	9	9	9	9	9	9	9	9	9	9	9	2885000	2797400	2653100	2686600	2669900	2788700	1.05	1.018	0.966	0.978	0.972	1.015	1.023	0.46248
A0A287ARV8	MRPL12	21.237	27.8	24	6	6	5	3	4	4	4	4	5	6	6	5	4	6	5	6	6	5	4	6	1381900	1368000	1320100	1199000	1234200	1265200	1.067	1.057	1.02	0.926	0.953	0.977	1.101	0.0096965
A0A287ARY1	HDHD2	24.26	30.6	24	4	4	4	4	4	3	4	5	4	4	3	4	4	4	4	4	3	4	4	4	121260	111950	123810	112390	110660	124300	1.033	0.954	1.055	0.957	0.943	1.059	1.028	0.58722
A0A287ARZ1	TXNDC5	47.99	38.6	76	11	11	11	13	12	14	13	13	9	11	11	10	11	11	9	11	11	10	11	11	1109100	1115100	1039400	1079500	1041700	1108100	1.025	1.03	0.96	0.998	0.963	1.024	1.01	0.751
A0A287AS02	MZT1	8.2784	43	11	2	2	2	2	2	1	2	2	2	2	2	1	2	2	2	2	2	1	2	2	102860	103570	102640	0	101840	102010	1.003	1.01	1.001		0.993	0.994	1.011	0.050438
A0A287AS06	PRRC2B	243.01	6.7	19	9	1	4	3	3	4	2	3	7	8	7	9	9	5	1	1	1	1	1	1	465820	436590	408610	387650	379280	424290	1.117	1.047	0.98	0.93	0.909	1.017	1.101	0.133385
A0A287AS23	RBMS1	43.384	12.3	10	3	1	3	2	2	1	2	0	2	1	2	1	2	2	1	0	1	0	0	0	123510	0	123790	0	0	0	0.999		1.001
A0A287AS29	NME1	17.109	61.2	48	9	6	7	8	8	8	8	9	8	8	9	9	9	9	5	5	6	6	6	6	2934700	3088000	3115800	3056100	3051800	3071300	0.961	1.011	1.021	1.001	1	1.006	0.995	0.81522
A0A287AS33	CENPM	16.428	14.8	1	2	1	0	0	0	1	0	0	0	2	1	1	2	1	0	1	0	1	1	0	0	0	0	0	28276	0
A0A287AS37	MOB2	26.43	15.8	2	2	2	1	1	0	0	0	0	2	1	1	1	1	1	2	1	1	1	1	1	21465	0	0	0	0	0
A0A287AS45	COPS7B	29.623	20.1	14	4	4	3	3	3	2	2	1	3	4	4	2	3	3	3	4	4	2	3	3	94566	87877	118850	128760	117740	94012	0.884	0.822	1.111	1.204	1.101	0.879	0.885	0.40128
A0A287AS86	MTMR12	79.942	5.3	10	2	2	2	1	1	2	2	2	2	2	1	2	2	2	2	2	1	2	2	2	42447	42086	0	41967	38098	47587	1	0.992		0.989	0.898	1.121	0.993	0.97748
A0A287AS98	PRKDC	459.8	6.5	45	15	15	10	5	6	9	6	9	11	11	10	13	15	13	11	11	10	13	15	13	168140	140330	152660	171600	164860	163430	1.05	0.876	0.953	1.071	1.029	1.02	0.923	0.20254
A0A287ASA7	ATL2	63.066	27.3	65	11	11	9	10	11	12	12	11	10	9	9	11	11	10	10	9	9	11	11	10	746550	721830	707120	802880	780200	796490	0.983	0.951	0.931	1.058	1.028	1.049	0.914	0.0073759
A0A287ASA9	PLEKHF2	27.853	33.7	34	5	5	6	6	6	5	5	6	5	5	5	4	5	5	5	5	5	4	5	5	251050	246310	258140	262900	248780	268560	0.981	0.962	1.009	1.027	0.972	1.049	0.969	0.29956
A0A287ASD0	RPL5	34.353	45.5	151	19	19	25	27	23	29	22	25	18	18	19	18	19	18	18	18	19	18	19	18	17878000	18959000	18450000	18353000	18341000	18300000	0.973	1.031	1.004	0.999	0.998	0.996	1.005	0.80466
A0A287ASG9	KIFC3	92.001	6.3	6	4	4	1	3	0	2	0	0	2	4	2	4	2	3	2	4	2	4	2	3	20455	18143	0	24002	0	17117	1.026	0.91		1.204		0.859	0.938	0.8021
A0A287ASH4	RRAGC	44.205	44.1	5	12	2	2	1	0	1	0	1	11	11	10	10	10	10	2	2	1	1	0	1	27452	21072	0	0	0	0	1.131	0.869
A0A287ASJ4	CSNK1A1	40.589	41.9	49	11	1	6	9	10	7	8	9	7	8	9	8	9	11	0	1	1	1	1	1	749770	762120	782840	740260	768600	742160	0.99	1.006	1.033	0.977	1.014	0.98	1.02	0.32394
A0A287ASL3	RGL2	70.166	5.5	2	2	2	0	1	0	0	0	1	1	2	2	0	1	1	1	2	2	0	1	1	0	0	12865	0	0	0
A0A287ASM9	CAMSAP3	133.86	7.4	20	5	5	4	4	3	3	3	3	5	5	5	5	5	5	5	5	5	5	5	5	96312	99733	94679	92954	89015	102980	1.004	1.039	0.987	0.969	0.928	1.073	1.02	0.6599
A0A287ASN9	DDX42	91.544	49.4	109	25	25	17	16	19	19	20	18	21	23	23	23	24	23	21	23	23	23	24	23	2169500	2099100	2141600	2095900	2094900	2132700	1.022	0.989	1.009	0.988	0.987	1.005	1.013	0.30172
A0A287ASP4	ARID1A	242.26	13.6	58	19	18	8	6	10	11	11	12	14	14	17	18	19	15	13	14	17	17	18	14	232810	247420	245490	230940	262760	236600	0.959	1.02	1.012	0.952	1.083	0.975	0.994	0.91314
A0A287ASQ1	EWSR1	64.168	17.3	70	9	9	12	12	12	10	12	12	9	9	9	8	9	9	9	9	9	8	9	9	2633500	2694100	2594900	2484900	2488100	2323000	1.038	1.062	1.023	0.98	0.981	0.916	1.086	0.030604
A0A287ASQ8	SLA-8	44.502	12.8	13	3	3	2	2	3	2	1	3	2	3	3	3	3	3	2	3	3	3	3	3	45683	50021	37874	38075	39828	40719	1.087	1.19	0.901	0.906	0.948	0.969	1.126	0.25376
A0A287ASR0	SLC25A10	31.255	32.3	25	7	7	5	4	3	6	3	4	6	4	6	7	6	6	6	4	6	7	6	6	230590	232350	259260	258020	263800	281360	0.907	0.914	1.02	1.015	1.038	1.107	0.899	0.080145
A0A287AST1	OGFR	71.567	30.3	72	14	14	13	11	14	11	11	12	13	12	12	13	11	12	13	12	12	13	11	12	794000	790170	787450	792020	802570	825290	0.994	0.989	0.986	0.992	1.005	1.033	0.98	0.172216
A0A287AST2	PIP5K1A	58.322	20.5	27	6	6	5	6	4	5	3	4	5	5	4	5	5	4	5	5	4	5	5	4	92037	106140	93154	96583	100280	109830	0.923	1.065	0.935	0.969	1.006	1.102	0.95	0.43194
A0A287AST6	PDPK1	63.398	35.8	68	13	13	10	11	11	11	12	13	11	12	11	12	13	13	11	12	11	12	13	13	481670	492320	472480	505020	483260	509560	0.982	1.003	0.963	1.029	0.985	1.038	0.966	0.159581
A0A287ASV5	PHF21A	70.148	3	2	1	1	1	0	0	0	1	0	1	0	1	0	1	1	1	0	1	0	1	1	0	0	0	0	0	7367.5
A0A287ASW2	NMD3	57.939	46.5	80	17	17	15	14	13	13	11	14	16	16	15	14	14	16	16	16	15	14	14	16	767810	800970	802200	860590	843810	822350	0.941	0.981	0.983	1.054	1.034	1.007	0.939	0.030998
A0A287ASX4	VASP	40.056	48.6	141	19	3	20	26	28	24	21	22	18	18	18	17	16	16	3	3	3	2	3	2	3900400	3986100	4030700	3474300	3567400	3603300	1.037	1.06	1.072	0.924	0.949	0.958	1.119	0.00149813
A0A287ASX8	COQ6	48.335	16.3	19	4	4	2	2	3	3	5	4	2	3	4	4	4	4	2	3	4	4	4	4	166960	169860	185980	214020	181060	171780	0.919	0.935	1.024	1.178	0.997	0.946	0.922	0.35352
A0A287ASY8	FDXR	56.104	48.5	87	19	19	16	16	13	14	14	14	18	16	17	16	18	18	18	16	17	16	18	18	2533200	2475100	2458800	2268200	2192400	2280600	1.07	1.045	1.038	0.958	0.926	0.963	1.107	0.0026445
A0A287ASY9	SRR	35.699	23.1	19	5	5	2	3	3	4	2	5	3	4	4	5	3	5	3	4	4	5	3	5	125000	119040	128960	116210	124510	132390	1.005	0.957	1.037	0.935	1.001	1.065	0.999	0.9966
A0A287AT17	CDR2	52.294	7.7	4	2	2	1	0	0	1	1	1	2	1	1	1	2	2	2	1	1	1	2	2	13659	0	0	0	21274	18065	0.773				1.204	1.023	0.694
A0A287AT18	PSMA7	27.867	52	83	10	10	12	16	14	13	14	14	9	9	9	8	9	9	9	9	9	8	9	9	3255100	3535700	3606500	3608800	3694600	3381700	0.926	1.006	1.026	1.027	1.051	0.962	0.973	0.53834
A0A287AT21	SORD	38.049	53.7	94	14	14	15	16	13	18	15	17	13	13	13	14	13	13	13	13	13	14	13	13	6063900	6133000	6042700	6106600	5888800	6161600	1	1.011	0.996	1.007	0.971	1.016	1.004	0.77252
A0A287AT27	RAMAC	14.206	25.4	10	2	2	2	1	3	1	2	1	2	2	2	1	2	1	2	2	2	1	2	1	90090	89997	88294	65491	62191	70679	1.158	1.157	1.135	0.842	0.799	0.909	1.353	0.00133619
A0A287AT29	SH3BP4	100.49	26.1	40	15	15	5	5	9	6	9	6	12	14	13	13	14	14	12	14	13	13	14	14	307370	328620	349040	346390	331310	351730	0.915	0.979	1.04	1.032	0.987	1.048	0.957	0.33176
A0A287AT43	METTL2A	36.121	28.3	25	5	5	4	5	3	6	3	4	5	5	4	5	4	4	5	5	4	5	4	4	155260	153350	154110	155990	157170	154430	1.001	0.989	0.994	1.006	1.014	0.996	0.989	0.163601
A0A287AT45	SNRPN	23.829	41.4	81	9	9	16	14	13	12	13	13	9	8	8	9	9	9	9	8	8	9	9	9	3822300	3699000	3648900	3758300	3824600	3793000	1.017	0.984	0.971	1	1.018	1.009	0.982	0.2764
A0A287AT51	CIP2A	102.53	21.4	63	15	15	9	9	14	10	11	10	13	15	15	15	15	14	13	15	15	15	15	14	584270	542350	545560	579630	594250	644800	1.004	0.932	0.938	0.996	1.021	1.108	0.92	0.106118
A0A287AT71	---	28.416	4	2	1	1	1	1	0	0	0	0	1	1	1	1	1	1	1	1	1	1	1	1	0	0	0	0	0	39751
A0A287AT78	NEK6	40.314	25.6	30	6	6	4	5	5	5	6	5	6	6	5	6	6	6	6	6	5	6	6	6	197480	185490	187630	210720	204310	223350	0.98	0.921	0.931	1.046	1.014	1.108	0.894	0.025702
A0A287AT86	RHBDD1	36.636	9.3	2	2	2	1	0	0	1	0	0	2	1	2	1	0	1	2	1	2	1	0	1	0	0	45379	0	0	0
A0A287ATD3	KPNA4	57.873	43.8	97	13	9	16	16	14	16	20	15	13	11	12	12	13	13	9	8	8	8	9	9	2436600	2406400	2352000	2581000	2653400	2628000	0.971	0.959	0.937	1.028	1.057	1.047	0.915	0.0026214
A0A287ATE6	ADAT2	21.128	61.8	30	6	6	4	5	5	5	6	5	4	6	6	5	6	5	4	6	6	5	6	5	353440	357980	340750	356760	351610	344290	1.008	1.02	0.971	1.017	1.002	0.981	1	0.98168
A0A287ATH0	BSDC1	43.514	8.5	6	2	2	2	1	1	0	1	1	2	1	1	0	1	1	2	1	1	0	1	1	18556	0	0	0	0	0
A0A287ATH4	GPC1	61.333	32.6	47	12	12	7	10	7	8	7	8	12	11	9	11	10	12	12	11	9	11	10	12	375470	363980	357940	410970	434480	445790	0.943	0.914	0.899	1.032	1.091	1.12	0.85	0.004341
A0A287ATI2	SHROOM3	197.56	9.2	22	10	3	3	1	1	8	3	6	6	6	5	9	8	8	2	1	1	2	3	3	121820	95670	120920	174310	134860	147240	0.92	0.722	0.913	1.316	1.018	1.111	0.742	0.052378
A0A287ATJ1	ABHD4	33.291	10.9	4	2	2	1	0	1	1	0	1	2	1	2	2	2	2	2	1	2	2	2	2	21062	0	23215	27776	0	25095	0.867		0.956	1.144		1.033	0.837	0.128742
A0A287ATJ5	BRI3BP	26.985	11.6	13	2	2	2	2	2	3	2	2	2	2	2	2	2	2	2	2	2	2	2	2	267270	284470	276660	275280	261220	277970	0.976	1.039	1.01	1.005	0.954	1.015	1.017	0.5536
A0A287ATL6	GPSM1	71.827	24.1	23	9	9	3	4	4	3	2	7	8	7	7	9	6	8	8	7	7	9	6	8	194780	207800	175520	212900	210790	202980	0.97	1.035	0.874	1.06	1.05	1.011	0.922	0.181524
A0A287ATL7	ACIN1	141.48	29.6	133	25	2	21	24	25	22	18	23	24	25	24	23	23	24	2	2	2	2	2	2	2022600	2054000	1937000	1823000	1793500	1860100	1.056	1.073	1.011	0.952	0.937	0.971	1.098	0.0105557
A0A287ATM1	GRK5	55.537	12.2	8	4	2	1	2	0	2	1	2	3	4	2	4	1	2	2	2	1	2	1	2	39345	30935	0	29587	0	41663	1.112	0.874		0.836		1.178	0.986	0.97772
A0A287ATN5	MTHFD1L	104.86	50.6	195	36	36	32	30	33	33	32	35	32	32	35	33	31	35	32	32	35	33	31	35	3617300	3635700	3726900	3946500	4085000	4077700	0.94	0.945	0.968	1.026	1.062	1.06	0.906	0.0023963
A0A287ATP9	UBA5	44.942	30.2	40	7	7	7	5	9	6	6	7	7	7	7	6	7	7	7	7	7	6	7	7	901230	816390	947950	732450	815180	725660	1.095	0.992	1.152	0.89	0.99	0.882	1.173	0.050701
A0A287ATR4	VIPAS39	56.891	10.6	13	4	4	2	2	2	2	3	2	3	2	3	4	4	2	3	2	3	4	4	2	63869	55831	62798	63410	63957	67182	1.016	0.888	0.999	1.009	1.018	1.069	0.938	0.2258
A0A287ATS3	TAOK2	119.22	4.1	9	3	3	3	1	1	2	1	1	2	1	3	3	1	1	2	1	3	3	1	1	23894	0	18148	30390	0	0	0.99		0.752	1.259			0.692
A0A287ATT0	LEMD2	59.943	19.5	19	6	6	3	3	4	2	3	4	5	6	6	4	3	5	5	6	6	4	3	5	162390	175750	168370	165290	159260	185310	0.959	1.038	0.994	0.976	0.94	1.094	0.994	0.93028
A0A287ATT3	LOC100523244	43.28	17.4	9	5	2	1	2	1	2	2	1	5	5	5	5	5	4	2	2	2	2	2	2	38140	42141	38794	41865	41893	15160	1.05	1.16	1.068	1.152	1.153	0.417	1.204	0.49094
A0A287ATV3	NDUFAF5	35.773	14.8	10	3	3	2	1	2	1	2	2	2	3	3	2	3	3	2	3	3	2	3	3	53196	45589	57838	53618	58439	49888	1.002	0.859	1.089	1.01	1.101	0.94	0.967	0.68472
A0A287ATV4	RAC3	21.379	30.7	9	5	3	2	1	2	1	1	2	4	4	4	3	5	4	2	2	2	2	3	2	47353	38822	53725	48621	45717	58823	0.969	0.795	1.1	0.995	0.936	1.204	0.914	0.4839
A0A287ATW2	PPP1R12A	80.877	29.7	67	17	17	9	11	14	10	13	10	14	14	17	11	14	15	14	14	17	11	14	15	697540	664150	783310	697850	725430	659900	0.99	0.942	1.112	0.99	1.029	0.936	1.03	0.64536
A0A287ATX4	WASL	54.641	36	49	10	10	7	7	8	10	9	8	9	10	8	8	10	8	9	10	8	8	10	8	496830	492510	482350	512720	485070	492170	1.007	0.998	0.977	1.039	0.983	0.997	0.988	0.55552
A0A287ATZ7	SMURF2	86.168	18	18	9	8	2	1	4	4	3	4	5	5	6	6	7	8	5	4	5	5	7	7	74039	60111	86274	62244	66150	78103	1.041	0.845	1.213	0.875	0.93	1.098	1.068	0.66024
A0A287AU00	KCNAB2	42.611	12.8	5	3	3	1	0	0	2	0	2	2	2	1	3	3	3	2	2	1	3	3	3	44202	0	0	45339	63101	60021	0.831			0.853	1.187	1.129	0.787
A0A287AU21	ZFC3H1	202.74	2.9	11	3	3	2	2	1	1	3	2	3	2	2	2	3	2	3	2	2	2	3	2	62296	65367	67848	64507	57852	59585	0.99	1.039	1.079	1.025	0.92	0.947	1.075	0.15032
A0A287AU26	PTBP1	57.264	47.5	116	18	16	19	20	18	18	19	22	17	18	18	17	17	16	15	16	16	15	15	14	12445000	12432000	13266000	11703000	12607000	12427000	0.997	0.996	1.063	0.938	1.01	0.996	1.038	0.29808
A0A287AU33	POR	76.789	40.9	132	22	22	22	22	18	23	24	23	21	19	18	21	21	20	21	19	18	21	21	20	2932600	2872100	2957700	3153800	3256900	3242500	0.955	0.936	0.964	1.028	1.061	1.056	0.908	0.00180496
A0A287AU47	PDXDC1	82.84	52.3	122	26	26	17	20	25	19	22	19	22	22	24	23	21	24	22	22	24	23	21	24	1986000	2047400	2036500	2119300	2186800	2160800	0.95	0.98	0.975	1.014	1.047	1.034	0.939	0.0091043
A0A287AU52	NPNT	51.174	26.6	35	8	8	5	4	6	6	6	8	8	7	8	8	8	8	8	7	8	8	8	8	261330	259480	259870	241800	244940	237370	1.042	1.035	1.036	0.964	0.977	0.946	1.078	0.00140416
A0A287AU60	TAX1BP1	79.423	4.4	4	2	2	0	0	0	1	2	1	0	1	1	1	2	1	0	1	1	1	2	1	0	0	0	0	28241	0
A0A287AU67	GORASP1	44.874	7.7	9	2	2	2	2	1	2	1	1	2	2	1	2	1	1	2	2	1	2	1	1	114640	106690	0	111030	0	0	1.035	0.963		1.002			0.997
A0A287AU87	RNF220	34.442	4.5	5	1	1	0	1	1	1	1	1	1	1	1	1	1	1	1	1	1	1	1	1	0	0	0	0	0	48486
A0A287AU89	PCDH1	131.36	4.2	7	3	3	0	0	1	1	2	3	1	1	2	2	2	3	1	1	2	2	2	3	0	0	20560	32710	40167	42700			0.604	0.961	1.18	1.255	0.534
A0A287AU94	KRTCAP2	14.134	13.1	4	1	1	0	0	1	1	1	1	0	0	1	1	1	1	0	0	1	1	1	1	0	0	0	0	0	91911
A0A287AUB7	GUCY1B1	70.521	16.6	23	7	7	3	3	2	4	7	4	4	6	5	6	7	7	4	6	5	6	7	7	75854	72632	69908	92935	93278	92491	0.916	0.877	0.844	1.122	1.126	1.116	0.784	0.0093646
A0A287AUF1	PGS1	57.122	6.5	16	3	3	3	2	3	2	3	3	3	3	3	3	3	3	3	3	3	3	3	3	84166	75708	85275	87701	68657	88871	1.03	0.926	1.043	1.073	0.84	1.087	1	0.95856
A0A287AUH0	SLC35E1	39.758	7.1	6	1	1	2	0	0	0	3	1	1	1	0	1	1	1	1	1	0	1	1	1	0	0	0	0	0	20312
A0A287AUH4	EIF2A	65.187	61.2	153	25	25	29	23	24	28	24	25	24	25	24	25	25	25	24	25	24	25	25	25	3818200	3805400	3736000	3828200	3836200	4006800	0.995	0.991	0.973	0.997	0.999	1.044	0.973	0.179965
A0A287AUI7	CLCC1	68.49	17.4	21	8	8	3	3	3	5	3	4	6	6	7	8	4	6	6	6	7	8	4	6	116640	109740	111040	128780	122100	127540	0.978	0.92	0.931	1.079	1.023	1.069	0.892	0.010141
A0A287AUJ0	LYRM4	10.59	35.2	8	3	3	0	2	1	2	1	2	3	3	3	3	2	3	3	3	3	3	2	3	100410	108880	100450	91235	90630	97573	1.023	1.109	1.023	0.929	0.923	0.994	1.109	0.045458
A0A287AUJ8	INTS7	102.67	21.7	41	13	13	7	6	6	4	12	6	10	9	9	10	12	11	10	9	9	10	12	11	272590	274880	261900	296260	316850	271160	0.966	0.974	0.928	1.05	1.122	0.961	0.915	0.141043
A0A287AUL4	SPATS2	59.251	26.7	47	11	11	6	9	11	8	5	8	9	10	10	8	8	10	9	10	10	8	8	10	339790	377500	365680	327000	323760	314160	0.996	1.106	1.071	0.958	0.949	0.92	1.122	0.026239
A0A287AUP9	MPG	30.21	22.5	15	4	4	3	3	1	5	1	2	4	4	4	3	3	4	4	4	4	3	3	4	65875	74241	54263	58423	71318	86400	0.963	1.085	0.793	0.854	1.042	1.263	0.899	0.52282
A0A287AUQ4	HOOK3	67.469	26	41	13	13	7	9	6	7	6	6	10	10	10	9	11	11	10	10	10	9	11	11	870920	949190	883860	851220	831780	821390	1.003	1.093	1.018	0.981	0.958	0.946	1.079	0.056859
A0A287AUQ7	EEF1AKNMT	78.637	37.3	92	18	18	14	13	12	18	15	20	17	15	14	18	17	18	17	15	14	18	17	18	689000	731250	717180	790990	786070	772640	0.921	0.978	0.959	1.058	1.051	1.033	0.91	0.0075782
A0A287AUQ9	AKAP12	177.08	44.2	205	45	4	34	35	33	36	35	32	40	40	42	40	41	41	3	3	3	4	4	3	2360700	2458500	2421700	2344200	2289700	2336300	0.997	1.038	1.022	0.99	0.967	0.986	1.039	0.051459
A0A287AUS7	SMPD4	81.029	21.6	39	11	11	7	3	8	6	9	6	9	9	8	9	8	6	9	9	8	9	8	6	230610	227000	229600	231680	244090	277560	0.961	0.945	0.956	0.965	1.017	1.156	0.912	0.23962
A0A287AUT1	PLXNB2	203.32	38.3	208	44	44	34	35	29	37	39	34	38	39	36	39	38	39	38	39	36	39	38	39	3138400	3234600	3235600	3675400	3736900	3703800	0.909	0.936	0.937	1.064	1.082	1.072	0.865	0.000196006
A0A287AUT7	CCDC50	35.704	18.6	13	3	3	2	2	2	3	2	2	3	3	3	3	3	3	3	3	3	3	3	3	72763	79922	81106	72963	74136	63731	0.982	1.079	1.094	0.985	1	0.86	1.109	0.149743
A0A287AUU3	PRIM1	49.461	21.5	42	7	7	5	8	8	7	9	5	7	7	7	7	7	7	7	7	7	7	7	7	466460	479240	477030	528400	498620	515100	0.944	0.97	0.965	1.069	1.009	1.042	0.923	0.0127025
A0A287AUV0	GIT1	77.476	21.5	25	11	1	5	3	5	6	2	4	8	9	8	9	8	8	0	1	1	1	1	1	204730	221560	204690	194930	196950	187860	1.015	1.098	1.014	0.966	0.976	0.931	1.088	0.048484
A0A287AUW4	SUB1	14.395	30.7	8	4	4	1	2	2	1	1	1	3	4	2	2	3	3	3	4	2	2	3	3	584230	498070	793570	564720	598130	425460	1.012	0.863	1.374	0.978	1.036	0.737	1.181	0.41076
A0A287AUW8	RFFL	37.179	24.2	13	4	4	2	1	2	2	4	2	3	1	4	3	4	3	3	1	4	3	4	3	58907	0	60968	55816	83462	63664	0.912		0.944	0.865	1.293	0.986	0.885	0.53384
A0A287AUX2	POLE4	12.367	20.2	2	1	1	1	0	0	0	1	0	1	0	0	0	1	0	1	0	0	0	1	0	0	0	0	0	2895.8	0
A0A287AUX3	ABL2	114.34	8.1	10	4	4	1	1	2	2	2	2	2	1	3	3	3	3	2	1	3	3	3	3	76528	0	71436	54385	71815	75648	1.094		1.021	0.777	1.026	1.081	1.1	0.49314
A0A287AV14	TIMM17A	17.858	45.6	20	3	3	3	3	3	5	3	3	3	3	3	3	2	2	3	3	3	3	2	2	91169	81720	58348	120020	116030	131540	0.913	0.819	0.585	1.203	1.163	1.318	0.629	0.026104
A0A287AV15	TLK1	69.295	15.7	23	6	4	4	3	3	5	3	5	5	5	6	5	4	5	3	3	4	3	2	3	102040	102590	135230	126670	148140	112410	0.842	0.847	1.116	1.045	1.222	0.928	0.878	0.33942
A0A287AV20	NAGA	42.048	22.9	21	6	6	4	3	4	4	2	4	5	4	5	6	4	5	5	4	5	6	4	5	167710	167000	164490	172920	188430	166280	0.98	0.976	0.961	1.01	1.101	0.972	0.946	0.22144
A0A287AV51	MYT1L	111.32	2.4	3	2	2	0	1	0	1	1	0	2	2	2	2	1	2	2	2	2	2	1	2	0	0	0	0	0	456120
A0A287AV57	ATXN2L	116.51	33.2	118	25	25	15	22	21	20	23	17	22	22	23	22	23	20	22	22	23	22	23	20	2489500	2485500	2422500	2311800	2324900	2314800	1.041	1.039	1.013	0.967	0.972	0.968	1.064	0.0022619
A0A287AV90	KIF15	158.8	35.4	164	37	37	28	28	27	28	32	21	36	32	34	34	36	31	36	32	34	34	36	31	1158700	1210100	1187900	1221800	1239400	1232600	0.959	1.001	0.983	1.011	1.026	1.02	0.963	0.043996
A0A287AVA0	LSM12	21.701	50.8	35	7	7	6	5	5	7	7	5	6	7	7	7	6	6	6	7	7	7	6	6	855650	829960	906250	783700	818530	818540	1.024	0.993	1.085	0.938	0.98	0.98	1.07	0.085978
A0A287AVB3	APOPT1	22.75	17.1	3	2	2	0	0	1	2	0	0	1	2	1	2	1	0	1	2	1	2	1	0	0	19015	0	18659	0	0		1.009		0.991			1.018
A0A287AVD8	ILKAP	42.744	35.2	60	11	11	9	10	7	12	12	10	9	9	9	10	11	9	9	9	9	10	11	9	708740	715640	711720	727370	725670	711160	0.989	0.998	0.993	1.015	1.012	0.992	0.987	0.165981
A0A287AVF1	CEP152	173.69	3.1	3	3	3	1	0	0	1	1	0	2	1	2	2	3	2	2	1	2	2	3	2	43521	0	0	40365	0	0	1.038			0.962			1.079
A0A287AVH6	PI4K2A	46.435	35.7	35	9	9	7	5	4	5	7	7	8	7	7	8	8	7	8	7	7	8	8	7	296500	311230	299010	319530	311500	330870	0.952	0.999	0.96	1.026	1	1.062	0.943	0.061762
A0A287AVH9	RBM15	99.912	24.5	59	15	15	10	12	8	10	8	11	15	15	15	12	13	14	15	15	15	12	13	14	560890	548630	533510	484910	474030	490320	1.088	1.065	1.035	0.941	0.92	0.951	1.134	0.00199546
A0A287AVI7	RBSN	86.024	21.7	29	10	10	3	6	5	6	5	4	7	7	10	9	10	8	7	7	10	9	10	8	438480	419090	442000	436120	440070	474930	0.993	0.949	1	0.987	0.996	1.075	0.962	0.29412
A0A287AVJ1	MAK16	35.185	35	47	9	9	9	10	7	9	7	5	8	8	8	9	7	8	8	8	8	9	7	8	556510	559400	557240	552330	560020	541140	1.004	1.009	1.005	0.996	1.01	0.976	1.012	0.3521
A0A287AVJ4	DUSP12	35.981	46.8	39	8	8	8	8	5	5	6	7	7	8	8	8	8	8	7	8	8	8	8	8	378060	360090	379130	395930	419790	387010	0.978	0.931	0.981	1.024	1.086	1.001	0.929	0.068363
A0A287AVJ5	ZNF574	97.441	4.4	3	2	2	1	0	0	0	1	1	1	2	1	1	1	2	1	2	1	1	1	2	0	0	0	0	0	15117
A0A287AVJ6	TTC1	33.704	63.7	52	12	12	10	6	9	10	9	8	12	11	11	12	10	12	12	11	11	12	10	12	663860	669230	665330	667300	650520	686390	0.995	1.003	0.997	1	0.975	1.029	0.997	0.8769
A0A287AVJ8	TNRC6A	171.18	7	12	6	6	2	2	4	1	2	1	3	5	5	4	3	4	3	5	5	4	3	4	78052	66656	74554	75113	70519	46843	1.137	0.971	1.086	1.095	1.028	0.683	1.138	0.3939
A0A287AVK7	FAM120C	104.99	18.8	16	9	9	2	5	3	4	0	2	5	8	7	4	7	5	5	8	7	4	7	5	134100	141170	180300	165600	134220	159880	0.879	0.925	1.182	1.086	0.88	1.048	0.991	0.9083
A0A287AVN3	DYNC1LI2	53.874	40	72	13	13	13	14	14	11	11	9	11	12	12	10	11	10	11	12	12	10	11	10	1614400	1530100	1548100	1535100	1451600	1489900	1.056	1.001	1.013	1.005	0.95	0.975	1.048	0.111881
A0A287AVN5	CMC1	12.555	35.5	12	4	4	3	2	1	4	1	1	4	4	3	4	3	4	4	4	3	4	3	4	103020	97900	95071	95998	84130	92828	1.086	1.032	1.003	1.012	0.887	0.979	1.084	0.148437
A0A287AVN7	PUS7	79.828	55.3	123	28	28	19	21	22	17	19	25	27	27	27	27	26	27	27	27	27	27	26	27	3717500	3731700	3821900	3786300	3784400	3885000	0.981	0.985	1.009	1	0.999	1.026	0.983	0.24944
A0A287AVP3	FOCAD	196.63	9	29	9	9	3	4	3	7	8	4	7	9	7	8	9	9	7	9	7	8	9	9	174300	167410	194250	196350	211710	185810	0.926	0.889	1.032	1.043	1.124	0.987	0.903	0.152099
A0A287AVP4	TXNL1	31.619	64.2	100	15	15	18	17	14	18	15	18	15	13	14	14	14	14	15	13	14	14	14	14	4254700	4314100	4078200	4403400	4229900	4310100	0.998	1.011	0.956	1.032	0.992	1.011	0.977	0.3137
A0A287AVQ1	DDX3X	72.946	54.9	185	30	29	33	30	30	29	32	31	29	29	29	27	29	29	28	28	28	26	28	28	9557000	9416000	9234100	9436000	9490600	9460000	1.013	0.998	0.979	1	1.006	1.003	0.994	0.55646
A0A287AVR0	LOC110260088	105.62	36.6	174	31	31	29	28	30	31	26	30	29	27	27	31	27	30	29	27	27	31	27	30	5799000	5649400	5753400	6059000	6169600	6312600	0.973	0.948	0.966	1.017	1.036	1.06	0.927	0.0061841
A0A287AVR2	BICC1	114.03	26	76	19	19	13	13	10	14	14	12	17	17	17	17	15	18	17	17	17	17	15	18	989870	982930	949760	1192300	1181600	1180600	0.917	0.911	0.88	1.104	1.095	1.094	0.822	0.000118411
A0A287AVR3	NFKB1	98.17	28.5	81	17	17	18	14	10	11	12	16	17	17	17	15	16	17	17	17	17	15	16	17	907710	929850	969780	909990	878050	885420	0.994	1.018	1.062	0.996	0.961	0.969	1.051	0.091156
A0A287AVT0	FBXO38	115.16	5.2	9	3	3	2	1	2	1	3	0	3	2	2	2	3	3	3	2	2	2	3	3	25412	30473	30536	32348	27463	31472	0.858	1.029	1.031	1.092	0.927	1.063	0.947	0.52038
A0A287AVU2	UBAC1	40.944	8.2	2	2	2	0	0	0	0	1	1	2	1	1	1	2	2	2	1	1	1	2	2	0	0	0	0	31947	16758					1.312	0.688
A0A287AVV2	VDAC1	32.072	67.6	188	16	16	28	33	33	32	38	24	15	16	16	15	16	16	15	16	16	15	16	16	12922000	13025000	13463000	12816000	12503000	12513000	1.004	1.012	1.046	0.996	0.971	0.972	1.042	0.053077
A0A287AVW2	TSFM	41.811	39.7	42	11	11	6	6	7	7	9	7	10	10	11	10	11	11	10	10	11	10	11	11	928210	895090	1007200	982940	1004600	974140	0.962	0.927	1.043	1.018	1.041	1.009	0.956	0.26658
A0A287AW38	GPATCH4	45.465	7.9	3	2	2	0	1	0	0	1	1	2	2	1	1	1	2	2	2	1	1	1	2	0	15296	0	0	0	20120		0.864				1.136	0.761
A0A287AW55	UEVLD	52.16	26.5	41	9	9	7	6	7	6	9	6	8	7	9	8	9	8	8	7	9	8	9	8	408070	382110	416800	394230	383080	430000	1.014	0.95	1.036	0.98	0.952	1.069	1	0.99628
A0A287AW63	CHCHD7	9.7791	35.3	6	2	2	1	1	2	0	1	1	1	1	2	1	1	1	1	1	2	1	1	1	0	0	38071	0	0	0
A0A287AW88	SPAG9	145.69	41.2	10	36	1	2	2	2	1	1	2	34	31	33	31	33	33	1	1	1	1	1	1	87322	69681	76663	94871	0	99135	1.021	0.815	0.896	1.109		1.159	0.803	0.080398
A0A287AW94	---	20.645	34.2	40	7	7	4	6	7	8	8	7	6	6	7	7	6	6	6	6	7	7	6	6	1195500	1198100	1180200	1179800	1155100	1161400	1.015	1.017	1.002	1.001	0.98	0.986	1.023	0.04632
A0A287AWB4	CRCP	16.934	10.1	4	1	1	1	1	0	0	1	1	1	1	1	1	1	1	1	1	1	1	1	1	0	0	0	0	0	23207
A0A287AWB5	ABHD16A	62.877	15.1	12	4	4	1	1	2	2	2	4	2	2	2	3	2	4	2	2	2	3	2	4	65156	53236	52682	46906	59503	54066	1.179	0.963	0.953	0.849	1.077	0.978	1.066	0.55146
A0A287AWG0	EIF2AK4	162.41	8.7	21	9	9	1	2	3	6	5	4	5	4	5	7	6	6	5	4	5	7	6	6	88552	100880	104110	100820	111470	97482	0.881	1.003	1.035	1.003	1.109	0.969	0.947	0.4391
A0A287AWG3	ATG9A	81.824	3.2	6	2	2	1	1	0	1	1	2	2	1	2	1	1	2	2	1	2	1	1	2	31569	0	28924	0	0	39888	0.943		0.864			1.192	0.758
A0A287AWH2	MTOR	288.81	20.5	103	36	36	16	17	20	15	16	19	28	24	26	31	25	30	28	24	26	31	25	30	518200	520210	544600	562830	567050	578910	0.945	0.948	0.993	1.026	1.034	1.055	0.926	0.0132234
A0A287AWH5	NUCKS1	23.341	14.4	10	3	3	3	2	2	2	1	0	3	3	3	2	3	3	3	3	3	2	3	3	231800	209420	217550	139770	130920	112410	1.335	1.206	1.253	0.805	0.754	0.647	1.72	0.00156011
A0A287AWI4	PTPRJ	143.3	5.3	15	4	4	2	2	2	3	2	4	4	4	3	3	4	4	4	4	3	3	4	4	78345	72374	72482	80856	82386	77677	1.013	0.936	0.937	1.045	1.065	1.004	0.927	0.071816
A0A287AWI9	EEF2	95.353	65.3	420	58	56	66	67	70	72	76	69	55	53	55	52	53	51	53	52	54	51	51	51	54147000	54707000	55024000	56630000	56187000	56756000	0.974	0.984	0.99	1.019	1.011	1.021	0.966	0.003639
A0A287AWJ9	NDRG3	41.3	36.3	29	7	6	4	4	5	5	6	5	5	4	5	6	6	5	5	4	5	6	6	5	312850	352100	329360	325850	340610	344330	0.936	1.054	0.986	0.975	1.019	1.03	0.984	0.68136
A0A287AWL6	WDR41	49.503	12.3	15	4	4	3	3	3	3	2	1	3	4	3	3	3	2	3	4	3	3	3	2	68263	60501	72843	74850	71543	77698	0.962	0.853	1.027	1.055	1.008	1.095	0.9	0.143783
A0A287AWL8	TRAPPC6B	10.736	42.6	7	3	3	1	2	0	1	2	1	2	3	2	2	3	3	2	3	2	2	3	3	29919	38158	0	36440	34108	33553	0.869	1.108		1.058	0.99	0.974	0.981	0.80758
A0A287AWM5	SYNGR1	23.096	21.1	8	3	3	2	1	1	2	2	0	3	3	3	3	3	2	3	3	3	3	3	2	823410	500520	248890	310040	276550	0	1.907	1.159	0.576	0.718	0.64		1.788	0.37396
A0A287AWN1	MCRIP1	11.024	41.2	19	3	3	4	3	3	3	3	3	3	3	3	3	3	3	3	3	3	3	3	3	214270	195020	180160	158290	187090	219420	1.114	1.014	0.937	0.823	0.973	1.141	1.044	0.66998
A0A287AWN5	HAUS2	23.212	24.9	15	3	3	3	3	2	2	2	3	3	3	2	2	2	3	3	3	2	2	2	3	63575	61349	58517	64870	66405	64497	1.006	0.971	0.926	1.026	1.051	1.02	0.937	0.064196
A0A287AWN6	GET4	36.455	22.6	22	5	5	4	5	4	3	3	3	5	5	4	5	4	4	5	5	4	5	4	4	259690	259110	278000	271610	274530	291260	0.953	0.951	1.021	0.997	1.008	1.069	0.952	0.192979
A0A287AWQ9	TRAPPC3	20.29	7.2	2	1	1	0	1	1	0	0	0	0	1	1	0	1	0	0	1	1	0	1	0	0	0	0	0	12262	0
A0A287AWS0	MRPL41	15.048	36.3	19	4	4	5	3	2	3	3	3	4	4	4	3	4	3	4	4	4	3	4	3	199400	200150	155920	194490	150240	215920	1.072	1.076	0.838	1.046	0.808	1.161	0.99	0.97236
A0A287AWS3	XPNPEP3	48.062	30.1	27	7	7	5	4	4	3	4	7	7	7	6	4	6	7	7	7	6	4	6	7	193810	181960	191440	207190	212100	231150	0.955	0.897	0.943	1.021	1.045	1.139	0.872	0.023858
A0A287AWS4	RPL27A	12.562	37.8	34	7	7	6	5	5	5	7	6	7	7	6	7	6	7	7	7	6	7	6	7	4854700	4997400	4993300	4973200	5084900	5218100	0.967	0.995	0.995	0.991	1.013	1.039	0.972	0.161337
A0A287AWT0	ACD	42.77	11.8	9	3	3	1	2	1	3	1	1	2	2	2	3	2	3	2	2	2	3	2	3	44472	47397	46230	45167	50066	44482	0.96	1.024	0.998	0.975	1.081	0.961	0.988	0.81056
A0A287AWV4	SUZ12	77.316	34.6	34	14	14	4	4	5	6	8	7	10	11	13	12	12	13	10	11	13	12	12	13	245320	296600	252900	292030	303830	297920	0.872	1.054	0.899	1.038	1.08	1.059	0.889	0.113782
A0A287AWW9	GRAMD4	66.143	2.9	5	1	1	0	1	1	1	1	1	1	1	1	1	1	1	1	1	1	1	1	1	0	0	0	0	0	25003
A0A287AX76	SYAP1	40.664	54.5	60	12	12	11	9	11	10	11	8	12	12	11	11	12	11	12	12	11	11	12	11	754670	774820	767330	656640	628260	615310	1.079	1.108	1.097	0.939	0.898	0.88	1.209	0.0007803
A0A287AX77	PPP1R2	22.652	79.9	40	9	9	6	8	9	5	7	5	8	8	9	6	7	7	8	8	9	6	7	7	588420	553790	572160	458280	478260	460480	1.135	1.068	1.103	0.884	0.922	0.888	1.227	0.00075627
A0A287AX86	MTMR2	65.873	25.4	29	10	8	3	7	3	4	6	6	7	9	6	8	9	7	6	8	5	6	7	6	208650	229520	216810	291590	256610	275920	0.846	0.931	0.879	1.183	1.041	1.119	0.794	0.0077365
A0A287AX90	ANKS3	63.912	22.1	22	8	8	3	5	3	4	2	5	5	7	6	7	6	7	5	7	6	7	6	7	204650	257580	333970	250430	214430	225130	0.826	1.04	1.348	1.011	0.866	0.909	1.154	0.44778
A0A287AXA0	ANP32E	30.319	43.9	68	12	12	11	11	13	9	11	13	10	12	11	12	12	11	10	12	11	12	12	11	1357200	1319400	1521400	1336400	1472800	1250600	0.986	0.959	1.105	0.971	1.07	0.909	1.034	0.62754
A0A287AXC0	TACO1	32.436	17	5	3	3	2	0	1	2	0	0	2	2	2	3	3	2	2	2	2	3	3	2	159320	64827	0	127560	74544	92458	1.536	0.625		1.23	0.719	0.891	1.141	0.8896
A0A287AXD2	UBXN2B	36.886	6	6	1	1	1	1	1	1	1	1	1	1	1	1	1	1	1	1	1	1	1	1	0	0	0	0	0	18360
A0A287AXD5	FRMD4A	112.43	5.6	10	3	3	1	1	1	2	2	3	2	1	2	2	2	3	2	1	2	2	2	3	13025	0	17627	20480	17050	18423	0.752		1.018	1.182	0.984	1.064	0.822	0.21904
A0A287AXE1	---	68.497	16.9	10	11	3	2	1	1	2	3	1	11	10	11	11	11	10	3	2	3	3	3	2	72057	66874	79709	84597	98103	75386	0.907	0.842	1.003	1.065	1.235	0.949	0.847	0.150079
A0A287AXF7	FAM162A	16.451	42	42	7	7	5	6	8	9	8	6	7	7	7	7	7	7	7	7	7	7	7	7	1077100	1125900	1114500	1114400	1076200	1045800	0.986	1.031	1.02	1.02	0.985	0.957	1.025	0.33196
A0A287AXG8	MGAT4A	8.3475	44.6	10	2	2	2	2	1	2	3	0	2	2	2	2	2	1	2	2	2	2	2	1	74912	97450	80291	78764	62550	0	0.951	1.237	1.019	1	0.794		1.192	0.27834
A0A287AXI2	ATP6V1C1	44.009	38.2	63	14	14	9	9	11	12	13	9	10	13	13	14	12	12	10	13	13	14	12	12	974840	932870	877230	966320	898080	954330	1.044	0.999	0.939	1.035	0.962	1.022	0.988	0.75462
A0A287AXJ0	LOC110258923	108.73	17.1	29	9	9	9	3	5	6	3	3	9	7	8	9	8	7	9	7	8	9	8	7	126120	131310	134840	135490	137560	152460	0.925	0.963	0.989	0.994	1.009	1.119	0.922	0.127138
A0A287AXK4	MOB1A	25.079	22.7	29	5	5	5	4	4	5	5	6	5	5	5	5	5	5	5	5	5	5	5	5	1032900	1007100	1030900	1094700	1062000	1084800	0.982	0.957	0.98	1.041	1.009	1.031	0.947	0.0121022
A0A287AXL5	TNPO3	104.25	32.5	139	22	22	25	25	22	22	22	23	22	21	20	22	21	21	22	21	20	22	21	21	2295300	2350200	2312300	2455200	2396500	2542000	0.96	0.983	0.967	1.026	1.002	1.063	0.941	0.031659
A0A287AXP1	CDK2	33.873	46.6	47	9	8	8	8	7	7	9	8	8	7	9	7	8	7	8	7	8	6	8	6	393120	406480	368250	408770	435300	412980	0.973	1.006	0.911	1.011	1.077	1.022	0.929	0.103122
A0A287AXP6	DPH2	51.744	25.2	27	8	8	5	5	4	5	3	5	8	8	7	8	8	6	8	8	7	8	8	6	192100	194490	174890	154150	211330	202170	1.021	1.033	0.929	0.819	1.123	1.074	0.989	0.98052
A0A287AXP9	COLGALT1	71.747	36.3	75	15	15	13	11	11	12	14	14	13	13	11	14	14	15	13	13	11	14	14	15	1053100	1018700	1000900	1100200	1092200	1058000	0.999	0.967	0.95	1.044	1.036	1.004	0.946	0.041656
A0A287AXS7	SLC25A6	32.92	51.7	111	18	11	18	19	17	23	17	17	14	15	16	17	14	15	7	8	9	10	7	8	11367000	11024000	11032000	10803000	11517000	11904000	1.008	0.978	0.978	0.958	1.022	1.056	0.976	0.48548
A0A287AXT4	ME2	61.332	49	81	15	15	13	12	14	15	14	13	15	14	15	14	14	14	15	14	15	14	14	14	1521300	1501200	1541900	1670700	1703000	1621100	0.955	0.942	0.968	1.049	1.069	1.018	0.914	0.0051579
A0A287AXV6	ELOVL6	31.339	6	2	1	1	0	1	0	1	0	0	0	1	1	1	1	1	0	1	1	1	1	1	0	0	0	0	0	14595
A0A287AXX3	DCBLD2	75.31	10.7	18	4	4	2	3	2	3	3	5	4	4	4	4	3	4	4	4	4	4	3	4	60102	64125	68487	68271	66088	73444	0.9	0.961	1.026	1.023	0.99	1.1	0.927	0.196577
A0A287AY04	CDC42BPB	184.21	6.9	12	7	6	2	2	1	1	4	2	5	5	6	5	6	5	4	4	5	4	5	4	81584	76529	82916	70717	85665	84443	1.016	0.953	1.032	0.881	1.067	1.051	1.001	0.95718
A0A287AY21	DMAC2	28.378	27.8	14	5	5	3	1	2	2	2	4	3	1	2	3	3	4	3	1	2	3	3	4	75951	0	67812	84489	70704	83205	0.994		0.887	1.105	0.925	1.089	0.905	0.32938
A0A287AY28	DYNC1I2	68.349	39.3	76	15	1	13	15	14	10	12	12	12	12	14	13	13	14	1	1	1	1	1	1	1928600	1964100	1918600	1960500	1977800	2012400	0.984	1.002	0.979	1	1.009	1.027	0.977	0.088057
A0A287AY31	---	8.9241	46.1	15	3	2	3	2	3	2	3	2	3	3	3	3	3	3	2	2	2	2	2	2	891120	887850	911960	851880	877980	849130	1.015	1.011	1.038	0.97	1	0.967	1.043	0.034798
A0A287AY64	GLIPR2	17.225	56.5	32	6	6	6	6	5	4	5	6	6	6	6	6	6	6	6	6	6	6	6	6	1322000	1294400	1234900	1335600	1345000	1375500	1.003	0.982	0.937	1.013	1.021	1.044	0.949	0.076499
A0A287AY70	CCDC117	30.487	12.5	3	2	2	0	1	0	0	1	1	1	2	2	2	2	2	1	2	2	2	2	2	0	50533	0	0	41464	45727		1.101			0.903	0.996	1.16
A0A287AY88	TRAM1	38.662	7.8	11	2	2	2	2	2	2	2	1	2	2	2	2	2	2	2	2	2	2	2	2	72885	80102	82207	72183	86388	75525	0.932	1.024	1.051	0.923	1.104	0.966	1.005	0.92774
A0A287AYA8	EXOSC5	23.931	37.7	23	5	4	4	4	4	3	4	4	4	5	5	5	5	5	3	4	4	4	4	4	216660	232560	228610	238130	251650	243810	0.921	0.989	0.972	1.012	1.07	1.036	0.924	0.042455
A0A287AYC8	STX2	27.83	38.6	24	7	7	3	5	3	6	4	3	6	6	5	6	7	5	6	6	5	6	7	5	105470	108040	101240	119840	111770	108410	0.966	0.99	0.928	1.098	1.024	0.993	0.926	0.095459
A0A287AYE2	YTHDC2	160.18	22.1	61	20	20	10	9	7	14	12	9	17	17	15	18	17	16	17	17	15	18	17	16	344450	370250	348980	409050	419160	377960	0.911	0.979	0.922	1.081	1.108	0.999	0.882	0.031084
A0A287AYH0	FAM241A	30.525	10.8	9	2	2	2	0	2	2	2	1	2	2	2	2	2	2	2	2	2	2	2	2	39427	28816	34758	36742	36447	33645	1.127	0.824	0.994	1.051	1.042	0.962	0.964	0.66768
A0A287AYH4	PPA2	33.079	76.4	1	21	1	0	0	0	1	0	0	20	21	21	20	19	20	1	1	1	1	1	0	0	0	0	0	6409.4	0
A0A287AYH9	PPT1	34.261	16.3	18	3	3	3	3	2	4	3	3	3	3	3	3	3	3	3	3	3	3	3	3	130500	148040	119390	174480	156990	161560	0.879	0.997	0.804	1.175	1.057	1.088	0.807	0.036105
A0A287AYN6	ZMYM3	142.3	5.8	17	5	5	1	3	3	3	2	5	4	4	3	4	4	5	4	4	3	4	4	5	50512	110950	82258	76166	79669	91166	0.618	1.357	1.006	0.931	0.974	1.115	0.987	0.81044
A0A287AYP1	NIPSNAP3B	28.494	54.7	71	12	1	13	13	13	10	11	11	12	12	12	10	11	11	1	1	1	1	1	1	1212400	1170600	1226100	1142900	1141900	1141000	1.034	0.998	1.046	0.975	0.974	0.973	1.053	0.067121
A0A287AYU6	PLEKHS1	52.795	24.8	31	6	6	5	5	6	5	5	5	5	6	5	5	6	6	5	6	5	5	6	6	310310	290570	304940	286130	285720	314460	1.039	0.973	1.021	0.958	0.957	1.053	1.022	0.58198
A0A287AYW6	TSN	23.675	57.3	64	12	12	11	10	11	11	12	9	9	11	10	11	10	9	9	11	10	11	10	9	1446900	1349000	1382400	1402700	1393700	1353200	1.042	0.972	0.996	1.011	1.004	0.975	1.007	0.79718
A0A287AYX5	NANP	27.713	34.7	37	6	6	7	6	5	6	8	5	5	5	5	6	6	6	5	5	5	6	6	6	640440	659200	707050	631190	662540	675280	0.967	0.995	1.067	0.953	1	1.019	1.019	0.6281
A0A287AYY7	LRRC47	63.95	35	65	15	15	9	13	12	12	12	7	14	13	13	15	13	12	14	13	13	15	13	12	938770	911630	957530	1004700	935160	963150	0.986	0.958	1.006	1.056	0.982	1.012	0.967	0.26266
A0A287AYY9	NAPG	34.858	14.6	10	4	4	1	2	2	2	1	2	3	4	3	4	3	3	3	4	3	4	3	3	128430	108340	73867	80184	106800	104430	1.28	1.08	0.736	0.799	1.064	1.041	1.066	0.81664
A0A287AYZ1	RPAIN	24.587	13.2	5	1	1	1	1	1	1	1	0	1	1	1	1	1	1	1	1	1	1	1	1	0	0	0	0	0	21970
A0A287AYZ7	BPNT1	33.43	55.5	79	12	1	14	13	12	14	14	12	10	11	12	12	12	12	1	1	1	1	1	1	2303900	2350700	2280900	2445000	2386400	2439000	0.973	0.993	0.963	1.033	1.008	1.03	0.954	0.0162635
A0A287AZ33	WIZ	189.77	3.7	9	4	4	0	1	3	2	1	2	2	2	4	2	2	2	2	2	4	2	2	2	40022	41651	44916	42357	44918	41534	0.94	0.978	1.055	0.995	1.055	0.976	0.982	0.68004
A0A287AZ48	ABCB4	136.67	5.2	6	5	1	1	1	1	1	1	1	4	5	4	5	5	5	1	1	1	1	1	1	0	0	0	0	0	238530
A0A287AZ54	PDXP	31.936	31.1	27	7	7	6	3	4	5	5	4	6	6	5	5	7	5	6	6	5	5	7	5	141630	148940	148430	144990	133340	140130	0.991	1.042	1.039	1.015	0.933	0.981	1.049	0.17764
A0A287AZ57	NUP62	49.124	31.2	67	11	11	12	9	13	10	11	12	10	11	11	11	11	10	10	11	11	11	11	10	1125300	1128400	1172800	1091000	1102900	1025200	1.016	1.019	1.059	0.985	0.996	0.926	1.064	0.0758
A0A287AZ68	SCRIB	171.42	18.3	62	18	1	11	11	9	10	11	10	15	15	16	18	17	17	1	1	1	1	1	1	567080	565090	582490	525420	558180	536550	1.02	1.017	1.048	0.945	1.004	0.965	1.059	0.046918
A0A287AZ73	EBAG9	24.325	8.9	3	1	1	1	0	1	1	0	0	1	1	1	1	0	1	1	1	1	1	0	1	0	0	0	0	0	15098
A0A287AZ91	LOC100739508	24.584	54.6	108	12	10	18	17	17	21	18	17	11	11	11	12	11	12	9	9	9	10	9	10	11073000	11311000	11015000	10784000	11116000	10946000	1.003	1.024	0.998	0.977	1.007	0.991	1.017	0.22904
A0A287AZA3	COPS3	40.354	57	53	12	12	11	8	10	8	9	7	11	9	12	10	11	12	11	9	12	10	11	12	1557300	1513800	1637900	1592100	1600800	1519800	0.992	0.964	1.043	1.014	1.019	0.968	0.999	0.97524
A0A287AZA7	RPS27A	17.965	45.5	136	9	5	24	25	22	23	23	19	9	9	9	9	9	9	5	5	5	5	5	5	9264500	9146600	8778700	7532700	7467400	7819900	1.112	1.097	1.053	0.904	0.896	0.938	1.191	0.00125666
A0A287AZB1	NDE1	37.713	33.4	29	9	9	7	4	6	4	5	3	7	8	8	7	6	6	7	8	8	7	6	6	183290	160920	141080	128300	151220	127230	1.233	1.082	0.949	0.863	1.017	0.856	1.193	0.138339
A0A287AZB2	SREBF1	109.69	1.9	2	1	1	0	0	0	1	1	0	0	0	0	1	1	0	0	0	0	1	1	0	0	0	0	0	14857	0
A0A287AZC7	RNF13	42.8	8.7	5	2	2	1	1	1	1	1	0	1	2	2	1	2	0	1	2	2	1	2	0	0	41457	49347	0	41069	0		0.943	1.123		0.934		1.106
A0A287AZD4	PDE5A	94.982	24.5	64	16	16	9	8	11	11	14	11	13	12	14	15	16	13	13	12	14	15	16	13	544120	506200	527120	555420	580250	575070	0.993	0.924	0.962	1.013	1.059	1.049	0.922	0.031063
A0A287AZD8	BCL2L13	49.888	25.3	39	6	6	9	4	6	8	6	6	6	5	6	6	6	6	6	5	6	6	6	6	523400	526180	543000	641600	596630	555000	0.928	0.932	0.962	1.137	1.057	0.984	0.888	0.053502
A0A287AZF3	SYF2	29.119	22.4	11	3	3	2	0	2	2	3	2	3	2	3	3	3	3	3	2	3	3	3	3	51264	37789	46079	45309	49670	47612	1.108	0.816	0.996	0.979	1.073	1.029	0.948	0.55046
A0A287AZF9	CYC1	35.442	30.4	55	7	7	10	9	7	11	7	11	7	7	7	7	7	7	7	7	7	7	7	7	2030300	1969500	2063300	2002300	2042300	1970500	1.009	0.978	1.025	0.995	1.015	0.979	1.008	0.68372
A0A287AZG0	ARHGAP1	50.438	59.2	96	17	17	17	14	16	17	18	14	16	17	17	16	17	17	16	17	17	16	17	17	1396900	1426500	1425100	1491900	1568200	1550200	0.946	0.966	0.965	1.01	1.062	1.05	0.922	0.0080627
A0A287AZG6	VPS13C	417.88	27.4	306	66	66	49	51	52	52	48	54	60	62	61	62	61	62	60	62	61	62	61	62	2622200	2727900	2707800	2832000	2855200	2860900	0.947	0.986	0.978	1.023	1.032	1.034	0.942	0.0095572
A0A287AZH1	NAP1L4	42.602	47.5	70	12	11	11	12	12	11	11	13	12	11	11	10	11	11	11	10	10	9	10	10	3624200	3641200	3540700	3168200	3156600	3329700	1.063	1.068	1.038	0.929	0.926	0.976	1.119	0.0041398
A0A287AZJ2	COMMD10	22.152	17.6	10	2	2	2	2	1	2	1	2	2	2	2	2	1	2	2	2	2	2	1	2	63129	54314	51892	47013	0	50392	1.183	1.018	0.973	0.881		0.945	1.159	0.170997
A0A287AZJ6	AKAP8	74.024	28.7	47	8	8	8	8	6	9	7	9	8	7	7	8	7	7	8	7	7	8	7	7	370810	421300	388630	461050	523270	517260	0.829	0.942	0.869	1.031	1.17	1.157	0.786	0.0119777
A0A287AZJ9	NAE1	60.336	45.7	90	17	17	16	14	15	13	17	15	16	15	15	17	17	16	16	15	15	17	17	16	1241000	1253400	1281000	1267900	1293000	1257100	0.981	0.99	1.012	1.002	1.022	0.993	0.989	0.41706
A0A287AZM3	UBXN1	29.731	27.1	20	5	5	4	2	3	3	4	4	5	5	5	5	5	5	5	5	5	5	5	5	642130	674060	583070	545800	503840	501390	1.117	1.172	1.014	0.949	0.876	0.872	1.225	0.0164162
A0A287AZP4	PPP4R2	46.665	42.8	55	11	11	8	10	9	9	9	10	9	10	10	10	11	10	9	10	10	10	11	10	517980	504260	564370	608090	599470	598080	0.916	0.892	0.998	1.076	1.06	1.058	0.879	0.062537
A0A287AZP9	PRRC2C	308.69	28.9	232	52	50	41	41	35	37	42	36	44	49	47	44	46	46	42	47	46	42	44	45	3829000	3882300	3770700	3778300	3731000	3723700	1.011	1.025	0.996	0.998	0.986	0.984	1.022	0.085982
A0A287AZQ4	ATXN7L3B	10.761	20.6	9	1	1	1	2	2	1	2	1	1	1	1	1	1	1	1	1	1	1	1	1	0	84408	89986	0	0	86848		0.969	1.033			0.997	1.004
A0A287AZQ5	TNFAIP2	77.659	9.4	11	5	5	1	4	3	2	0	1	3	4	4	4	3	5	3	4	4	4	3	5	50760	53468	44201	50030	49372	46467	1.035	1.09	0.901	1.02	1.007	0.947	1.017	0.82262
A0A287AZS7	CAMK1	41.009	40.9	46	8	8	9	6	8	9	6	8	8	6	7	8	8	7	8	6	7	8	8	7	238890	247850	244940	259420	232850	279020	0.954	0.989	0.978	1.036	0.93	1.114	0.948	0.39976
A0A287AZT6	ARID4B	44.837	8.4	10	3	3	3	2	2	1	1	1	3	3	2	3	2	2	3	3	2	3	2	2	249440	183560	188230	148620	62380	167610	1.497	1.102	1.13	0.892	0.374	1.006	1.641	0.155239
A0A287AZT8	LOC110261322	51.288	5.5	4	2	2	1	0	1	0	1	1	1	0	2	2	2	2	1	0	2	2	2	2	0	0	0	0	0	45387
A0A287AZU1	FANCD2	158.82	19.9	65	17	17	10	8	9	14	14	10	15	14	14	16	17	16	15	14	14	16	17	16	476090	467230	480720	583250	587900	588120	0.897	0.881	0.906	1.099	1.108	1.109	0.809	1.84118e-05
A0A287AZV7	NDUFC2	14.306	66.4	29	8	7	6	5	5	4	4	5	7	7	8	6	7	7	7	7	7	6	7	7	1096200	1096200	1004800	1150800	856900	1106100	1.042	1.042	0.955	1.094	0.815	1.052	1.026	0.7472
A0A287AZW1	WASHC3	21.444	62.4	15	6	5	4	3	2	2	1	3	5	4	4	5	5	4	5	4	4	5	4	4	230370	243540	227180	221380	250140	233020	0.983	1.04	0.97	0.945	1.068	0.995	0.995	0.92414
A0A287B006	AP3M1	46.966	50.5	79	12	11	14	16	13	12	11	13	11	12	12	11	10	11	10	11	11	11	10	10	1167800	1194300	1184700	1293300	1361000	1194900	0.947	0.969	0.961	1.049	1.104	0.969	0.922	0.105442
A0A287B011	ZNRF2	23.979	51	25	6	6	5	5	4	4	3	4	6	5	6	5	4	5	6	5	6	5	4	5	224090	213320	210140	215530	212020	212820	1.044	0.994	0.979	1.004	0.988	0.991	1.011	0.61244
A0A287B017	DMAP1	53.147	12.2	14	4	4	2	4	2	4	1	1	2	4	3	4	4	3	2	4	3	4	4	3	67715	78313	62917	84999	68576	71774	0.936	1.082	0.869	1.174	0.947	0.992	0.927	0.458
A0A287B020	TSTD3	17.731	41.5	13	4	4	2	2	1	2	4	2	4	4	3	3	4	3	4	4	3	3	4	3	126340	139160	59831	106250	108890	153890	1.092	1.202	0.517	0.918	0.941	1.33	0.881	0.58058
A0A287B030	NMRAL1	33.097	10.7	7	3	3	2	2	2	0	1	0	3	3	2	3	2	1	3	3	2	3	2	1	38994	55827	108250	28174	59256	0	0.671	0.961	1.863	0.485	1.02		1.548	0.44872
A0A287B042	VMP1	43.203	12.1	12	2	2	2	2	2	2	2	2	2	2	2	2	2	2	2	2	2	2	2	2	195860	200400	197240	230320	231070	212340	0.927	0.949	0.934	1.091	1.094	1.005	0.881	0.0117203
A0A287B047	PNPLA6	129.14	7.5	21	5	5	3	2	5	3	4	4	5	5	5	4	5	4	5	5	5	4	5	4	88942	77471	85839	95224	96370	88233	1.003	0.874	0.968	1.074	1.087	0.995	0.901	0.102935
A0A287B049	VGF	66.253	38.3	54	15	15	10	9	9	10	8	8	13	13	12	15	13	12	13	13	12	15	13	12	719840	656690	683940	479500	475870	507330	1.226	1.118	1.165	0.817	0.81	0.864	1.409	0.00051764
A0A287B077	SAMD4A	69.998	26.3	27	10	9	4	4	3	5	6	5	6	7	6	8	8	7	6	6	5	7	8	6	116630	112010	114980	132340	145840	138600	0.92	0.884	0.907	1.044	1.151	1.094	0.824	0.003218
A0A287B088	PSMB4	29.053	39.4	44	7	7	8	8	7	7	8	6	7	7	7	6	7	7	7	7	7	6	7	7	2381800	2292900	2339400	2409500	2286400	2393900	1.013	0.975	0.995	1.025	0.973	1.018	0.989	0.61112
A0A287B0B0	BEND3	94.472	4.2	3	2	2	1	0	0	0	1	1	1	1	0	0	1	1	1	1	0	0	1	1	0	0	0	0	14021	0
A0A287B0B5	TK2	36.464	9.4	5	2	2	0	0	0	2	2	1	1	1	1	2	2	2	1	1	1	2	2	2	0	0	0	69563	42887	59363				1.215	0.749	1.037
A0A287B0C2	GPRC5A	35.316	15.7	15	2	2	2	4	2	2	3	2	2	2	2	2	2	2	2	2	2	2	2	2	364690	396340	312060	341930	349040	329820	1.045	1.136	0.894	0.98	1	0.945	1.051	0.56308
A0A287B0C3	ATP5PD	19.549	55.9	70	9	9	12	13	10	13	11	11	8	9	9	9	8	8	8	9	9	9	8	8	4405800	4265700	4270900	3863500	3747200	3768100	1.087	1.052	1.054	0.953	0.924	0.93	1.138	0.00081692
A0A287B0C4	STK24	48.119	45.7	56	14	9	7	9	9	9	12	10	10	11	12	12	13	13	5	6	7	7	9	8	822480	822360	828580	822620	853650	888620	0.979	0.979	0.987	0.98	1.017	1.058	0.964	0.24576
A0A287B0D8	EMP1	17.648	12.5	1	1	1	0	0	1	0	0	0	0	0	1	1	0	0	0	0	1	1	0	0	0	0	0	7877.9	0	0
A0A287B0H0	SEC31A	120.97	36.2	143	27	27	22	23	22	24	27	25	24	24	23	25	26	26	24	24	23	25	26	26	4693600	4634300	4645600	4789500	4808800	4848800	0.991	0.978	0.981	1.011	1.015	1.024	0.967	0.0037229
A0A287B0H2	RPUSD2	60.306	34.3	41	11	11	7	6	7	6	8	7	11	9	9	7	9	9	11	9	9	7	9	9	457400	410930	441480	496460	544540	482560	0.969	0.87	0.935	1.051	1.153	1.022	0.86	0.035582
A0A287B0I1	PLEKHA5	125.74	27	72	18	18	15	9	16	10	11	11	17	17	17	17	17	18	17	17	17	17	17	18	573920	563740	552760	594380	604520	600660	0.987	0.969	0.95	1.022	1.039	1.033	0.939	0.0064592
A0A287B0I3	ARHGDIB	22.848	60.5	32	7	7	5	6	7	5	5	4	7	6	7	7	7	6	7	6	7	7	7	6	837030	859430	874410	910690	911450	910640	0.947	0.972	0.989	1.03	1.031	1.03	0.941	0.039978
A0A287B0I4	ARL8B	21.554	36	13	9	2	2	3	2	2	2	2	9	9	9	8	9	9	2	2	2	1	2	2	283580	278820	224960	216720	210680	259350	1.154	1.135	0.916	0.882	0.858	1.056	1.146	0.24246
A0A287B0I6	VKORC1	18.139	16.6	10	2	2	2	2	0	2	2	2	2	2	2	2	2	2	2	2	2	2	2	2	269120	264220	254030	316770	323170	299630	0.935	0.918	0.883	1.101	1.123	1.041	0.838	0.0033597
A0A287B0J2	CDC42EP5	14.879	17.9	8	2	2	1	1	2	1	1	2	2	2	2	1	1	2	2	2	2	1	1	2	84424	85920	62845	0	0	57295	1.163	1.183	0.865			0.789	1.357
A0A287B0L4	ZZEF1	320.55	5	25	9	9	4	6	6	3	3	3	8	7	8	7	7	6	8	7	8	7	7	6	127750	134080	127670	141000	143700	140910	0.94	0.987	0.94	1.038	1.058	1.037	0.915	0.0071013
A0A287B0L5	WDR74	38.724	41.7	1	10	1	0	0	0	1	0	0	8	7	9	9	9	9	1	0	1	1	0	1	0	0	0	0	0	20994
A0A287B0L6	LOC100157763	13.906	35.9	48	4	2	7	8	7	9	6	11	3	4	4	4	4	4	1	2	2	2	2	2	26574000	28643000	29016000	24132000	26402000	26477000	0.989	1.066	1.08	0.898	0.982	0.985	1.094	0.09198
A0A287B0M8	GPN1	41.445	28.4	23	7	7	3	2	5	3	5	5	5	4	7	6	6	7	5	4	7	6	6	7	228160	223360	214150	246070	243540	225510	0.991	0.971	0.931	1.069	1.058	0.98	0.931	0.098038
A0A287B0N7	---	25.865	43.5	30	4	4	4	5	5	5	5	6	4	4	4	4	4	4	4	4	4	4	4	4	486740	424470	460150	422450	408860	458840	1.097	0.957	1.037	0.952	0.922	1.034	1.063	0.3108
A0A287B0P0	FARS2	35.158	13.3	12	3	1	3	1	1	2	2	3	2	2	1	3	2	3	1	1	1	1	1	1	38992	37457	30190	44763	30698	40740	1.05	1.009	0.813	1.205	0.827	1.097	0.918	0.59622
A0A287B0P4	TPD52L2	24.404	68	66	13	13	13	11	13	10	8	11	13	13	13	12	13	12	13	13	13	12	13	12	3060200	3083700	3112300	2410200	2346300	2578500	1.107	1.115	1.126	0.872	0.849	0.932	1.262	0.00115872
A0A287B0Q6	DNM1L	78.084	57.9	6	31	1	1	1	1	1	1	1	29	28	29	31	31	30	1	1	1	1	1	1	0	0	0	0	0	131230
A0A287B0R3	CLIP1	156.09	37.2	195	46	40	30	36	33	39	30	27	36	41	42	44	40	37	30	36	37	39	35	32	2734900	2692500	2677200	2451600	2402700	2399400	1.068	1.052	1.046	0.958	0.939	0.937	1.117	0.00029835
A0A287B0R6	MYO5A	215.05	36.2	214	49	44	34	34	34	35	41	36	47	40	44	43	45	44	42	35	40	38	40	39	2085800	2138500	2176900	2269800	2279600	2224900	0.95	0.974	0.991	1.034	1.038	1.013	0.945	0.0169592
A0A287B0S5	PPP2R5A	56.315	16.9	25	6	6	3	3	6	4	5	4	6	4	6	5	6	5	6	4	6	5	6	5	157430	175490	169240	167170	173260	177530	0.926	1.032	0.995	0.983	1.019	1.044	0.969	0.43196
A0A287B0T0	RNF115	32.414	36.9	21	6	6	3	4	3	3	4	4	4	6	5	5	5	4	4	6	5	5	5	4	165080	158140	168220	159360	168940	167530	1.003	0.961	1.022	0.968	1.027	1.018	0.991	0.74598
A0A287B0W8	ARHGAP18	72.74	29.6	51	17	4	8	7	9	9	9	9	15	13	16	14	14	14	4	4	4	4	4	4	963120	992060	927560	994530	982900	1022000	0.982	1.012	0.946	1.014	1.003	1.042	0.961	0.151518
A0A287B0X1	SMARCD1	70.041	21.7	31	8	6	6	4	6	6	6	3	6	7	7	8	7	6	5	5	5	6	5	5	175950	175390	182090	212590	202930	194690	0.923	0.92	0.955	1.115	1.065	1.021	0.874	0.0088354
A0A287B0Y7	EPS15	97.425	35.9	83	21	0	14	16	14	15	11	13	16	17	17	17	18	19	0	0	0	0	0	0	1411300	1405400	1409500	1412100	1435800	1402500	0.999	0.995	0.998	1	1.016	0.993	0.994	0.45972
A0A287B0Y9	RAB35	21.231	21.2	20	3	3	3	3	3	4	3	4	3	3	3	3	3	3	3	3	3	3	3	3	172870	155820	145240	196450	174080	196810	0.996	0.898	0.837	1.132	1.003	1.134	0.835	0.049397
A0A287B101	TIAL1	37.222	37.5	12	9	1	2	2	2	2	2	2	8	8	8	8	9	7	1	1	1	1	1	1	216490	219110	203220	210070	205290	212320	1.026	1.038	0.963	0.995	0.973	1.006	1.018	0.53322
A0A287B104	RACGAP1	70.907	19.8	31	8	8	5	1	4	7	9	5	8	7	6	7	8	7	8	7	6	7	8	7	267580	283470	295270	312070	338100	331360	0.878	0.931	0.969	1.024	1.11	1.088	0.862	0.0167035
A0A287B110	TSTA3	36.156	59.5	54	13	13	8	6	9	11	11	9	10	10	11	12	12	13	10	10	11	12	12	13	736500	720370	722400	774400	765930	702650	0.999	0.977	0.98	1.051	1.039	0.953	0.971	0.42488
A0A287B141	STRBP	70.713	27.2	47	15	12	8	10	8	5	9	7	14	14	15	13	14	14	11	11	12	10	11	11	336620	346390	345670	372010	366360	388420	0.937	0.964	0.962	1.036	1.02	1.081	0.913	0.0096804
A0A287B147	EMC10	26.909	6.7	6	1	1	1	1	1	1	1	1	1	1	1	1	1	1	1	1	1	1	1	1	0	0	0	0	0	70776
A0A287B150	LLGL2	116.51	33.1	84	20	20	15	9	18	13	15	14	19	19	18	18	16	19	19	19	18	18	16	19	670460	640420	672520	712390	710510	700110	0.98	0.936	0.983	1.041	1.038	1.023	0.935	0.0153987
A0A287B177	UGT1A6	60.551	46.8	85	22	13	13	12	14	17	14	15	21	20	20	21	20	20	12	11	11	13	12	12	4629700	4572100	4330600	4842700	4717600	4913700	0.992	0.98	0.928	1.037	1.011	1.053	0.935	0.04686
A0A287B182	TMEM263	11.691	65.5	24	5	5	4	4	5	3	3	5	5	4	5	5	4	5	5	4	5	5	4	5	748420	764880	797860	576500	548950	536180	1.13	1.155	1.205	0.871	0.829	0.81	1.39	0.0003202
A0A287B186	VAPB	27.037	53.5	43	10	9	6	7	6	7	9	8	7	8	7	9	9	8	6	7	6	8	8	7	2493500	2538900	2483400	2699200	2671200	2760800	0.956	0.974	0.952	1.035	1.024	1.059	0.924	0.0029362
A0A287B1A2	UTP4	76.916	43.1	78	19	19	9	11	19	13	15	11	18	13	18	13	16	15	18	13	18	13	16	15	766310	750330	828980	817210	925960	794320	0.942	0.922	1.019	1.004	1.138	0.976	0.925	0.24188
A0A287B1B1	SEC61G	7.6271	18.2	9	1	1	1	2	2	1	2	1	1	1	1	1	1	1	1	1	1	1	1	1	0	0	0	0	0	6099000
A0A287B1C7	LMNA	65.184	63.6	21	37	1	4	5	3	2	3	4	37	36	37	37	35	34	1	1	1	1	1	1	1954200	1983900	1916000	1878100	1885700	1809600	1.026	1.042	1.006	0.986	0.99	0.95	1.051	0.040922
A0A287B1E0	DHRSX	23.276	9.7	5	1	1	1	1	1	1	1	0	1	1	1	1	1	1	1	1	1	1	1	1	0	0	0	0	0	39267
A0A287B1F9	SLC12A2	125.4	12.3	37	10	10	6	5	4	6	9	7	8	8	6	7	10	10	8	8	6	7	10	10	212660	225490	232220	280890	265940	276140	0.854	0.906	0.933	1.129	1.069	1.109	0.814	0.0025401
A0A287B1H5	IPO8	113.79	27.3	71	19	18	13	11	8	12	14	13	15	15	13	14	16	18	14	14	12	13	15	17	641890	641450	640140	644490	712340	668330	0.975	0.975	0.973	0.979	1.082	1.016	0.95	0.22598
A0A287B1H7	CDC27	89.115	26	33	10	10	6	5	5	5	3	9	8	7	8	10	8	8	8	7	8	10	8	8	201100	208050	224240	263220	266470	235270	0.863	0.893	0.962	1.129	1.143	1.009	0.828	0.021197
A0A287B1I4	DCTN1	138.42	45.1	256	42	42	39	40	44	46	41	46	36	39	39	40	39	41	36	39	39	40	39	41	4896800	4923200	4964200	4930800	4932100	4976200	0.992	0.997	1.005	0.999	0.999	1.008	0.996	0.45338
A0A287B1J4	SPTAN1	271.47	63.1	16	143	2	3	2	2	3	4	2	132	138	135	131	137	133	2	2	2	2	2	2	130160	127600	134960	125540	137950	145540	0.974	0.955	1.01	0.939	1.032	1.089	0.96	0.44984
A0A287B1L3	PPP1R13L	87.052	21.6	35	10	10	5	8	4	6	5	7	10	8	9	10	9	8	10	8	9	10	9	8	354250	297970	354930	300480	238410	231740	1.196	1.006	1.198	1.014	0.805	0.782	1.307	0.054115
A0A287B1Q6	MRPL32	21.503	24.5	27	4	4	5	5	4	3	5	5	4	4	4	4	4	4	4	4	4	4	4	4	258050	237580	248240	208020	227990	250310	1.083	0.997	1.041	0.873	0.956	1.05	1.084	0.22842
A0A287B1R6	ARMC8	66.059	26.3	31	11	11	4	5	4	8	4	6	9	8	10	9	7	7	9	8	10	9	7	7	245000	307250	263080	292610	231230	309630	0.892	1.118	0.957	1.065	0.841	1.127	0.978	0.87528
A0A287B1T2	EHD3	61.03	62.2	175	29	18	28	27	27	32	30	31	26	27	27	28	29	27	18	18	18	18	18	18	10357000	10568000	10584000	10727000	10902000	10662000	0.974	0.994	0.995	1.009	1.025	1.003	0.976	0.060143
A0A287B1T7	DDAH1	34.782	45.7	71	12	12	14	11	11	11	11	13	11	12	12	10	11	12	11	12	12	10	11	12	1287000	1225100	1258900	1228000	1253900	1313400	1.021	0.971	0.998	0.974	0.994	1.042	0.993	0.80614
A0A287B1U2	HERC2	527.03	3.5	20	10	10	2	3	3	3	5	4	7	6	7	7	7	8	7	6	7	7	7	8	148010	162230	138990	136790	151730	185010	0.962	1.055	0.904	0.889	0.987	1.203	0.949	0.66272
A0A287B1U4	CTU2	64.332	21.5	39	9	8	8	6	6	7	6	6	9	7	7	8	9	8	8	7	7	8	8	8	452210	453510	484370	417540	435260	432650	1.014	1.017	1.086	0.936	0.976	0.97	1.082	0.039464
A0A287B1U5	COMMD7	22.61	22	9	3	3	2	1	1	1	3	1	2	2	1	2	3	3	2	2	1	2	3	3	80196	77183	0	73328	77613	70046	1.06	1.02		0.969	1.026	0.926	1.068	0.20188
A0A287B1V1	ACADSB	47.26	47.6	92	16	16	14	14	15	17	17	15	15	16	15	16	16	16	15	16	15	16	16	16	5810500	5824900	5815400	5687200	5784800	5725200	1.006	1.009	1.007	0.985	1.002	0.991	1.015	0.044584
A0A287B1V4	DNM3	95.717	42.1	164	31	22	27	26	24	29	29	29	29	30	28	30	30	30	20	21	20	21	21	21	4109400	3973500	4016400	4221800	4304300	4392500	0.986	0.953	0.963	1.013	1.032	1.053	0.937	0.0122381
A0A287B1W8	---	11.908	9.9	1	1	1	0	0	0	0	1	0	0	0	0	0	1	1	0	0	0	0	1	1	0	0	0	0	0	422150
A0A287B200	DZANK1	63.209	3	1	1	1	0	0	0	0	1	0	0	0	0	0	1	1	0	0	0	0	1	1	0	0	0	0	0	5150.7
A0A287B207	UBE2R2	27.166	5.5	7	1	1	1	0	2	1	2	1	1	1	1	1	1	1	1	1	1	1	1	1	0	0	0	0	0	40144
A0A287B208	MORC4	96.178	2.5	1	1	1	0	0	0	0	1	0	0	0	0	0	1	0	0	0	0	0	1	0	0	0	0	0	10344	0					1
A0A287B226	ARL2	23.936	24.2	9	4	4	0	2	3	1	1	2	4	4	4	3	4	4	4	4	4	3	4	4	192900	168210	169070	178300	172190	253270	1.021	0.89	0.895	0.943	0.911	1.34	0.879	0.4272
A0A287B227	DUSP9	41.616	10.7	2	2	2	0	0	0	1	1	0	1	2	1	2	2	2	1	2	1	2	2	2	0	0	0	38421	37591	0				1.011	0.989
A0A287B238	NIF3L1	39.038	20.3	7	4	4	1	1	2	1	2	0	4	3	3	3	2	3	4	3	3	3	2	3	62850	88000	137430	87848	162470	61790	0.628	0.879	1.373	0.878	1.624	0.618	0.923	0.89634
A0A287B242	FLNA	234.37	63.3	22	98	2	3	5	3	3	3	5	95	94	97	97	97	97	2	2	2	2	2	2	1141600	1105500	1035700	1260400	1288700	1278000	0.963	0.933	0.874	1.064	1.088	1.078	0.858	0.0061971
A0A287B247	C5orf51	33.479	56.3	38	10	10	7	5	8	5	6	7	9	9	10	8	7	9	9	9	10	8	7	9	427540	383970	427080	387380	389060	364910	1.078	0.968	1.077	0.977	0.981	0.92	1.085	0.121921
A0A287B249	---	11.415	12.6	3	1	1	0	0	0	1	1	1	0	0	0	1	1	1	0	0	0	1	1	1	0	0	0	0	0	9094.7
A0A287B278	ANXA4	35.669	63.2	182	27	27	28	32	29	35	28	30	24	24	26	26	24	27	24	24	26	26	24	27	21806000	21861000	22365000	21255000	21783000	21462000	1.002	1.005	1.028	0.977	1.001	0.987	1.024	0.095237
A0A287B281	SPECC1L	124.46	18.2	46	13	13	7	9	6	9	11	4	10	12	11	12	11	9	10	12	11	12	11	9	245730	248390	256380	246540	262420	252470	0.975	0.986	1.017	0.978	1.041	1.002	0.986	0.55676
A0A287B2B8	MXRA7	20.426	6.2	2	1	1	0	1	0	0	1	0	1	1	1	1	1	1	1	1	1	1	1	1	0	0	0	0	0	23136
A0A287B2C6	IFT20	15.28	10.6	2	1	1	1	1	0	0	0	0	1	1	1	1	1	1	1	1	1	1	1	1	0	0	0	0	0	17783
A0A287B2D3	BRAT1	81.61	22.7	42	12	12	5	7	7	7	5	11	10	10	11	11	11	12	10	10	11	11	11	12	287340	287540	283450	290040	279280	281940	1.008	1.009	0.995	1.018	0.98	0.99	1.008	0.54358
A0A287B2D5	TCF12	75.786	16.6	19	6	6	4	2	4	3	3	3	5	4	6	4	4	6	5	4	6	4	4	6	93726	91590	97944	103580	95333	86895	0.988	0.966	1.033	1.092	1.005	0.916	0.991	0.91094
A0A287B2F9	DNM1L	79.426	56.9	6	30	0	1	1	1	1	1	1	28	27	28	30	30	29	0	0	0	0	0	0	0	0	0	0	0	65361
A0A287B2G4	GCN1	288.13	37.7	379	77	5	67	62	66	64	60	60	71	68	72	71	73	68	5	4	4	5	5	4	5961500	5908400	5969800	6456300	6491600	6546300	0.958	0.95	0.959	1.038	1.043	1.052	0.915	5.7929e-05
A0A287B2H9	PLEC	516.85	55.3	1	235	1	0	0	0	0	1	0	222	222	220	220	219	216	0	0	0	0	1	0	0	0	0	0	3379.7	0					1
A0A287B2I2	STRIP1	85.466	12.1	12	5	5	2	3	1	3	1	2	5	4	5	3	3	3	5	4	5	3	3	3	80703	94543	71039	110570	82680	98540	0.9	1.054	0.792	1.233	0.922	1.099	0.844	0.22482
A0A287B2L1	PPFIA1	132.53	24.1	71	19	19	11	11	11	11	15	12	16	17	15	17	16	16	16	17	15	17	16	16	407540	421630	387520	433220	434940	411200	0.98	1.014	0.932	1.041	1.046	0.988	0.952	0.177525
A0A287B2M3	RPSA	30.707	64.4	167	17	14	27	28	29	28	29	26	17	17	17	15	16	17	14	14	14	13	14	14	15778000	15612000	15774000	14918000	14865000	15629000	1.023	1.012	1.022	0.967	0.963	1.013	1.039	0.08238
A0A287B2P1	CLIC1	26.977	82.2	126	18	11	22	21	21	21	22	19	17	17	17	17	18	17	10	10	10	10	11	10	12880000	12808000	12354000	12501000	12673000	13542000	1.007	1.001	0.966	0.977	0.991	1.059	0.982	0.57228
A0A287B2R9	DDAH2	24.508	16.6	9	2	2	2	2	2	1	1	1	2	2	2	2	1	2	2	2	2	2	1	2	51322	46386	42295	43442	0	37359	1.162	1.05	0.958	0.984		0.846	1.155	0.21392
A0A287B2T0	HTT	331.93	7.2	32	13	13	5	6	3	6	6	6	10	11	9	11	9	9	10	11	9	11	9	9	241240	271350	284190	293330	331290	326360	0.828	0.932	0.976	1.007	1.137	1.12	0.838	0.046125
A0A287B2U5	BCL2L15	17.798	8	4	1	1	0	1	0	1	1	1	1	1	1	1	1	1	1	1	1	1	1	1	0	0	0	0	0	43194
A0A287B2U6	SNAP23	23.258	63.5	40	9	9	7	6	8	7	7	5	8	8	9	8	8	8	8	8	9	8	8	8	855450	887470	873890	943830	942910	973960	0.937	0.972	0.957	1.034	1.033	1.067	0.914	0.0040176
A0A287B2V5	DPF2	44.173	48.8	43	11	11	8	8	7	6	7	7	10	11	11	11	10	11	10	11	11	11	10	11	621380	607360	619420	613430	636230	636490	0.998	0.976	0.995	0.986	1.022	1.023	0.98	0.21536
A0A287B2V6	ECE2	28.501	12.5	6	2	2	1	1	1	1	1	1	2	2	2	2	2	2	2	2	2	2	2	2	56768	71309	57215	59984	0	55508	0.944	1.185	0.951	0.997		0.923	1.069	0.57984
A0A287B2X3	PDP2	59.684	4.5	7	2	2	0	1	1	2	2	1	2	1	2	2	2	1	2	1	2	2	2	1	24752	0	13593	26030	31762	0	1.03		0.566	1.083	1.322		0.664	0.29052
A0A287B2X7	HNF4A	50.04	17	7	4	4	0	1	0	3	1	2	1	3	3	3	3	4	1	3	3	3	3	4	0	36751	39361	71892	61862	53233		0.698	0.748	1.366	1.176	1.012	0.61	0.023958
A0A287B2Y1	CTU1	36.837	29.2	27	6	6	5	4	4	5	4	5	6	5	5	6	5	6	6	5	5	6	5	6	176610	189660	207150	198430	221100	196740	0.891	0.957	1.045	1.001	1.115	0.992	0.931	0.29034
A0A287B2Y5	C17orf75	44.545	16.4	15	4	4	4	3	2	1	2	3	3	3	3	2	3	2	3	3	3	2	3	2	68378	85582	67920	59583	64875	69193	0.987	1.236	0.981	0.86	0.937	0.999	1.146	0.2056
A0A287B2Z6	RASSF4	26.002	38.7	33	7	7	4	5	6	6	6	6	6	7	6	6	6	6	6	7	6	6	6	6	274810	292190	287420	248050	246900	252750	1.029	1.094	1.076	0.929	0.925	0.947	1.142	0.0025215
A0A287B311	AP3B1	120.65	32.1	156	31	27	28	25	28	22	28	25	28	26	30	29	29	27	24	23	26	26	26	24	2329800	2310600	2299900	2348100	2294200	2405200	0.999	0.991	0.987	1.007	0.984	1.032	0.985	0.346
A0A287B333	PTCD2	44.407	6.9	6	2	2	1	1	1	1	1	1	2	2	2	2	2	2	2	2	2	2	2	2	45394	37759	42800	53319	46001	46019	1.004	0.835	0.947	1.179	1.017	1.018	0.867	0.121996
A0A287B356	EIF5A	16.832	71.4	122	14	13	19	20	17	22	22	22	13	12	12	14	14	12	13	12	12	13	13	11	16254000	16348000	16126000	16136000	16052000	16073000	1.006	1.011	0.998	0.998	0.993	0.994	1.01	0.07014
A0A287B387	ADGRG6	122.76	7.2	13	5	5	1	2	3	1	4	2	3	3	5	4	5	4	3	3	5	4	5	4	104240	105820	119770	107290	117030	107640	0.945	0.959	1.086	0.973	1.061	0.976	0.993	0.88858
A0A287B391	MDP1	18.636	9.8	3	1	1	1	1	1	0	0	0	1	1	1	0	1	0	1	1	1	0	1	0	0	0	0	0	5143.5	0
A0A287B3A3	IAH1	23.014	54.5	40	7	7	9	6	6	6	6	7	6	5	5	6	5	5	6	5	5	6	5	5	519540	472100	538340	509520	549320	492320	1.012	0.919	1.048	0.992	1.07	0.959	0.986	0.79026
A0A287B3A6	GID4	24.803	9.7	2	2	2	0	1	0	0	1	0	2	2	2	2	2	2	2	2	2	2	2	2	0	30426	0	0	26460	0		1.07			0.93		1.151
A0A287B3A8	PYCR3	28.545	38.3	46	8	8	8	8	8	8	7	7	7	8	8	7	7	7	7	8	8	7	7	7	1798500	1770700	1735800	1775800	1745500	1805900	1.015	0.999	0.98	1.002	0.985	1.019	0.996	0.79042
A0A287B3B0	KIAA1211	124.57	1.4	2	1	1	1	0	0	1	0	0	1	1	1	1	1	1	1	1	1	1	1	1	0	0	0	0	0	9799.5
A0A287B3B5	NECTIN3	60.744	16.6	23	5	5	4	3	4	4	4	4	5	4	5	4	4	5	5	4	5	4	4	5	200370	180200	196660	263090	271950	235430	0.892	0.802	0.876	1.171	1.211	1.048	0.749	0.0062238
A0A287B3B7	---	27.573	12.7	9	2	2	1	2	1	1	2	2	1	2	2	2	2	2	1	2	2	2	2	2	0	64077	27114	83553	73317	57291		1.049	0.444	1.368	1.201	0.938	0.639	0.2306
A0A287B3B8	SMG7	121.85	4.1	4	3	3	0	0	1	1	2	0	1	1	1	1	2	1	1	1	1	1	2	1	0	0	0	0	11868	0
A0A287B3G3	RUNX2	66.146	4.1	3	2	2	0	0	0	1	2	0	1	2	1	2	2	2	1	2	1	2	2	2	0	208300	0	164250	244370	130760		1.114		0.879	1.307	0.7	1.158
A0A287B3G4	GUK1	19.93	41.2	22	6	6	5	3	3	4	4	3	5	4	3	5	4	4	5	4	3	5	4	4	151780	150280	151670	145460	140490	128660	1.049	1.038	1.048	1.005	0.971	0.889	1.094	0.130359
A0A287B3H4	DIS3	109.2	44.6	182	33	33	32	29	28	30	33	30	31	32	31	32	30	30	31	32	31	32	30	30	2306300	2252700	2198300	2469700	2396900	2526100	0.978	0.955	0.932	1.047	1.016	1.071	0.914	0.0122208
A0A287B3H6	PCYT1A	36.44	40.1	45	9	9	7	9	8	7	7	7	9	9	9	8	8	8	9	9	9	8	8	8	1050100	1042600	1020600	902200	884000	1020600	1.064	1.057	1.034	0.914	0.896	1.034	1.109	0.081383
A0A287B3J0	HMBS	37.748	19.2	17	5	5	2	3	4	3	2	3	2	4	4	4	2	4	2	4	4	4	2	4	91482	88537	94411	87987	86713	93835	1.011	0.978	1.043	0.972	0.958	1.037	1.022	0.51376
A0A287B3K1	DENND6A	67.154	8.2	4	3	3	2	1	0	1	0	0	3	3	3	3	3	2	3	3	3	3	3	2	63964	49980	50528	60171	51180	0	1.16	0.906	0.916	1.091	0.928		0.985	0.88534
A0A287B3M5	---	6.3232	39.3	2	1	1	0	0	0	1	0	1	0	1	1	1	1	1	0	1	1	1	1	1	0	0	0	0	0	21508
A0A287B3N0	EIF4B	67.163	29.2	71	13	13	11	13	11	13	12	11	13	13	13	12	12	12	13	13	13	12	12	12	3530000	3572500	3367800	2803500	2794100	2898900	1.117	1.13	1.065	0.887	0.884	0.917	1.232	0.00064023
A0A287B3P5	NUB1	59.943	30.4	80	13	13	13	14	13	15	11	14	11	13	13	12	12	12	11	13	13	12	12	12	805470	818080	799880	783700	789970	808640	1.006	1.021	0.999	0.978	0.986	1.01	1.017	0.20842
A0A287B3P9	MAGI3	136.21	10.8	29	9	9	5	3	5	5	5	6	9	5	7	8	5	7	9	5	7	8	5	7	159440	169690	149290	188500	162660	206500	0.923	0.983	0.865	1.092	0.942	1.196	0.858	0.129822
A0A287B3Q0	AMPD2	86.757	14.1	44	8	8	6	9	6	7	8	8	8	8	6	7	7	6	8	8	6	7	7	6	412640	426510	437730	456010	454210	432520	0.945	0.977	1.003	1.044	1.04	0.991	0.951	0.105936
A0A287B3Q5	NAA20	19.251	37.4	18	4	4	4	3	3	3	3	2	4	2	3	3	2	3	4	2	3	3	2	3	181470	168200	174320	227820	235030	104390	0.998	0.925	0.958	1.253	1.292	0.574	0.924	0.95626
A0A287B3U6	---	20.983	56.4	72	9	9	11	12	12	13	10	14	8	8	8	9	8	9	8	8	8	9	8	9	7902000	7759500	7623700	8004200	7854500	7925500	1.007	0.989	0.972	1.02	1.001	1.01	0.979	0.142477
A0A287B3V0	SYNM	167.17	22.2	89	24	24	11	16	19	16	13	14	16	19	22	21	20	21	16	19	22	21	20	21	1175600	1182100	1184800	1067800	1066500	1062300	1.047	1.052	1.055	0.951	0.95	0.946	1.108	1e-50
A0A287B3V8	AZI2	40.204	4.6	6	1	1	1	1	1	1	1	1	1	1	1	1	1	1	1	1	1	1	1	1	0	0	0	0	0	12406
A0A287B3W9	FXR2	63.596	27.3	56	11	9	7	10	10	10	10	9	10	10	8	9	10	9	8	8	6	7	8	7	486220	501040	487710	443770	435970	464960	1.035	1.066	1.038	0.944	0.928	0.989	1.097	0.0118389
A0A287B3X6	ABT1	30.991	30.9	22	5	5	4	4	3	5	3	3	5	5	3	5	4	4	5	5	3	5	4	4	168050	159440	155550	146670	145520	161150	1.077	1.022	0.997	0.94	0.932	1.033	1.066	0.183937
A0A287B3X9	SEC24B	132.64	22.3	83	19	17	13	14	13	14	16	13	16	17	18	17	18	14	14	15	16	15	16	12	711510	681500	708950	729840	718390	692780	1.006	0.964	1.003	1.032	1.016	0.98	0.982	0.42436
A0A287B3Y6	ALKBH3	33.238	16.1	4	3	3	1	0	1	1	0	1	2	0	2	2	2	2	2	0	2	2	2	2	0	0	0	22463	0	23335				0.981		1.019
A0A287B401	RBM14	69.561	45.1	106	22	22	16	19	17	21	16	17	21	21	20	22	21	22	21	21	20	22	21	22	3871600	3803500	3771800	3788100	3664200	3942700	1.017	0.999	0.991	0.995	0.962	1.036	1.005	0.83464
A0A287B425	RNF126	33.936	27.6	22	5	5	3	4	6	3	3	3	5	5	5	5	5	4	5	5	5	5	5	4	271140	348020	321680	282900	279600	274820	0.915	1.174	1.085	0.955	0.943	0.927	1.124	0.27194
A0A287B432	POLR2L	7.645	16.4	5	1	1	1	1	1	1	1	0	1	1	1	1	1	1	1	1	1	1	1	1	0	0	0	0	0	37947
A0A287B433	SURF6	39.817	13	17	5	5	2	3	3	4	2	3	3	3	4	4	5	3	3	3	4	4	5	3	275090	281490	250650	155350	218590	236670	1.164	1.191	1.061	0.657	0.925	1.002	1.322	0.093596
A0A287B435	PROSER1	89.268	2.3	4	1	1	0	0	1	1	1	1	1	0	1	1	1	1	1	0	1	1	1	1	0	0	0	0	0	7736.2
A0A287B462	MARC2	37.497	21.2	23	6	6	3	3	3	5	4	5	4	5	5	5	5	6	4	5	5	5	5	6	276320	259360	240730	281170	283640	274890	1.026	0.963	0.894	1.044	1.053	1.021	0.925	0.122244
A0A287B478	GANAB	109.21	48.6	226	38	2	37	34	33	37	40	45	37	37	35	35	37	37	2	2	2	2	2	2	20071000	20319000	19748000	20354000	20425000	20772000	0.99	1.002	0.974	1.004	1.007	1.024	0.977	0.088041
A0A287B483	HTD2	18.688	13.7	5	1	1	1	0	1	1	1	1	1	0	1	1	1	1	1	0	1	1	1	1	0	0	0	0	0	14855
A0A287B492	TSR3	30.594	6.5	3	1	1	0	0	0	1	1	1	1	1	0	1	1	1	1	1	0	1	1	1	0	0	0	0	0	14811
A0A287B4B3	RPTOR	134.34	11.7	24	9	9	5	4	4	3	5	3	6	7	6	7	6	6	6	7	6	7	6	6	137010	120880	138740	125390	148600	139150	1.015	0.896	1.028	0.929	1.101	1.031	0.96	0.57642
A0A287B4B9	TPP1	50.556	25.3	48	8	8	8	9	8	8	8	7	7	8	7	8	6	7	7	8	7	8	6	7	885300	888290	903610	968250	936350	913610	0.967	0.97	0.987	1.057	1.022	0.997	0.951	0.049457
A0A287B4C5	SLC41A3	42.997	3.5	3	1	1	0	1	1	1	0	0	1	1	1	1	1	1	1	1	1	1	1	1	0	0	0	0	0	10205
A0A287B4C8	SKA1	24.29	7.2	6	1	1	1	1	1	1	1	1	1	1	1	1	1	1	1	1	1	1	1	1	0	0	0	0	0	31732
A0A287B4D0	SVIL	199.12	17.4	54	19	19	8	9	7	13	11	6	16	17	16	19	17	16	16	17	16	19	17	16	283490	288210	268540	304370	292350	312710	0.972	0.988	0.921	1.044	1.003	1.072	0.924	0.050459
A0A287B4D6	DDHD1	97.473	21.5	36	10	10	5	6	7	7	7	4	10	8	9	9	9	9	10	8	9	9	9	9	153920	165890	170200	181500	182100	162300	0.909	0.98	1.005	1.072	1.075	0.959	0.932	0.219
A0A287B4E6	TPT1	27.936	28.2	50	8	8	6	8	10	10	8	8	7	7	8	7	6	8	7	7	8	7	6	8	6165500	6493900	6079000	5930500	5671300	5760800	1.025	1.079	1.01	0.986	0.943	0.957	1.079	0.033978
A0A287B4F5	DBN1	76.047	33.5	4	16	1	1	0	0	2	0	1	16	15	15	14	14	14	1	1	1	1	1	1	0	0	0	0	0	11329
A0A287B4G4	RAC1	21.45	34.4	37	7	5	6	5	8	5	6	7	7	7	7	6	7	7	5	5	5	5	5	5	2420500	2555900	2471000	2742700	2777200	2833800	0.919	0.971	0.938	1.041	1.055	1.076	0.892	0.0035607
A0A287B4G7	SLTM	106	18.3	59	14	0	12	10	10	8	11	8	12	13	11	11	12	11	0	0	0	0	0	0	649360	614900	613530	532900	533270	596980	1.1	1.042	1.04	0.903	0.904	1.012	1.129	0.043778
A0A287B4H3	---	17.491	28.2	15	3	3	1	3	2	3	3	3	3	3	3	3	3	2	3	3	3	3	3	2	131910	137030	117670	139970	137160	144260	0.98	1.018	0.874	1.039	1.019	1.071	0.918	0.142565
A0A287B4H7	SURF1	33.25	18.4	12	4	4	0	3	2	2	4	1	4	4	3	3	4	4	4	4	3	3	4	4	343550	489660	485170	519590	503740	536740	0.716	1.021	1.011	1.083	1.05	1.119	0.845	0.26494
A0A287B4H8	LOC100152428	135.17	5.4	9	4	4	2	1	1	2	1	2	2	4	3	4	2	3	2	4	3	4	2	3	36685	35988	36117	35962	41868	39823	0.972	0.954	0.957	0.953	1.109	1.055	0.925	0.23272
A0A287B4J0	TMEM106B	31.33	19.3	14	4	4	1	2	2	4	1	4	3	3	2	4	2	4	3	3	2	4	2	4	120690	163070	98436	143180	115830	112460	0.961	1.298	0.784	1.14	0.922	0.895	1.029	0.9413
A0A287B4J5	VPS72	40.659	15.1	6	4	4	0	2	2	1	0	1	3	3	4	4	1	1	3	3	4	4	1	1	109000	86205	87034	151140	0	0	1.006	0.796	0.803	1.395			0.622
A0A287B4M5	NSD3	72.706	3.1	4	1	1	1	1	0	1	0	1	1	1	0	1	1	1	1	1	0	1	1	1	0	0	0	0	0	8585.6
A0A287B4N8	MARCKSL1	19.647	48.7	21	4	4	5	4	3	3	4	2	4	4	4	2	3	3	4	4	4	2	3	3	315380	349510	303770	249690	212400	225940	1.142	1.266	1.1	0.904	0.769	0.818	1.408	0.0055806
A0A287B4P7	RAB31	21.619	41	27	5	4	5	4	5	4	5	4	5	5	5	5	5	5	4	4	4	4	4	4	384940	390600	382760	387650	387360	414190	0.984	0.998	0.978	0.991	0.99	1.059	0.974	0.31972
A0A287B4P8	PSMC4	47.366	69.4	159	25	25	25	29	29	26	27	23	22	24	25	22	24	22	22	24	25	22	24	22	4811800	4921700	4932100	4607000	4740900	4556400	1.011	1.034	1.036	0.968	0.996	0.957	1.055	0.0198993
A0A287B4R3	RPS17	15.521	57	82	10	10	13	14	14	13	15	13	9	10	9	10	10	9	9	10	9	10	10	9	7809100	8018800	8182400	7955600	8203900	8128400	0.97	0.996	1.016	0.988	1.019	1.01	0.988	0.50944
A0A287B4R5	ITPK1	49.676	26.5	20	6	6	5	2	4	4	3	2	5	4	5	5	5	5	5	4	5	5	5	5	141180	128480	125310	118520	125000	121690	1.114	1.014	0.989	0.935	0.987	0.96	1.082	0.121697
A0A287B4S2	DNAJC2	22.071	48.2	7	6	1	2	1	1	1	1	1	4	6	5	6	6	6	1	1	1	1	1	1	0	0	0	0	0	99005
A0A287B4T1	SIRT2	43.475	31.2	42	8	8	7	8	6	7	8	6	6	7	8	7	7	8	6	7	8	7	7	8	341500	356090	368470	395970	377190	383360	0.922	0.961	0.995	1.069	1.018	1.035	0.922	0.036004
A0A287B4V4	ASAP2	111.48	19.9	33	13	12	4	3	6	7	6	7	8	9	9	13	10	11	7	8	8	12	9	10	192550	201120	211930	203060	206030	199100	0.952	0.994	1.048	1.004	1.018	0.984	0.996	0.88166
A0A287B4X2	NAA15	101.2	47.7	163	37	33	30	26	32	24	27	24	35	34	36	34	34	35	31	30	32	30	30	31	3887900	3995100	4007700	4130300	4116600	4017600	0.966	0.992	0.995	1.026	1.023	0.998	0.969	0.071361
A0A287B4X4	ITGA2B	156.1	8.6	31	8	8	6	4	5	5	5	6	7	6	6	8	7	6	7	6	6	8	7	6	159440	146510	143620	140520	124620	146730	1.111	1.02	1	0.979	0.868	1.022	1.091	0.2046
A0A287B4Y0	BORCS7	11.562	16.2	1	1	1	0	0	0	1	0	0	1	1	1	1	1	1	1	1	1	1	1	1	0	0	0	0	0	19899
A0A287B4Y9	MAP2K4	41.504	54.5	50	13	12	8	9	11	9	7	6	9	10	13	12	11	7	9	10	12	11	11	7	623980	641190	653340	683320	683040	673800	0.946	0.972	0.99	1.036	1.035	1.021	0.94	0.0118046
A0A287B501	RBX1	12.274	30.6	13	3	2	2	2	2	2	3	2	2	2	3	2	2	2	2	2	2	2	2	2	389730	369660	394370	458100	483200	486880	0.906	0.859	0.916	1.065	1.123	1.131	0.808	0.00147668
A0A287B502	PBDC1	19.21	59.5	50	9	9	11	8	8	7	8	8	9	9	8	9	8	8	9	9	8	9	8	8	1348300	1318100	1254300	1204300	1186200	1273900	1.067	1.043	0.992	0.953	0.938	1.008	1.07	0.09184
A0A287B556	SMG1	409	10.5	55	22	22	7	7	5	13	11	12	14	13	14	18	19	17	14	13	14	18	19	17	181970	206690	200130	191680	235400	223570	0.881	1.001	0.969	0.928	1.14	1.082	0.905	0.25108
A0A287B570	SNX30	46.395	34.3	28	10	10	4	4	4	7	4	5	9	8	7	10	5	7	9	8	7	10	5	7	224280	219880	213520	198180	189920	183750	1.094	1.073	1.042	0.967	0.927	0.897	1.15	0.0057374
A0A287B574	SUCLG1	35.534	39.1	73	9	9	13	14	14	10	12	10	9	9	9	7	8	8	9	9	9	7	8	8	3430200	3432900	3451600	3003000	3080100	3249300	1.048	1.048	1.054	0.917	0.941	0.992	1.105	0.04932
A0A287B580	PRC1	71.858	12.7	20	6	6	3	2	2	4	6	3	6	4	5	5	5	5	6	4	5	5	5	5	116070	125040	120150	158820	176620	150810	0.822	0.885	0.851	1.124	1.25	1.068	0.743	0.0044388
A0A287B5A2	ATP1B3	31.751	34.1	50	8	3	7	9	9	7	9	9	7	7	8	7	7	8	2	2	3	2	3	3	1367100	1411400	1355300	1259300	1309800	1318000	1.023	1.056	1.014	0.942	0.98	0.986	1.064	0.030821
A0A287B5G3	IVNS1ABP	74.214	29.3	50	12	12	10	8	7	8	8	9	11	11	11	11	12	10	11	11	11	11	12	10	523140	553710	525350	627440	611750	619880	0.907	0.96	0.911	1.088	1.06	1.075	0.862	0.00165753
A0A287B5G9	AP1B1	103.74	46.2	208	36	19	32	32	31	38	40	35	32	32	32	34	35	33	17	17	15	18	18	17	5587400	5785000	5833000	6040100	6350300	6023700	0.941	0.974	0.983	1.017	1.07	1.015	0.934	0.035676
A0A287B5J0	TBC1D9B	138.73	12.2	37	10	10	6	9	5	5	7	5	6	9	7	9	7	9	6	9	7	9	7	9	198730	159830	199870	188750	188650	192710	1.057	0.85	1.063	1.004	1.003	1.025	0.98	0.7597
A0A287B5L5	MAP4	117.54	52	246	41	1	39	46	43	42	40	36	40	38	40	39	36	39	1	1	1	1	1	1	12255000	12400000	12322000	10241000	10483000	10092000	1.085	1.097	1.091	0.906	0.928	0.893	1.2	9.8405e-05
A0A287B5Q3	TARS2	70.472	22.7	8	10	1	2	0	1	1	2	2	8	9	8	9	9	9	1	1	1	1	1	1	0	0	0	0	0	18684
A0A287B5Q7	PSMD8	39.732	20.8	32	5	5	5	7	5	5	5	5	4	5	5	4	5	4	4	5	5	4	5	4	1233200	1222400	1140700	1235000	1207600	1198700	1.022	1.013	0.946	1.024	1.001	0.994	0.987	0.63912
A0A287B5U0	QKI	37.405	38.5	47	9	9	8	9	5	9	8	8	8	9	7	8	8	8	8	9	7	8	8	8	624800	639520	611020	659480	666510	641470	0.976	0.999	0.954	1.03	1.041	1.002	0.953	0.051685
A0A287B5V1	RPL3	46.122	44.4	139	20	20	22	21	24	23	24	25	20	18	16	18	20	19	20	18	16	18	20	19	18669000	19061000	19261000	19676000	19604000	19744000	0.966	0.986	0.996	1.018	1.014	1.021	0.966	0.0190018
A0A287B5X3	NOP58	60.46	45.3	150	22	22	25	24	25	24	29	23	21	21	22	21	22	22	21	21	22	21	22	22	4295000	4313600	4342200	4323300	4319800	4202700	0.999	1.003	1.01	1.006	1.005	0.978	1.008	0.4732
A0A287B5Y2	PCYT2	43.935	57.3	78	14	14	13	14	11	14	12	14	12	13	12	13	13	13	12	13	12	13	13	13	910910	949570	969450	1045000	971360	1004600	0.934	0.974	0.994	1.072	0.996	1.03	0.937	0.080742
A0A287B5Z7	ACOT4	55.047	21.1	28	7	0	5	4	4	5	7	3	4	5	5	6	7	6	0	0	0	0	0	0	541990	498750	533290	580590	556420	585330	0.987	0.908	0.971	1.057	1.013	1.065	0.914	0.039418
A0A287B5Z8	NOP10	7.6418	57.8	24	4	4	4	5	4	3	3	5	4	4	4	4	4	4	4	4	4	4	4	4	396150	401730	363290	383020	374380	376550	1.036	1.05	0.95	1.001	0.979	0.984	1.024	0.51174
A0A287B611	POLE	261.65	12	48	17	17	4	5	7	12	10	10	15	12	12	15	15	16	15	12	12	15	15	16	197900	227250	222550	277470	295160	290650	0.786	0.902	0.884	1.102	1.172	1.154	0.75	0.0034831
A0A287B629	BCL9L	147.1	1.6	4	2	2	2	1	1	0	0	0	2	2	2	1	1	1	2	2	2	1	1	1	21743	22239	20533	0	0	0	1.011	1.034	0.955
A0A287B636	GLA	48.998	29.3	42	10	10	5	7	7	8	8	7	9	9	10	9	9	9	9	9	10	9	9	9	310950	328010	322980	358330	344650	353470	0.924	0.975	0.96	1.065	1.025	1.051	0.91	0.0084809
A0A287B642	TOR1AIP1	66.565	31.4	48	12	1	9	8	5	10	7	9	12	12	11	12	10	11	1	1	1	1	1	1	725880	717200	690190	720770	674060	746050	1.019	1.007	0.969	1.012	0.946	1.047	0.997	0.94002
A0A287B657	AIFM2	40.344	13.7	9	3	3	2	2	0	2	1	2	2	3	2	2	2	3	2	3	2	2	2	3	32143	74623	52018	68332	54637	69615	0.549	1.274	0.888	1.167	0.933	1.189	0.824	0.393
A0A287B661	ANLN	121.9	38	109	30	30	14	15	20	24	18	18	26	25	26	29	25	27	26	25	26	29	25	27	1301200	1311700	1258500	1726700	1756600	1727300	0.86	0.867	0.831	1.141	1.16	1.141	0.743	3.5086e-05
A0A287B674	C1orf122	11.477	10	3	1	1	0	0	1	1	0	1	1	1	1	1	1	1	1	1	1	1	1	1	0	0	0	0	0	70528
A0A287B691	TMEM189	26.648	11.3	7	2	2	1	1	1	2	1	1	2	2	1	2	1	2	2	2	1	2	1	2	50862	66963	0	82547	0	56415	0.792	1.043		1.286		0.879	0.848	0.57298
A0A287B693	TAF2	119.08	2.1	3	1	1	0	1	0	1	0	1	0	1	0	1	0	1	0	1	0	1	0	1	0	0	0	0	0	8656.4
A0A287B697	GNAI2	34.948	71	140	18	13	23	23	23	23	23	25	18	18	18	17	18	17	13	13	13	13	13	13	7240000	7419700	7476400	8021900	8357900	8210300	0.93	0.953	0.96	1.03	1.073	1.054	0.901	0.0023552
A0A287B6C3	PPFIBP1	111.75	47.9	9	39	2	2	2	1	1	1	2	36	34	36	36	37	32	2	2	2	2	2	2	70281	65186	70601	77935	49666	79773	1.02	0.946	1.025	1.131	0.721	1.158	0.994	0.9261
A0A287B6D8	PCNT	200.45	2.2	4	2	2	1	0	1	0	1	1	1	2	2	2	2	2	1	2	2	2	2	2	0	0	0	0	0	126990
A0A287B6H2	RNF11	17.444	7.8	4	1	1	0	1	1	0	1	1	1	1	1	1	1	1	1	1	1	1	1	1	0	0	0	0	0	28157
A0A287B6J6	HSPA4	95.423	67.5	364	54	2	55	64	63	58	63	61	51	51	50	53	50	52	2	2	2	2	2	2	24770000	25868000	25269000	26018000	25870000	25533000	0.969	1.012	0.989	1.018	1.012	0.999	0.981	0.2225
A0A287B6K7	ACAD10	97.584	9.4	22	5	5	2	4	3	5	4	4	4	5	4	5	4	4	4	5	4	5	4	4	77955	76073	72715	77868	79014	76808	1.016	0.991	0.948	1.015	1.03	1.001	0.97	0.23346
A0A287B6S3	PDCD4	44.985	16.3	8	4	4	1	1	1	2	2	1	3	2	2	2	3	2	3	2	2	2	3	2	32891	29996	0	39323	44995	43540	0.862	0.786		1.031	1.179	1.141	0.738	0.016615
A0A287B6S8	SPC24	25.277	28.7	18	4	4	3	2	3	3	4	3	4	3	4	4	4	3	4	3	4	4	4	3	287750	278320	257630	262540	267560	273530	1.061	1.026	0.95	0.968	0.986	1.009	1.025	0.5329
A0A287B6U9	YTHDF3	58.281	35.6	57	13	11	11	12	7	9	10	8	12	12	11	8	8	10	10	10	9	7	7	9	1084600	1072800	1061000	1031800	984370	1075300	1.031	1.02	1.009	0.981	0.936	1.022	1.041	0.192363
A0A287B6V8	MAP3K20	52.105	17	20	6	2	4	4	2	5	2	3	5	5	4	6	6	5	2	2	2	2	2	2	159790	165460	166720	172330	146550	166340	0.981	1.016	1.024	1.058	0.9	1.021	1.014	0.76578
A0A287B6W1	TGFB1I1	47.431	13	9	3	3	1	2	1	1	2	2	2	2	3	2	3	2	2	2	3	2	3	2	0	31485	35810	0	37695	16257		1.039	1.181		1.244	0.536	1.247	0.54822
A0A287B718	UNK	85.391	9.6	10	3	3	1	1	3	2	2	1	3	2	3	2	2	2	3	2	3	2	2	2	33048	31510	35870	32368	33909	28393	1.016	0.969	1.103	0.995	1.043	0.873	1.061	0.40746
A0A287B719	MRPS36	11.463	62.7	28	5	5	5	4	6	5	4	4	5	5	5	5	5	5	5	5	5	5	5	5	611370	613270	585220	546110	573610	560730	1.051	1.054	1.006	0.939	0.986	0.964	1.077	0.023116
A0A287B722	MTMR14	60.538	24.5	24	10	10	3	2	4	5	6	4	8	9	10	8	8	8	8	9	10	8	8	8	129890	151740	157850	155810	178050	165810	0.83	0.969	1.008	0.995	1.138	1.059	0.879	0.139377
A0A287B726	IRS2	129.68	3.7	9	3	3	2	2	2	1	1	1	3	3	3	2	3	3	3	3	3	2	3	3	37200	34430	33021	30658	29611	30472	1.142	1.057	1.014	0.941	0.909	0.936	1.153	0.0178207
A0A287B739	VCPKMT	25.68	19.2	11	3	3	2	1	1	3	2	2	3	3	2	3	3	2	3	3	2	3	3	2	74882	67956	76694	72931	63036	73021	1.048	0.951	1.074	1.021	0.883	1.022	1.05	0.45962
A0A287B742	RO60	60.451	45.9	100	18	18	19	16	16	17	16	16	17	16	14	15	16	14	17	16	14	15	16	14	1993600	1935000	1979400	2039700	2102500	2071300	0.987	0.958	0.98	1.01	1.041	1.025	0.951	0.0159016
A0A287B749	TUBB6	45.361	76.9	87	24	12	13	14	14	15	17	14	24	23	23	23	23	22	12	12	12	12	12	12	2318300	2459500	2501300	2414400	2465600	2380900	0.957	1.015	1.032	0.996	1.017	0.982	1.003	0.92282
A0A287B759	NAGK	31.965	51.9	42	10	10	9	8	7	5	7	6	8	8	7	8	6	8	8	8	7	8	6	8	653150	606120	574570	592020	608830	582370	1.083	1.005	0.953	0.982	1.01	0.966	1.028	0.53766
A0A287B761	GALNT7	75.325	30	57	15	1	7	6	9	13	9	13	13	13	14	14	13	14	1	1	1	1	1	1	622130	642490	628750	665770	716840	684020	0.943	0.973	0.953	1.009	1.086	1.036	0.916	0.020483
A0A287B770	SRSF10	31.3	24	46	9	9	8	7	7	7	10	7	8	8	8	9	9	8	8	8	8	9	9	8	1129000	1196500	1197700	1178800	1140300	1192900	0.963	1.02	1.021	1.005	0.973	1.017	1.003	0.9105
A0A287B771	RPS4X	27.504	49.4	97	14	14	15	17	17	14	15	19	12	12	13	13	13	12	12	12	13	13	13	12	11490000	11408000	11740000	11415000	11754000	11728000	0.991	0.984	1.013	0.985	1.014	1.012	0.992	0.58216
A0A287B773	MCCC2	61.346	36.6	81	16	16	10	13	16	13	16	13	13	14	13	14	14	13	13	14	13	14	14	13	849020	805660	816360	865900	867320	904380	0.997	0.946	0.959	1.017	1.019	1.062	0.937	0.036415
A0A287B778	UBE2O	140.96	34	129	28	28	24	20	19	24	19	23	23	24	24	23	25	26	23	24	24	23	25	26	1234300	1239900	1213500	1316300	1244000	1274200	0.985	0.989	0.968	1.05	0.992	1.016	0.962	0.096116
A0A287B781	LOC110258364	8.5328	62.3	19	4	4	3	3	4	3	2	4	4	4	4	4	4	4	4	4	4	4	4	4	1244400	1249100	1280400	1191800	1161400	1245300	1.013	1.017	1.042	0.97	0.945	1.013	1.049	0.093983
A0A287B789	RABGAP1L	119.25	9.1	10	6	4	1	1	1	2	3	2	6	5	5	5	6	5	4	3	3	3	4	3	38983	59253	45403	83482	64183	55500	0.674	1.025	0.786	1.444	1.11	0.96	0.707	0.112278
A0A287B795	SHOC2	64.887	22.9	27	8	8	4	7	4	4	4	4	7	8	7	6	7	6	7	8	7	6	7	6	223390	207910	197300	231200	220370	227100	1.025	0.954	0.906	1.061	1.011	1.042	0.926	0.114198
A0A287B798	RIOK2	22.058	15.3	4	2	2	0	2	2	0	0	0	1	2	2	0	0	0	1	2	2	0	0	0	0	153390	416510	0	0	0		0.538	1.462
A0A287B7A0	RTRAF	29.851	53.3	3	13	1	0	1	0	0	1	1	12	13	12	12	13	13	0	1	0	0	1	1	0	0	0	0	0	4488.6
A0A287B7A1	NOS1AP	74.262	24.4	45	11	11	6	5	9	9	8	8	9	10	10	11	10	9	9	10	10	11	10	9	385990	362330	373050	409810	406350	437510	0.975	0.915	0.942	1.035	1.027	1.105	0.894	0.0195973
A0A287B7A2	RWDD4	25.122	20.5	8	3	3	2	2	2	1	1	0	3	2	3	3	2	2	3	2	3	3	2	2	3689600	4029500	3503200	3070500	3319300	3300200	1.059	1.156	1.005	0.881	0.952	0.947	1.158	0.038158
A0A287B7D1	ATP11A	114.58	9.5	32	5	5	5	5	5	6	6	5	5	5	5	5	5	5	5	5	5	5	5	5	156100	163800	164460	203360	187100	157760	0.907	0.952	0.956	1.182	1.087	0.917	0.884	0.196319
A0A287B7F2	FBXL15	40.697	8.1	7	2	2	1	1	2	1	1	1	2	2	2	2	2	2	2	2	2	2	2	2	54849	59046	46578	54244	56057	54854	1.011	1.088	0.858	0.999	1.033	1.011	0.972	0.68368
A0A287B7H2	DLG1	97.212	40.6	1	23	1	0	0	0	1	0	0	19	22	20	18	22	18	1	1	0	1	1	0	0	0	0	0	4647.1	0
A0A287B7J9	RPS24	13.704	32.8	32	4	4	6	6	5	5	5	5	4	4	4	3	4	4	4	4	4	3	4	4	4112600	4162000	3984000	4319100	4228000	4148800	0.989	1.001	0.958	1.038	1.017	0.998	0.966	0.113236
A0A287B7K2	C5orf15	29.456	8.3	4	2	2	1	2	0	0	1	0	2	2	2	2	2	1	2	2	2	2	2	1	36482	38616	45630	45757	52422	0	0.833	0.882	1.042	1.045	1.197		0.82	0.139063
A0A287B7M4	ERGIC2	36.428	23.4	35	5	5	5	5	8	7	6	4	4	3	4	5	4	4	4	3	4	5	4	4	149450	146370	140320	173640	170070	164180	0.95	0.93	0.892	1.104	1.081	1.043	0.859	0.0035833
A0A287B7N2	SLTM	111.66	16.4	5	13	0	1	0	1	1	1	1	11	12	10	10	11	10	0	0	0	0	0	0	0	0	0	0	0	69683
A0A287B7Q1	GGTA1P	39.99	21	20	7	7	4	3	3	4	4	2	6	7	6	7	5	6	6	7	6	7	5	6	255410	243620	243170	249860	256940	282480	1.001	0.954	0.953	0.979	1.007	1.107	0.94	0.20962
A0A287B7R4	ZDHHC20	31.804	6.9	5	1	1	1	0	1	1	1	1	1	1	1	1	1	1	1	1	1	1	1	1	0	0	0	0	0	21723
A0A287B7R7	SEC16A	241.78	28.8	144	35	35	25	27	24	25	23	20	31	31	32	29	28	32	31	31	32	29	28	32	1308800	1248700	1224300	1287700	1241300	1353100	1.025	0.978	0.958	1.008	0.972	1.059	0.974	0.46414
A0A287B7S7	ACSF2	68.112	39.3	123	16	16	21	19	19	21	23	20	15	15	15	16	16	16	15	15	15	16	16	16	4585200	4685400	4889900	4913800	4959000	4792600	0.954	0.975	1.018	1.023	1.032	0.998	0.965	0.173961
A0A287B7T2	GNPAT	77.265	22.6	51	11	11	8	8	9	6	11	9	8	10	10	8	11	10	8	10	10	8	11	10	242890	247360	261470	275710	299870	257150	0.92	0.937	0.99	1.044	1.136	0.974	0.903	0.111865
A0A287B7U2	NSUN4	41.72	19.4	13	5	5	3	2	3	3	1	1	5	3	5	4	4	5	5	3	5	4	4	5	133150	107690	127330	139480	146130	150660	0.993	0.803	0.95	1.04	1.09	1.124	0.844	0.064679
A0A287B7V0	PIKFYVE	231.06	5.3	12	7	7	1	0	2	4	4	1	4	2	5	6	5	5	4	2	5	6	5	5	46222	0	43781	51302	49745	65906	0.899		0.852	0.998	0.968	1.282	0.809	0.17762
A0A287B7V1	ANAPC2	93.378	5.6	10	3	3	1	1	3	1	1	3	2	3	3	2	2	3	2	3	3	2	2	3	40783	41587	41985	52792	43050	47859	0.913	0.931	0.94	1.182	0.964	1.071	0.865	0.140944
A0A287B7X5	EIF4G3	168.8	21.3	61	24	19	9	8	12	7	13	12	21	21	23	21	23	22	16	16	18	16	18	17	454290	462210	433800	423720	424840	438200	1.034	1.052	0.987	0.964	0.967	0.997	1.05	0.092721
A0A287B7Y7	UACA	162.49	29.1	126	29	29	15	20	24	22	23	22	26	23	26	27	25	24	26	23	26	27	25	24	737850	770850	775010	870130	852060	839370	0.914	0.955	0.96	1.078	1.055	1.039	0.892	0.0037248
A0A287B7Z3	NUSAP1	49.722	11.2	13	3	3	2	3	3	2	2	1	2	3	3	2	3	3	2	3	3	2	3	3	55313	58788	64135	41849	57254	52297	1.007	1.07	1.167	0.762	1.042	0.952	1.177	0.172816
A0A287B803	STK11	48.538	4.6	4	1	1	1	0	0	1	1	1	1	1	1	1	1	1	1	1	1	1	1	1	0	0	0	0	0	27058
A0A287B813	POLA2	61.358	27.8	39	9	9	8	6	7	4	8	6	8	8	9	7	9	7	8	8	9	7	9	7	895320	912920	902550	1043500	1035100	1052700	0.92	0.938	0.927	1.072	1.063	1.081	0.866	4.1003e-05
A0A287B820	CRYZ	31.62	23.6	18	4	4	3	4	2	3	3	3	3	4	2	4	3	3	3	4	2	4	3	3	122260	116890	112640	99552	99920	108580	1.112	1.063	1.024	0.905	0.909	0.987	1.142	0.022676
A0A287B837	NID2	144.18	37.3	106	29	29	18	21	17	16	19	15	24	24	26	22	24	27	24	24	26	22	24	27	952760	994310	952210	1121800	1116800	1151300	0.909	0.949	0.908	1.07	1.065	1.098	0.856	0.00084335
A0A287B842	EHMT1	131.77	14.4	37	11	11	7	5	5	7	6	7	9	9	7	9	9	9	9	9	7	9	9	9	188530	174670	166220	184100	201770	190910	1.023	0.947	0.902	0.999	1.094	1.035	0.918	0.129656
A0A287B855	SMAD1	52.333	16.5	16	5	2	3	2	2	3	3	3	4	5	4	5	5	4	2	2	2	2	2	2	84808	71389	87932	77918	82396	75641	1.06	0.892	1.099	0.974	1.03	0.945	1.035	0.68122
A0A287B858	KIF14	174.3	2.5	4	3	3	0	0	1	0	2	1	2	2	1	2	3	2	2	2	1	2	3	2	0	0	0	0	283940	1061400					0.422	1.578
A0A287B886	TBC1D1	131.63	7	21	6	5	4	2	4	4	3	4	4	5	6	5	6	6	4	4	5	4	5	5	80025	68865	70184	70021	75666	78503	1.083	0.932	0.95	0.948	1.024	1.063	0.977	0.69482
A0A287B893	TSR1	92.026	28.1	89	16	16	15	17	15	14	14	14	14	14	14	15	14	15	14	14	14	15	14	15	1249400	1257300	1248100	1333200	1307100	1349700	0.968	0.974	0.967	1.033	1.013	1.046	0.941	0.0031564
A0A287B8B1	ST13	40.733	26	74	9	9	13	12	12	15	11	11	9	9	9	9	8	8	9	9	9	9	8	8	6205400	6316700	6324400	5613100	5772100	5840400	1.032	1.051	1.052	0.934	0.96	0.971	1.094	0.0023424
A0A287B8C3	KDELR1	17.504	20	7	2	2	1	1	2	0	1	2	2	2	2	2	1	2	2	2	2	2	1	2	76979	71036	83702	66652	85332	60001	1.041	0.961	1.132	0.901	1.154	0.811	1.094	0.4399
A0A287B8D6	NUP58	56.837	20.6	30	6	6	5	5	5	5	5	5	5	5	5	6	5	6	5	5	5	6	5	6	285930	281770	287890	253280	255250	257060	1.058	1.043	1.065	0.937	0.945	0.951	1.118	0.000120765
A0A287B8E9	CTTN	56.717	43.5	94	17	17	15	13	15	17	17	17	15	16	17	17	16	16	15	16	17	17	16	16	3499000	3404200	3339800	2963000	3035900	3110500	1.085	1.055	1.035	0.919	0.941	0.964	1.124	0.0038222
A0A287B8F2	RPRD1B	33.528	45.9	52	10	10	7	9	11	8	9	8	9	9	10	8	9	8	9	9	10	8	9	8	799890	827630	803330	742590	709740	725780	1.041	1.077	1.046	0.967	0.924	0.945	1.116	0.0029192
A0A287B8F5	MCMBP	73.133	34.2	80	16	16	14	11	10	17	13	15	16	14	12	15	15	15	16	14	12	15	15	15	665540	679280	673730	804100	772830	781010	0.912	0.931	0.924	1.102	1.06	1.071	0.856	0.00028356
A0A287B8F6	DNMBP	175.41	3	7	3	3	0	3	0	3	1	0	2	3	1	3	2	3	2	3	1	3	2	3	55430	43909	0	65426	57440	53672	1.005	0.796		1.186	1.041	0.973	0.844	0.22946
A0A287B8G3	LARP1B	121.35	5	5	5	1	1	1	1	0	1	1	5	5	5	4	5	5	1	1	1	0	1	1	0	0	0	0	0	7338.3
A0A287B8G6	DHX33	77.446	1.9	4	1	1	1	0	1	0	1	1	1	1	1	1	1	1	1	1	1	1	1	1	0	0	0	0	0	26356
A0A287B8H1	SNX27	57.51	26.2	30	9	9	5	4	6	6	5	4	7	6	6	5	8	6	7	6	6	5	8	6	270910	249430	249710	255690	265650	262750	1.046	0.963	0.964	0.987	1.026	1.014	0.982	0.5645
A0A287B8H8	ACY1	43.104	27.3	35	7	7	4	6	3	6	9	7	6	7	4	6	7	7	6	7	4	6	7	7	417730	438480	437920	397490	411770	397440	1.002	1.052	1.051	0.954	0.988	0.954	1.072	0.024861
A0A287B8I3	FAM107B	15.529	41.2	1	5	1	0	1	0	0	0	0	3	3	2	3	3	3	0	1	0	0	0	0	0	73620	0	0	0	0		1
A0A287B8J1	TECPR1	118.47	4.3	9	3	3	2	1	2	2	1	1	2	2	3	3	2	2	2	2	3	3	2	2	1017900	976430	884900	1000000	937300	989110	1.052	1.009	0.915	1.033	0.969	1.022	0.984	0.72492
A0A287B8M9	PEX3	42.298	26.8	36	7	7	5	6	7	6	7	5	6	7	7	7	7	7	6	7	7	7	7	7	556230	544100	522290	605260	571130	626250	0.974	0.953	0.915	1.06	1	1.097	0.9	0.032643
A0A287B8P2	BPTF	268.95	3.9	14	6	6	4	3	0	2	3	2	4	5	2	4	3	3	4	5	2	4	3	3	30039	30374	34210	51337	33270	39700	0.823	0.832	0.938	1.407	0.912	1.088	0.761	0.12286
A0A287B8R2	NUDC	46.705	44.5	110	19	19	22	22	18	16	16	16	18	18	16	19	19	19	18	18	16	19	19	19	4567900	4720600	4565000	3719800	3734000	3741800	1.094	1.131	1.093	0.891	0.894	0.896	1.238	0.0028355
A0A287B8S2	ENPP1	104.53	7.5	11	4	4	4	1	2	1	2	1	4	4	2	2	3	4	4	4	2	2	3	4	125120	105050	140640	161460	160690	172090	0.868	0.729	0.975	1.12	1.115	1.194	0.75	0.0281
A0A287B8S7	MOGS	79.927	30.4	60	15	15	13	7	9	12	11	8	15	14	14	14	14	13	15	14	14	14	14	13	483010	500540	520730	555630	539090	532530	0.925	0.959	0.998	1.065	1.033	1.02	0.924	0.035844
A0A287B8W9	PRKCD	77.272	17.8	28	7	7	5	5	4	3	5	6	5	7	6	6	7	6	5	7	6	6	7	6	136670	121920	136690	114960	128120	126300	1.072	0.957	1.073	0.902	1.005	0.991	1.07	0.25434
A0A287B8X4	SRSF7	15.763	53.3	54	8	7	10	8	9	8	9	10	8	8	8	8	8	8	7	7	7	7	7	7	4370200	4433200	4334600	3915300	3949600	3961900	1.05	1.065	1.042	0.941	0.949	0.952	1.111	0.000136819
A0A287B8X7	DNM2	97.756	49.1	3	31	1	0	0	1	0	1	1	30	28	31	30	29	30	1	1	1	0	1	1	0	0	0	0	0	47542
A0A287B8Y2	CDT1	58.39	6.9	5	2	2	0	1	0	2	1	1	1	2	2	2	2	1	1	2	2	2	2	1	0	28891	31192	38862	38786	0		0.839	0.906	1.129	1.126		0.774	0.094463
A0A287B8Y4	RASSF3	26.423	6.1	4	1	1	1	0	0	1	1	1	1	1	1	1	1	1	1	1	1	1	1	1	0	0	0	0	0	18795
A0A287B8Y9	EPN2	61.124	12.7	19	5	5	4	2	3	4	2	4	5	3	4	4	4	5	5	3	4	4	4	5	133910	139540	117690	99299	93428	109730	1.158	1.207	1.018	0.859	0.808	0.949	1.293	0.020918
A0A287B8Z3	ARFIP1	52.176	45.4	78	14	2	12	13	14	12	12	15	13	12	13	14	12	14	2	1	2	2	2	2	1388200	1338900	1378400	1345700	1345200	1331400	1.025	0.988	1.018	0.993	0.993	0.983	1.021	0.15602
A0A287B8Z8	LLPH	14.961	32.3	26	3	3	4	5	5	4	4	4	3	3	3	3	3	3	3	3	3	3	3	3	432150	444220	440120	437030	430900	442830	0.987	1.014	1.005	0.998	0.984	1.011	1.004	0.7172
A0A287B900	VPS26A	35.428	56.3	77	14	13	17	10	13	12	11	14	14	14	14	13	13	13	13	13	13	12	12	12	1684000	1628800	1691100	1745100	1695900	1744800	0.992	0.959	0.996	1.028	0.999	1.027	0.965	0.078978
A0A287B906	NEXN	68.051	39.3	5	19	0	1	1	1	1	1	0	17	17	16	15	17	18	0	0	0	0	0	0	0	0	0	0	0	58870
A0A287B929	RPL13A	23.709	33.8	43	8	8	6	7	8	6	7	9	6	7	8	6	7	7	6	7	8	6	7	7	5604600	5752600	5730500	5221700	5326900	5376300	1.019	1.046	1.042	0.949	0.968	0.977	1.074	0.0038793
A0A287B944	FAM114A1	43.333	18.3	18	5	5	4	2	5	2	2	3	5	4	5	5	5	3	5	4	5	5	5	3	180890	202180	152360	183170	178690	126960	1.06	1.184	0.893	1.073	1.047	0.744	1.095	0.53406
A0A287B954	GATAD2B	65.26	36.8	60	15	13	12	12	11	8	8	9	14	15	15	14	14	13	12	13	13	12	12	11	868910	815580	822690	752070	776020	790910	1.08	1.014	1.023	0.935	0.965	0.983	1.081	0.033762
A0A287B957	ANKRD39	19.53	62.8	33	6	6	5	7	5	7	4	5	5	6	5	6	5	5	5	6	5	6	5	5	379880	378800	375280	414270	428230	420950	0.951	0.948	0.939	1.037	1.072	1.054	0.897	0.00046227
A0A287B966	MRTFA	112.11	20.1	40	10	9	7	7	6	6	7	7	10	9	9	10	9	9	9	8	8	9	8	8	301220	308480	278900	326110	318860	352070	0.958	0.982	0.887	1.038	1.015	1.12	0.891	0.053936
A0A287B982	PIGX	30.719	11.2	3	2	2	0	2	1	0	0	0	0	2	1	2	1	0	0	2	1	2	1	0	0	53404	0	59832	0	0		0.943		1.057			0.892
A0A287B990	LRRFIP1	47.673	41.4	54	11	1	8	9	10	10	9	8	10	10	11	11	9	10	1	1	1	1	1	1	1440500	1478500	1479500	1325800	1220800	1284500	1.05	1.078	1.079	0.967	0.89	0.936	1.148	0.0057248
A0A287B9C4	MRPL4	33.202	38.1	38	7	7	6	7	5	6	8	6	5	5	6	7	6	6	5	5	6	7	6	6	366470	400030	421150	405720	404100	356050	0.934	1.02	1.074	1.034	1.03	0.908	1.019	0.76594
A0A287B9C7	ROBO1	175.83	21.7	71	21	21	14	11	12	14	10	10	19	15	18	17	18	18	19	15	18	17	18	18	588030	606500	581150	640420	625340	621040	0.963	0.994	0.952	1.049	1.024	1.017	0.941	0.0193409
A0A287B9G6	ITPRID2	134.63	2.7	7	2	2	1	1	1	1	2	1	1	1	1	2	2	1	1	1	1	2	2	1	0	0	0	24500	17062	0				1.179	0.821
A0A287B9H0	RBFOX2	39.584	15.8	9	4	1	2	0	1	2	2	2	4	4	3	4	4	3	1	1	1	1	1	1	120210	119900	125090	121320	124000	122480	0.984	0.981	1.024	0.993	1.015	1.003	0.993	0.64824
A0A287B9J8	FHOD3	156.65	8.8	19	8	8	2	3	8	2	2	2	6	6	7	5	5	2	6	6	7	5	5	2	69997	140600	146120	97486	84161	176940	0.587	1.179	1.226	0.818	0.706	1.484	0.995	0.9924
A0A287B9L4	FNDC3A	124.77	16.7	49	11	11	7	8	8	8	11	7	9	10	11	11	11	10	9	10	11	11	11	10	345690	324770	315550	340280	324960	320920	1.052	0.988	0.96	1.035	0.989	0.976	1	0.99034
A0A287B9N1	PLAUR	35.785	30.3	37	6	6	6	7	6	6	5	7	5	6	6	5	5	6	5	6	6	5	5	6	382070	387810	380110	391520	389700	381110	0.991	1.006	0.986	1.016	1.011	0.989	0.989	0.34448
A0A287B9N8	UHRF2	60.179	15.1	8	5	5	0	2	1	2	2	1	3	5	3	2	3	3	3	5	3	2	3	3	0	40607	49456	63517	56882	86462		0.684	0.833	1.07	0.958	1.456	0.653	0.101641
A0A287B9P6	FUBP3	71.164	37	79	14	13	14	15	12	13	13	12	14	13	12	12	12	12	13	12	11	11	11	12	1746600	1687100	1665300	1702200	1661100	1661800	1.035	1	0.987	1.009	0.984	0.985	1.015	0.42464
A0A287B9Q1	HEATR3	74.475	33.6	48	17	17	4	9	9	10	8	8	12	12	15	14	13	13	12	12	15	14	13	13	723660	727070	731300	814510	784280	858370	0.936	0.94	0.946	1.053	1.014	1.11	0.888	0.046763
A0A287B9S4	PYM1	22.736	38.9	20	6	6	2	3	4	3	4	4	4	5	5	5	5	6	4	5	5	5	5	6	300370	339810	337750	287710	275920	284470	0.987	1.117	1.11	0.945	0.907	0.935	1.153	0.028476
A0A287B9S7	KDM4B	100.84	4.1	5	3	3	1	0	0	0	3	1	3	3	3	2	3	2	3	3	3	2	3	2	41349	40320	42339	49420	50892	49590	0.906	0.883	0.927	1.083	1.115	1.086	0.827	0.00035554
A0A287B9S9	GALE	37.213	63.6	67	14	14	10	10	13	11	14	9	14	13	14	12	14	14	14	13	14	12	14	14	1169000	1198000	1128100	1169400	1122300	1249600	0.997	1.022	0.962	0.997	0.957	1.066	0.987	0.7496
A0A287B9T5	CBX3	19.678	38.7	30	6	4	5	6	6	3	4	6	4	5	5	4	5	4	2	3	3	2	3	3	3197900	3226700	3122600	2925500	2928300	2995500	1.043	1.052	1.018	0.954	0.955	0.977	1.079	0.0037985
A0A287B9T8	GAPVD1	163.34	34	173	36	36	30	30	27	23	32	31	33	33	32	30	34	35	33	33	32	30	34	35	2445000	2313500	2319200	2332400	2396000	2305000	1.04	0.984	0.986	0.992	1.019	0.98	1.006	0.78932
A0A287B9U0	MAP7	81.63	21.5	2	10	0	0	0	1	0	0	1	8	9	8	7	7	9	0	0	0	0	0	0	0	0	14156	0	0	0
A0A287B9W3	DYNC1H1	428.4	43.7	775	141	141	133	129	121	127	139	126	128	134	124	132	129	133	128	134	124	132	129	133	14797000	14836000	14739000	15085000	15043000	14885000	0.993	0.996	0.989	1.013	1.01	0.999	0.985	0.035597
A0A287B9W6	CACNB3	53.142	20.2	10	5	5	2	1	3	2	2	0	3	4	5	5	5	5	3	4	5	5	5	5	41575	55246	45968	44326	41846	55606	0.877	1.165	0.969	0.935	0.882	1.172	1.007	0.95002
A0A287B9W9	EPS15L1	83.1	22.8	40	11	11	9	8	8	7	3	5	11	10	11	11	8	10	11	10	11	11	8	10	507010	473700	481120	452750	454430	467010	1.073	1.002	1.018	0.958	0.961	0.988	1.064	0.054416
A0A287B9Y4	UPF1	115.94	50.9	224	41	41	36	34	37	38	35	44	36	39	39	37	34	38	36	39	39	37	34	38	4946500	4871700	4808200	5204200	5252600	5358900	0.975	0.96	0.948	1.026	1.035	1.056	0.925	0.0026967
[truncated: 4,417 more rows]

## Sheet: Statistics
Peptide length	Number of peptides
7	4069
8	11256
9	18969
10	26599
11	32316
12	35001
13	34998
14	34417
15	34123
16	33589
17	29340
18	25313
19	22800
20	19809
21	16097
22	12706
23	10221
24	8166
25	6776
26	5287
27	4453
28	3630
29	2707
30	2742
31	2545
32	1657
33	1466
34	1293
35	974
36	663
37	728
38	714
39	524
40	348
41	280
42	158
43	45
44	74
45	90
46	38
47	15
48	7
49	33
50	14
53	24
55	6
