# Supplementary material for: Global Phosphoproteomics Analysis of IBRS-2 Cells Infected With Senecavirus A
Source: Front Microbiol. 2022 Jan 26;13:832275. doi: 10.3389/fmicb.2022.832275 (PMC8826396; doi:10.3389/fmicb.2022.832275)
Supplement: Supplementary Table S2 — Phosphorylation and abundance data related to Figures 2B,C. Phosphoproteomic data are for IBRS-2 cells infected with SVA. A full list of unfiltered phosphosites detected following SVA infection is included (PhosphoData unfiltered tab), along with a filtered list of all detected phosphosites collapsed into single-site measurements (PhosphoData Filtered tab). [file Table_2.xlsx]

## Sheet: Summary
Header line description of table 1			Table 1. MS/MS spectrum database search analysis summary (localization probability > 0.75)
Total spectrum	Number of spectrum produced by mass spectrometer
Matched spectrum	Number of spectrum matched with alignment protein		Total spectrum	Matched spectrum	Peptides	Modified peptides	Identified proteins	Quantifiable proteins	Identified sites	Quantifiable sites
Peptides	Number of peptides which spectrum hit		893005	64768 (7.3%)	9876	6392	2794 (2540)	2084 (2021)	9034 (6003)	4520 (4183)
Modified peptides	Total number of modified peptides identified
Identified proteins	Number of proteins detected by spectrum search analysis
Quantifiable proteins	Number of proteins quantifiable		Table 2. Differentially modified modification sites (modified proteins) summary (Filtered with threshold value of expression fold change and P value < 0.05)
Identified sites	Number of modification sites detected by spectrum search analysis
Quantifiable sites	Number of modification sites quantifiable		Compare group	Regulated type	fold change >1.2	fold change >1.3	fold change >1.5	fold change >2
			Infected/NC	up-regulated	222 (183)	188 (155)	128 (106)	58 (49)
Header line description of worksheet "PhosphoData Unfiltered" and "PhosphoData Filtered"				down-regulated	803 (615)	669 (527)	371 (306)	73 (68)
Protein accession	Protein accession number of database used for search
Position	Modification site localization in protein
Amino acid	The amino acid that modification site modified		Table 3. Differentially modified modification sites (modified proteins) summary after normalized (Filtered with threshold value of expression fold change and P value < 0.05)
Protein description	Protein functional description
Gene name	Indicates the name of the gene that code for the protein sequence		Compare group	Regulated type	fold change >1.2	fold change >1.3	fold change >1.5	fold change >2
Localization probability	Probability of a certain amino acid containing this modification in this peptide		Infected/NC	up-regulated	114 (101)	97 (88)	65 (58)	27 (25)
PEP	The maximal posterior error probability for peptides			down-regulated	350 (264)	314 (244)	180 (150)	40 (39)
Score	A simple rule to be used to judge whether a result is significant or not
Modified sequence	Identified peptide sequence marked with modification sites localization probabilities
Charge	Carried charge of peptide
Mass error [ppm]	Parts per million ratio of peptide mass error between the theory and practice
MS/MS Count	Number of spectrum matched with peptide

## Sheet: PhosphoData Unfiltered
Modification sites information																			Protein quantitation						Normalized modification sites quantitation
Protein accession	Position	Amino acid	Gene name	Localization probability	PEP	Score	Modified sequence	Charge	Mass error [ppm]	MS/MS Count	Infected_1	Infected_2	Infected_3	NC_1	NC_2	NC_3	Infected/NC Ratio	Infected/NC P value	Infected_1	Infected_2	Infected_3	NC_1	NC_2	NC_3	Infected_1	Infected_2	Infected_3	NC_1	NC_2	NC_3	Infected/NC Ratio	Infected/NC P value
A0A0N4SWI8	692	S	GPAM	0.999996	7.6042e-06	78.864	SDEEDEDS(1)DFGEEQR	2	4.7942	1				1.181
A0A0U2ETD0	53	S	EMD	0.604466	4.05223e-08	78.71	LSPPNS(0.604)S(0.322)AS(0.05)S(0.02)FS(0.003)YR	2	7.8437	2		0.979				0.963	1.017		1.026	0.98	0.993	0.953	0.993	1.056		0.99898				0.911932	1.095
A0A0U2ETD0	142	S	EMD	0.873249	8.70577e-07	51.577	DDS(0.001)LFS(0.873)S(0.126)EEDGKDR	2	10.153	2			0.634			1.258	0.504		1.026	0.98	0.993	0.953	0.993	1.056			0.638469			1.19129	0.536
A0A0U2ETD0	49	S	EMD	0.999078	0.00015478	75.969	RLS(0.999)PPNSSASSFSYR	2	10.283	8	0.896		0.879	1.149	1.204		0.754	0.0079449	1.026	0.98	0.993	0.953	0.993	1.056	0.873294		0.885196	1.20567	1.21249		0.727	0.0005247
A0A0U2ETD0	54	S	EMD	0.707213	1.48214e-07	65.212	LSPPNS(0.114)S(0.707)AS(0.114)S(0.046)FS(0.019)YR	2	8.0663	3	1.027		0.907	1.033			0.936		1.026	0.98	0.993	0.953	0.993	1.056	1.00097		0.913394	1.08395			0.883
A0A182B7B4	518	S	TCF3(E47)	0.82137	2.51155e-05	74.733	T(0.019)S(0.042)S(0.821)T(0.118)EEVLSLEEK	2	9.2561	3		0.955	0.944			0.916	1.037
A0A182B7B4	377	S	TCF3(E47)	0.992559	2.08033e-21	82.99	AGAPGALS(0.993)PS(0.007)YDGGLHGLQSK	2	4.2183	7	1.008	1.087	0.922	1.019	1.077	0.905	1.005	0.93936
A0A1P0REP6	103	S	SPAST	0.998068	4.6261e-40	100.21	AAPAPAS(0.002)AS(0.998)PPAPVPGGEVER	2	3.6155	4	0.816		0.798	1.314	1.245		0.631	0.0039955	1.043	1.068	0.956	0.827	1.006	1.1	0.782359		0.834728	1.58888	1.23757		0.572	0.050704
A0A286ZHY8	27	S	SAV1	0.938353	0.00275477	50.834	KET(0.062)S(0.938)PLLR	2	5.9996	1	0.938
A0A286ZHZ8	190	S	OSBPL6	1	0.0136967	58.476	QNEIVRS(1)PR	2	4.6069	1		0.958								0.977			1.023			0.980553
A0A286ZI36	269	S	PKM	1	0.000374715	55.604	IIS(1)KIENHEGVR	3	-0.61659	1		0.958
A0A286ZI36	6	S	PKM	0.827722	2.23469e-37	57.305	PKPHS(0.828)DAGT(0.172)AFIQTQQLHAAMADTFLEHMCR	4	10.481	2	1.121					0.792	1.415
A0A286ZI37	129	S	SURF6	1	0.00352708	64.906	ELS(1)PAALEK	2	5.8015	4	0.957		0.943		0.974	1.024	0.951	0.195356
A0A286ZI37	23	S	SURF6	1	1.76459e-07	142.08	KICAQPS(1)PEPQKR	3	5.4862	14	0.933	1.077	0.84	1.111	1.14	0.956	0.889	0.25486
A0A286ZI95	5	T	ZNF546	0.94759	0.000202528	55.354	MREGT(0.948)RNWY(0.004)T(0.046)DLES(0.003)K	2	15.658	1			0.879
A0A286ZIA8	527	S	MTMR1	0.99611	1.88951e-76	171.2	GS(0.004)S(0.996)PAHSGTPVHTSV	2	8.6091	4	1.228		1.137	0.816		0.696	1.564	0.036498
A0A286ZIB6	330	S	TMEM245	0.724632	1.68494e-46	84.86	GEPPPTISS(0.001)S(0.001)S(0.004)S(0.01)PS(0.069)S(0.725)PS(0.168)PT(0.022)LGR	2	2.8856	1					1.123
A0A286ZIB6	332	S	TMEM245	0.651538	5.21777e-11	61.867	GEPPPTISSSSS(0.001)PS(0.01)S(0.061)PS(0.652)PT(0.276)LGR	2	2.5051	1			0.879
A0A286ZIB6	329	S	TMEM245	0.463678	1.68494e-46	84.86	GEPPPTISSSS(0.002)S(0.02)PS(0.464)S(0.464)PS(0.044)PT(0.005)LGR	2	1.8992	0
A0A286ZIC2	450	S	FRMD4B	0.993387	5.4785e-19	75.669	S(0.005)GS(0.993)LES(0.001)QSHLLSEMDHDKPFFSLSK	4	8.078	1			0.879
A0A286ZID2	13	S	TK1	0.725402	5.63964e-12	102.55	SCINLPTVLPGS(0.725)PS(0.274)K	2	10.312	3			0.654		1.233	1.14	0.551		0.917	0.832	0.914	1.079	1.064	1.194			0.715536		1.15883	0.954774	0.677
A0A286ZID2	15	S	TK1	0.499153	1.68391e-11	71.935	SCINLPT(0.002)VLPGS(0.499)PS(0.499)K	2	8.2121	0									0.917	0.832	0.914	1.079	1.064	1.194
A0A286ZID4	87	S	HSPB8	1	1.17966e-05	58.691	FGVPAEGRS(1)PPPFPGEPWK	2	6.2336	6	1.088				0.978	0.952	1.127		0.961	0.994	0.984	1.041	1.018	1.002	1.13215				0.960707	0.9501	1.185
A0A286ZIE7	92	S	CADPS	0.994837	1.8281e-155	202.28	AGVGRPS(0.003)S(0.995)PS(0.003)PSVVSEK	2	9.5415	12	1	0.939	0.871	1.15	1.161	0.941	0.864	0.145419	0.982	0.971	0.955	1.036	1.035	1.02	1.01833	0.967044	0.912042	1.11004	1.12174	0.922549	0.919	0.31244
A0A286ZIE7	91	S	CADPS	0.812451	1.10463e-12	81.449	AGVGRPS(0.812)S(0.184)PS(0.003)PSVVSEK	3	4.1895	1					1.123				0.982	0.971	0.955	1.036	1.035	1.02					1.08502
A0A286ZIE7	489	S	CADPS	0.994354	9.81641e-05	91.939	VILHPT(0.006)PNS(0.994)PK	2	7.8962	6	0.854	1.037	0.912	1.006	1.149	1.078	0.867	0.103317	0.982	0.971	0.955	1.036	1.035	1.02	0.869654	1.06797	0.954974	0.971042	1.11014	1.05686	0.922	0.30554
A0A286ZIH2	925	S	IQSEC1	0.970063	3.29681e-13	94.119	SALSS(0.028)S(0.97)LRDLS(0.002)EAGVHH	3	7.9664	5	0.865		0.831	1.231	1.105	1.089	0.743	0.0107983	0.665			0.998	1.296	1.041	1.30075			1.23347	0.852623	1.04611	1.246
A0A286ZIH2	924	S	IQSEC1	0.493205	0.000170899	76.009	SALS(0.012)S(0.493)S(0.493)LRDLS(0.001)EAGVHH	3	8.1347	0									0.665			0.998	1.296	1.041
A0A286ZIK9	272	T	PLPP1	0.996982	5.84655e-10	70.337	KEEDSHTTLHET(0.997)PT(0.002)T(0.001)GNHYR	4	8.8818	4	0.494			1.117	1.515	1.16	0.391		0.863	0.929	0.853	1.064	1.107	1.185	0.572422			1.04981	1.36856	0.978903	0.505
A0A286ZIK9	265	S	PLPP1	0.967414	1.03141e-09	111.27	KEEDS(0.967)HT(0.03)T(0.003)LHETPTTGNHYR	4	6.1465	4		0.798	0.748	1.281	1.382		0.581	0.0083152	0.863	0.929	0.853	1.064	1.107	1.185		0.858988	0.876905	1.20395	1.24842		0.708	0.0036249
A0A286ZIK9	267	T	PLPP1	0.470148	1.9527e-06	63.883	KEEDS(0.052)HT(0.47)T(0.47)LHET(0.007)PTTGNHYR	4	6.0132	0									0.863	0.929	0.853	1.064	1.107	1.185
A0A286ZIK9	268	T	PLPP1	0.470148	1.9527e-06	63.883	KEEDS(0.052)HT(0.47)T(0.47)LHET(0.007)PTTGNHYR	4	6.0132	0									0.863	0.929	0.853	1.064	1.107	1.185
A0A286ZIN0	83	S	HNRNPD	0.995191	0	318.84	IDASKNEEDEGHSNS(0.005)S(0.995)PR	3	4.6909	14	1.208	1.161	1.375	0.736		0.308	2.391	0.27256	1.067	1.094	1.093	0.93	0.883	0.933	1.13215	1.06124	1.25801	0.791398		0.330118	2.052	0.31716
A0A286ZIN0	80	S	HNRNPD	0.823399	0.00231715	42.066	IDASKNEEDEGHS(0.823)NS(0.626)S(0.55)PR	3	2.2146	1		0.958							1.067	1.094	1.093	0.93	0.883	0.933		0.875686
A0A286ZIN0	82	S	HNRNPD	0.696521	5.06965e-09	88.137	IDASKNEEDEGHS(0.026)NS(0.697)S(0.278)PR	3	3.8762	3		1.184	0.673						1.067	1.094	1.093	0.93	0.883	0.933		1.08227	0.615737
A0A286ZIN2	335	T	PATJ	0.688309	0.00528308	44.16	DPIGEVS(0.072)VT(0.688)PPT(0.24)PAALPVALPAVANR	3	4.7705	1		0.958							0.933	0.911	0.896	1.062	1.081	1.117		1.05159
A0A286ZIP0	105	S	MDM2	0.938826	4.14163e-14	104.76	AVS(0.939)ET(0.061)EENSDELPGER	2	7.1461	4	0.648		0.624	1.597	1.401		0.424	0.0062825
A0A286ZIP7	194	S	CMTM4	0.994285	1.33922e-18	153.05	T(0.006)ES(0.994)RDVDGRPEIQR	3	8.0167	8	0.826	0.859	0.782	1.342	1.317	1.009	0.673	0.0154426
A0A286ZIQ0	212	S	PRPF4B	1	0.00227083	51.577	GKLELVDNKNS(1)AK	2	6.7789	2	0.775				1.318		0.588		0.984	0.991	0.996	1.037	0.997	0.996	0.787602				1.32197		0.596
A0A286ZIQ0	120	S	PRPF4B	1	6.7912e-249	263.06	EVIDAS(1)DKEGMS(1)PAKR	3	5.5891	33	0.826	0.877	0.813	1.416	1.178	1.016	0.697	0.023421	0.984	0.991	0.996	1.037	0.997	0.996	0.839431	0.884965	0.816265	1.36548	1.18154	1.02008	0.712	0.0190158
A0A286ZIQ0	126	S	PRPF4B	1	2.6956e-61	194.01	EVIDAS(1)DKEGMS(1)PAKR	3	5.5891	28	0.86	0.962	0.896	1.285	1.077	0.997	0.809	0.064819	0.984	0.991	0.996	1.037	0.997	0.996	0.873984	0.970737	0.899598	1.23915	1.08024	1.001	0.827	0.054905
A0A286ZIT8	191	S	TPRN	1	0.00499566	49.097	GRPAPPPS(1)PGR	2	2.3451	4	1.12	1.127	1.004			0.479	2.262		1.111	0.977	0.973	0.935	0.956	1.048	1.0081	1.15353	1.03186			0.457061	2.329
A0A286ZIT8	450	S	TPRN	0.936152	3.09844e-26	125.74	CQRPS(0.062)S(0.936)PPPS(0.002)PLAATEAEPAQGFK	3	11.007	1	0.938								1.111	0.977	0.973	0.935	0.956	1.048	0.844284
A0A286ZIU4	274	S	STK3	0.995318	1.39898e-14	89.459	NAT(0.005)S(0.995)PQVQRPSFMEYFDK	3	6.2956	4		0.943	0.893
A0A286ZIU4	295	S	STK3	0.819241	6.35866e-05	49.654	NKS(0.819)HENCS(0.181)QNMHEPFPVSK	3	6.7948	1		0.958
A0A286ZIV5	569	S	THOC1	1	3.72006e-85	129.64	TGEDEDEEDNDALLKENES(1)PDVRR	3	7.9999	5	0.773	1.126	0.891	1.287	1.007		0.811	0.293
A0A286ZIW4	365	S	TJP3	0.920501	4.50597e-29	109.82	VPS(0.078)RQS(0.921)MEDHGYS(0.001)PDLR	3	7.3405	6	0.63	0.721	0.691	2.329	0.92		0.419	0.34754
A0A286ZIW4	362	S	TJP3	0.617546	1.09852e-12	62.804	VPS(0.618)RQS(0.381)MEDHGYS(0.001)PDLR	3	8.8903	2		0.911				1.033	0.882
A0A286ZIW4	326	S	TJP3	0.997244	8.87659e-05	89.359	T(0.003)NS(0.997)PVESPQLQR	2	8.5448	3	1.095		1.038		0.733		1.455
A0A286ZIW4	372	S	TJP3	0.858733	2.81942e-05	55.637	VPS(0.217)RQS(0.783)MEDHGY(0.142)S(0.859)PDLR	3	5.2758	1				1.181
A0A286ZIW4	111	S	TJP3	0.99999	1.84136e-13	93.626	TTSGPGHQDS(1)DEEDGPR	2	2.0229	6	1.016	1.097	0.995	0.756			1.37
A0A286ZIW4	202	S	TJP3	1	7.11222e-09	135.21	RRES(1)DEFGVK	2	8.4305	4	0.962	0.976	0.894		1.057		0.893
A0A286ZIW4	585	S	TJP3	0.998289	0.00746122	66.953	S(0.998)REDLS(0.002)ALTK	2	4.405	3		1.021		1.101	1.126		0.917
A0A286ZJ91	312	S	VASP	0.758389	1.35759e-14	52.202	S(0.059)S(0.059)S(0.121)S(0.758)VT(0.003)ASEAHPATSSSSDESDLER	3	10.1	1	0.938
A0A286ZJ91	309	S	VASP	0.994717	1.48693e-302	219.74	MKS(0.995)S(0.005)SSVTASEAHPATSSSSDESDLER	3	9.0859	10	0.97	0.982	0.907		1.083	0.932	0.946	0.4678
A0A286ZJ91	310	S	VASP	0.383532	2.69897e-18	82.562	MKS(0.384)S(0.384)S(0.161)S(0.068)VT(0.003)AS(0.001)EAHPATSSSSDESDLER	3	7.8425	0
A0A286ZJ91	311	S	VASP	0.580142	1.35759e-14	77.996	S(0.094)S(0.094)S(0.58)S(0.23)VT(0.001)ASEAHPATSSSSDESDLER	3	9.3974	1					1.123
A0A286ZJB5	1183	S	TSC2	0.499723	8.43432e-05	41.317	S(0.5)LS(0.5)VPAAGS(0.001)AKPPPPPR	3	2.3232	0
A0A286ZJB5	1320	S	TSC2	1	0.0056873	84.266	ADAGRLS(1)PEAK	2	8.1084	4	1.962			0.885	0.72	0.512	2.78
A0A286ZJB5	1296	S	TSC2	0.960096	2.15784e-187	196.41	S(0.019)S(0.019)S(0.96)S(0.002)PELQTLQDVLGDLGDK	2	6.3084	4		0.838	0.849		1.087	1.173	0.746	0.0170824
A0A286ZJB5	1082	S	TSC2	0.665671	1.87522e-37	88.741	VGTLDAPASHFPGS(0.1)PS(0.666)S(0.229)PGS(0.003)ET(0.001)APAGKPEK	3	8.289	1						0.984
A0A286ZJB5	1295	S	TSC2	0.249944	0.000154877	50.515	S(0.25)S(0.25)S(0.25)S(0.25)PELQTLQDVLGDLGDK	2	4.7873	0
A0A286ZJB5	1294	S	TSC2	0.249944	0.000154877	50.515	S(0.25)S(0.25)S(0.25)S(0.25)PELQTLQDVLGDLGDK	2	4.7873	0
A0A286ZJB5	1297	S	TSC2	0.670518	2.69223e-124	173.79	S(0.018)S(0.018)S(0.293)S(0.671)PELQTLQDVLGDLGDK	2	4.749	1	0.938
A0A286ZJB5	1365	S	TSC2	0.679288	3.46547e-44	102.55	GPSQTEGPLPS(0.021)S(0.021)CPRS(0.679)PS(0.279)GLRPR	3	7.6613	1				1.181
A0A286ZJB5	1181	S	TSC2	0.499723	8.43432e-05	41.317	S(0.5)LS(0.5)VPAAGS(0.001)AKPPPPPR	3	2.3232	0
A0A286ZJB5	1083	S	TSC2	0.655974	1.47395e-33	66.002	VGTLDAPAS(0.001)HFPGS(0.043)PS(0.281)S(0.656)PGS(0.013)ET(0.006)APAGKPEK	3	8.0415	3	1.114		1.015	0.778			1.368
A0A286ZJB5	1367	S	TSC2	0.437268	8.27957e-25	102.55	GPSQTEGPLPS(0.063)S(0.063)CPRS(0.437)PS(0.437)GLRPR	3	9.3338	0
A0A286ZJD1	95	S	DDA1	0.993328	0.0030693	64.906	T(0.007)DS(0.993)PDMHEDT	2	6.1628	1		0.958							1.059	1.001	1.009	1.001	0.942	0.988		0.957043
A0A286ZJD3	1825	S	SPEN	0.499993	0.000541259	45.458	S(0.5)KT(0.5)PVQAAAAGIVEKPVTR	3	8.5837	2	0.894		0.921						1.954	0.105	1.616		0.83	0.495	0.457523		0.569926
A0A286ZJD3	1222	S	SPEN	0.907493	5.71748e-30	65.724	SLVHEVGKPPQDVT(0.034)DDS(0.907)PPS(0.058)KK	4	6.9558	2			0.879						1.954	0.105	1.616		0.83	0.495			0.543936
A0A286ZJD3	727	S	SPEN	1	0.000608077	67.507	RPIERS(1)QS(1)PVHLR	3	5.3592	5	0.886	1.688			0.176	1.12	1.986	0.40976	1.954	0.105	1.616		0.83	0.495	0.453429	16.0762			0.212048	2.26263	6.68	0.59018
A0A286ZJD3	2129	S	SPEN	0.991721	1.22787e-11	75.312	S(0.008)ES(0.992)PQKEGSSSSLLSR	2	6.4323	5	0.965	0.916	0.875	1.205			0.762		1.954	0.105	1.616		0.83	0.495	0.493859	8.72381	0.54146
A0A286ZJD3	1827	T	SPEN	0.685997	0.000452312	52.195	S(0.314)KT(0.686)PVQAAAAGIVEKPVTR	3	10.104	4	0.809	0.941	0.834	1.425			0.604		1.954	0.105	1.616		0.83	0.495	0.414023	8.9619	0.516089
A0A286ZJD3	1287	S	SPEN	0.999993	0.000151087	85.821	LMSIKGS(1)PK	2	4.7011	6	0.897	1.098	0.828	1.073	1.2	0.961	0.873	0.2587	1.954	0.105	1.616		0.83	0.495	0.459058	10.4571	0.512376		1.44578	1.94141	2.249	0.881
A0A286ZJD3	2492	S	SPEN	0.99999	1.35128e-18	77.996	LPAPVTTAGIPHQS(1)PPAK	2	5.7117	8	0.924	0.994	0.879		1.115	0.971	0.894	0.20656	1.954	0.105	1.616		0.83	0.495	0.472876	9.46667	0.543936		1.34337	1.96162	2.115	0.89166
A0A286ZJD3	725	S	SPEN	1	0.00176743	57.042	RPIERS(1)QS(1)PVHLR	3	5.3592	4	0.93	1.201	0.494			1.175	0.745		1.954	0.105	1.616		0.83	0.495	0.475947	11.4381	0.305693			2.37374	1.716
A0A286ZJD3	1219	T	SPEN	0.407293	4.60815e-10	41.188	SLVHEVGKPPQDVT(0.407)DDS(0.407)PPS(0.185)KK	3	8.3124	0									1.954	0.105	1.616		0.83	0.495
A0A286ZJD3	190	S	SPEN	0.970835	0.000168036	87.727	S(0.029)RS(0.971)PNRFDAHDPR	3	3.0293	5	0.881	1.004	0.826		1.14	1.042	0.828	0.100779	1.954	0.105	1.616		0.83	0.495	0.45087	9.5619	0.511139		1.37349	2.10505	2.017	0.84992
A0A286ZJD3	1194	S	SPEN	1	3.70444e-05	91.993	FGS(1)PKKDVDEYER	3	3.7537	5	0.965	1.047		1.259	1.106	0.815	0.949	0.84084	1.954	0.105	1.616		0.83	0.495	0.493859	9.97143			1.33253	1.64646	3.513	0.81356
A0A286ZJD3	1919	S	SPEN	0.955876	5.73109e-45	102.1	SVYATMGDHES(0.044)RS(0.956)PVKEPVEQPR	3	7.2674	4		0.834	0.916		1.222		0.716		1.954	0.105	1.616		0.83	0.495		7.94286	0.566832		1.47229		2.89
A0A286ZJD3	1917	S	SPEN	0.621153	2.44129e-43	94.064	SVYAT(0.001)MGDHES(0.621)RS(0.378)PVKEPVEQPR	4	8.0326	2	0.914			1.212			0.754		1.954	0.105	1.616		0.83	0.495	0.467758
A0A286ZJD3	1268	S	SPEN	1	6.99494e-12	96.27	HGS(1)FHEEDDPIGS(1)PR	3	3.2138	10	1.051	1.184	1.118	1.069	0.526		1.401	0.46486	1.954	0.105	1.616		0.83	0.495	0.537871	11.2762	0.691832		0.633735		6.578
A0A286ZJD3	2107	S	SPEN	0.994483	6.57023e-47	86.798	NVEATVSPT(0.005)VAAS(0.994)PVGLPVEK	2	7.6217	2	1.671	0.21							1.954	0.105	1.616		0.83	0.495	0.855169	2
A0A286ZJD3	1278	S	SPEN	1	3.09787e-05	80.175	HGS(1)FHEEDDPIGS(1)PR	3	3.2138	6	0.595	0.795	0.718	2.031			0.346		1.954	0.105	1.616		0.83	0.495	0.304504	7.57143	0.444307
A0A286ZJD3	623	S	SPEN	0.999456	0.000342366	67.887	RGS(0.999)Y(0.001)DYSQER	2	4.8064	5	0.907	1.045	1.045	1.04	0.981		0.989	0.8513	1.954	0.105	1.616		0.83	0.495	0.464176	9.95238	0.646658		1.18193		3.12
A0A286ZJD3	2127	S	SPEN	0.595547	2.35182e-07	44.571	S(0.596)ES(0.404)PQKEGSSSSLLSR	2	8.4538	1					1.123				1.954	0.105	1.616		0.83	0.495					1.35301
A0A286ZJD9	120	S	CCNL2	1	6.40285e-06	96.453	FS(1)PAPKPGS(1)PQEGK	2	10.211	5	0.847	1.17	0.883	1.238		0.811	0.944	0.8351
A0A286ZJD9	113	S	CCNL2	1	6.40285e-06	96.453	FS(1)PAPKPGS(1)PQEGK	2	10.211	4	0.896		0.935	1.31		0.858	0.845	0.56098
A0A286ZJR3	4	S	HNRNPU	0.619294	0.0150648	49.16	S(0.018)S(0.363)S(0.619)PVNVKK	2	5.4564	1			0.879
A0A286ZJR3	138	S	HNRNPU	1	0	384.79	AKS(1)PQPPVEEEDEHFDDTVVCLDTYNCDLHFK	4	12.02	54	0.824	1.24	0.91	0.606	0.861	1.488	1.006	0.84534
A0A286ZJR5	550	S	BMS1	0.999998	1.05003e-08	88.203	KGS(1)KPGLLETNDLSNR	3	3.2788	4	0.78	0.911	0.819	1.52			0.55
A0A286ZJS1	437	T	SNX8	1	1.6447e-63	181.29	LHCLFAGPHGAPT(1)PPRS(1)PR	3	6.7815	22	0.929	1.069	0.827	1.18	1.114	0.949	0.871	0.23114	0.972	1.002	0.934	1.039	1.02	1.034	0.955761	1.06687	0.885439	1.13571	1.09216	0.917795	0.924	0.41438
A0A286ZJS1	441	S	SNX8	1	4.27857e-143	247.27	LHCLFAGPHGAPT(1)PPRS(1)PR	3	6.7815	28	0.904	0.994	0.881	1.205	1.095	0.987	0.845	0.072065	0.972	1.002	0.934	1.039	1.02	1.034	0.930041	0.992016	0.943255	1.15977	1.07353	0.954545	0.899	0.157957
A0A286ZJV5	231	S	FOSL2	0.997805	6.6323e-288	242.8	QEPLEEDS(0.998)PS(0.001)S(0.001)SSAGLDK	2	7.8893	6	0.944	1.065	1.013	1.213	0.957	0.838	1.005	0.89954	1.068	1.098	1.074	0.946	0.912	0.902	0.883895	0.969945	0.943203	1.28224	1.04934	0.929047	0.858	0.21212
A0A286ZJV5	200	S	FOSL2	1	2.11145e-36	162.41	RS(1)PPASGLQPLR	2	9.5062	18	0.84	1.007	0.82	1.282	1.141	1.003	0.778	0.060075	1.068	1.098	1.074	0.946	0.912	0.902	0.786517	0.917122	0.763501	1.35518	1.2511	1.11197	0.664	0.0070977
A0A286ZJV5	120	S	FOSL2	1	1.37299e-41	166.46	RRDEQLS(1)PEEEEK	3	9.9073	16	0.98	0.935	1.204	1.298	1.021	0.592	1.071	0.6668	1.068	1.098	1.074	0.946	0.912	0.902	0.917603	0.851548	1.12104	1.37209	1.11952	0.656319	0.918	0.85152
A0A286ZJV5	83	S	FOSL2	0.972472	8.31822e-30	103.23	SHPY(0.027)S(0.972)PLPGLASVPGHMALPR	3	6.5833	5	0.805	0.95	0.8	1.288		1.132	0.704	0.027225	1.068	1.098	1.074	0.946	0.912	0.902	0.753745	0.865209	0.744879	1.36152		1.25499	0.602	0.005181
A0A286ZJZ4	357	S	ABRAXAS1	0.989175	0.000194156	96.313	KGS(0.001)GEYPQS(0.989)PT(0.01)F	2	7.4109	2	0.935		0.882
A0A286ZK74	115	S	HNRNPC	0.675115	3.23392e-46	80.677	SAAEMYGS(0.002)VPEHPS(0.248)PS(0.675)PLLS(0.025)S(0.025)S(0.025)FDLDY(0.001)DFQR	3	11.41	2	0.75		1.056
A0A286ZK74	113	S	HNRNPC	0.495831	3.23392e-46	80.677	SAAEMYGS(0.002)VPEHPS(0.496)PS(0.496)PLLS(0.004)S(0.001)S(0.001)FDLDYDFQR	3	10.606	0
A0A286ZK79	536	S	TTYH3	0.933936	2.81153e-10	81.409	CENTPLIGRES(0.934)PPPS(0.022)Y(0.017)T(0.009)S(0.009)S(0.009)MR	3	10.017	2		0.91	0.924
A0A286ZK89	466	S	MLH1	0.713252	0.00611643	47.57	RGPPS(0.287)S(0.713)PGNPR	2	2.911	1	0.938
A0A286ZK89	477	S	MLH1	0.909583	1.63161e-17	168.91	HRES(0.91)S(0.09)DVEMVEDANR	2	5.6407	7	1.139			1.915		0.161	1.097
A0A286ZK89	478	S	MLH1	0.5	0.000121552	53.782	HRES(0.5)S(0.5)DVEMVEDANRK	3	7.3539	2				1.181
A0A286ZKD0	33	T	ZSWIM8	0.995909	4.82038e-05	57.053	PAT(0.005)IPVHT(0.996)S(0.996)QLGEALRCT(0.002)S(0.002)PR	3	11.684	4	0.773	0.787	0.709			1.523	0.497
A0A286ZKD0	1194	S	ZSWIM8	0.99104	1.36226e-30	93.812	NVPDS(0.001)S(0.007)PHS(0.991)PCEGLPS(0.001)EAALTPRPEGK	3	6.838	6	0.9	0.841	0.864	1.244	1.208	1.036	0.747	0.0085596
A0A286ZKD0	34	S	ZSWIM8	0.99561	4.82038e-05	57.053	PAT(0.005)IPVHT(0.996)S(0.996)QLGEALRCT(0.002)S(0.002)PR	3	11.684	4	0.773	0.787	0.709			1.523	0.497
A0A286ZKD0	1232	S	ZSWIM8	1	0.00102137	64.064	GWGS(1)PGRPK	2	6.052	2				1.183	1.121
A0A286ZKD0	1258	S	ZSWIM8	0.628684	1.16969e-33	162.41	HTGMASIDSSAPETT(0.107)S(0.193)DS(0.06)S(0.629)PT(0.011)LS(0.001)R	3	9.5423	4		0.976	0.917	1.108	1.123		0.848	0.035497
A0A286ZKF3	184	S	EFR3A	0.995837	3.76059e-128	144.35	IGPPPS(0.996)PS(0.004)AADKEENPAVLAENCFR	3	9.0717	6	1.043	1.098	0.97	0.743	1.084	1.028	1.09	0.47172
A0A286ZKJ9	916	S	INPP5F	0.998486	1.914e-14	80.175	KS(0.001)PS(0.998)ADNIHTLTGFAK	2	7.1736	5	0.976			1.171	1.087		0.864
A0A286ZKJ9	914	S	INPP5F	0.807494	1.89497e-12	81.867	KS(0.807)PS(0.193)ADNIHTLTGFAK	3	1.9165	3			0.906			0.954	0.95
A0A286ZKR9	217	S	CWC25	0.64201	0.00314511	44.598	LANS(0.642)S(0.358)PVLAK	2	7.4074	1					1.123
A0A286ZKR9	337	S	CWC25	0.989962	0.00249372	78.043	KLS(0.99)S(0.01)EELER	2	7.6007	6	1.18	1.209	0.883	0.739	0.96	0.979	1.222	0.21734
A0A286ZKR9	218	S	CWC25	0.961616	3.54057e-06	117.41	LANS(0.038)S(0.962)PVLAK	2	8.3323	6		1.275		1.121	0.977	0.837	1.303
A0A286ZKS0	594	S	RERE	1	0.000112772	62.95	KQPAS(1)PDGRAS(1)PINEDIR	3	5.3195	2		1.002			1.072		0.935
A0A286ZKS0	642	S	RERE	0.711158	0.0382669	49.097	KVKEEAS(0.289)S(0.711)PLK	2	4.7956	1	0.938
A0A286ZKS0	679	S	RERE	0.806746	8.82839e-11	48.928	TQEIS(0.005)RPNS(0.807)PS(0.185)EGEGES(0.001)S(0.001)DS(0.001)R	3	5.5536	1				1.181
A0A286ZKS0	600	S	RERE	1	0.000112772	62.95	KQPAS(1)PDGRAS(1)PINEDIR	3	5.3195	2		1.002			1.072		0.935
A0A286ZKW2	479	S	PSPC1	0.539593	4.26538e-12	69.94	FPQGPPS(0.003)QMGS(0.457)PMGS(0.54)R	2	7.529	1					1.123				1.079	1.05	1.04	0.948	0.902	0.981					1.24501
A0A286ZKW2	475	S	PSPC1	0.997256	8.97013e-30	146.13	FPQGPPSQMGS(0.997)PMGS(0.003)R	2	9.1332	4	0.962	1.038		1.194		0.867	0.97	0.92276	1.079	1.05	1.04	0.948	0.902	0.981	0.891566	0.988571		1.25949		0.883792	0.877	0.59164
A0A286ZL02	238	S	HOOK3	1	3.45946e-49	148.22	LNQSDSIEDPNS(1)PAGR	2	3.6009	1				1.181
A0A286ZL37	1329	S	ARID1B	0.954741	6.3668e-08	78.673	SGTALAS(0.955)PDAT(0.045)ADPK	2	8.8437	2	0.918	0.98							0.901	1.022	0.908	1.07	1.062	1.036	1.01887	0.958904
A0A286ZL37	30	S	ARID1B	0.942656	0.00335287	40.372	S(0.001)HPAMS(0.943)PGT(0.054)PGPT(0.003)MGR	2	8.282	1	0.938								0.901	1.022	0.908	1.07	1.062	1.036	1.04107
A0A286ZL37	1130	S	ARID1B	0.997631	2.15452e-11	148.57	LS(0.998)PS(0.002)KSPFLPAMK	2	9.214	5		0.884	0.864	1.334	1.143	0.933	0.769	0.156162	0.901	1.022	0.908	1.07	1.062	1.036		0.864971	0.951542	1.24673	1.07627	0.900579	0.845	0.29408
A0A286ZL66	66	T	RBFOX2	0.999948	4.40143e-178	183.06	TEEAAADGGGMQNEPLT(1)PGYHGFPAR	3	10.288	4		0.866	0.788	1.138		1.216	0.703	0.0256	1.105	1.174	1.035	0.871	0.875	0.94		0.737649	0.761353	1.30654		1.29362	0.577	0.00090215
A0A286ZL66	10	S	RBFOX2	1	5.97777e-20	86.135	AEGAQPQQS(1)PQLGPGAAAR	2	7.736	6	1.005	1.021	0.992	1.19	1.05	0.78	0.999	0.91868	1.105	1.174	1.035	0.871	0.875	0.94	0.909502	0.869676	0.958454	1.36625	1.2	0.829787	0.806	0.26896
A0A286ZLA4	533	S	MATR3	0.999997	0.0015168	73.305	MKS(1)QAFIEMETR	2	9.8231	1			0.879
A0A286ZLA4	206	S	MATR3	0.466447	6.81573e-34	68.31	GPSLNPVLDY(0.016)DHGS(0.466)RS(0.466)QES(0.02)GY(0.016)Y(0.016)DR	3	10.826	0
A0A286ZLA4	208	S	MATR3	0.466447	6.81573e-34	68.31	GPSLNPVLDY(0.016)DHGS(0.466)RS(0.466)QES(0.02)GY(0.016)Y(0.016)DR	3	10.826	0
A0A286ZLA4	188	S	MATR3	1	6.29302e-154	215.4	RDS(1)FDDR	2	3.0081	38	1.387	1.274	1.417	0.764	0.555	0.433	2.328	0.0065208
A0A286ZLA4	14	S	MATR3	0.999172	6.42227e-23	101.52	SFQQSS(0.001)LGRDS(0.999)QGHGR	3	7.5264	1					1.123
A0A286ZLA4	604	S	MATR3	0.988634	4.5272e-33	146.37	S(0.02)Y(0.005)S(0.974)PDGKES(0.989)PS(0.011)DKK	2	2.9076	11	1.127	1.049	1.159	0.841	0.681	1.052	1.296	0.101039
A0A286ZLA4	598	S	MATR3	0.999968	6.00898e-71	177.64	SYS(1)PDGKESPSDKK	2	2.7469	22	1.299	1.222	1.259	0.792	0.733	0.575	1.8	0.003685
A0A286ZLA4	195	S	MATR3	0.921196	1.23426e-10	67.607	RDS(0.079)FDDRGPS(0.921)LNPVLDYDHGSR	4	8.514	4			0.31	0.633	2.207	1.129	0.234
A0A286ZLA4	150	T	MATR3	1	0.000932624	96.27	RRT(1)EEGPTLSYGR	3	3.3545	5	0.881		0.806	1.313	1.154	0.988	0.732	0.0708
A0A286ZLA5	699	S	NCOA2	0.961404	1.49824e-10	108.91	LLQDS(0.019)S(0.019)S(0.961)PVDLAK	2	8.3101	2		0.893	0.939						0.991	0.921	0.859	1.143	1.107	0.979		0.969598	1.09313
A0A286ZLA5	565	S	NCOA2	0.999996	2.27958e-36	115.15	TGNLQNS(1)PVNMNPPPLSK	2	3.8259	5		1.04	1.056	1.06	0.996	0.914	1.059	0.36942	0.991	0.921	0.859	1.143	1.107	0.979		1.12921	1.22934	0.927384	0.899729	0.933606	1.281	0.0057821
A0A286ZLA5	29	S	NCOA2	1	0.00300192	55.604	ECPDQLGPS(1)PK	2	8.307	3	0.99	0.797	0.979						0.991	0.921	0.859	1.143	1.107	0.979	0.998991	0.865364	1.1397
A0A286ZLB6	99	S	SPIN1	0.999517	0.000729687	53.051	IS(1)DAHLADTMIGK	2	7.9896	1		0.958							0.937	0.974	0.869	1.052	1.037	1.131		0.983573
A0A286ZLD0	78	S	RBIS	1	2.10651e-143	213.32	QLS(1)PQQCPEKEPVNVDEATR	3	7.7168	6	0.855	0.934	0.86	1.253	1.157	1.027	0.771	0.016104	1.027	1.092		0.865	1.016		0.832522	0.855311		1.44855	1.13878		0.652	0.073961
A0A286ZLE0	241	S	RELCH	0.5	1.79162e-05	76.23	S(0.5)S(0.5)PEIQEPIKPLEK	2	7.175	4	1.015	0.973		1.333		0.761	0.949	0.96632
A0A286ZLE0	139	S	RELCH	0.721581	2.04437e-74	136.96	QS(0.722)GT(0.278)PPGMGAPGIPGAAGIGGAGGR	2	4.8049	1		0.958
A0A286ZLE0	141	T	RELCH	0.993021	5.63886e-43	116.3	QS(0.007)GT(0.993)PPGMGAPGIPGAAGIGGAGGR	2	5.0043	4			0.83	1.255	1.16	0.946	0.741
A0A286ZLE0	242	S	RELCH	0.575379	1.79162e-05	76.23	NY(0.186)KS(0.238)S(0.575)PEIQEPIKPLEK	3	7.3662	5	1.015	0.973		1.333		0.761	0.949	0.96632
A0A286ZLE2	271	S	KANSL1	0.40809	0.000356582	46.353	KS(0.408)PLS(0.408)S(0.184)ILFSALDSDKR	3	5.2848	0
A0A286ZLE2	1016	S	KANSL1	0.952563	0.000241303	48.363	ETEGAPT(0.047)S(0.953)PPVVPLK	2	8.1359	2		0.966			1.114		0.867
A0A286ZLE2	755	S	KANSL1	0.961664	2.56372e-14	81.346	HHTDMGSSSY(0.005)LAAT(0.033)HHPPHS(0.962)PLVR	4	6.4478	1				1.181
A0A286ZLE2	268	S	KANSL1	0.40809	0.00011985	46.353	KS(0.408)PLS(0.408)S(0.184)ILFSALDSDKR	3	5.2848	0
A0A286ZLL9	836	S	SYNPO	0.713051	0.000225958	55.782	AAAAPAKPS(0.287)S(0.713)LDLGPALPK	2	6.1101	3		1.102		1.075	1.056		1.034		1.066	1.089	1.121	0.896	0.94	0.888		1.01194		1.19978	1.1234		0.871
A0A286ZLL9	860	S	SYNPO	0.481707	1.83804e-15	69.232	S(0.482)S(0.482)PGLHAS(0.037)PGQDGLQPAAVSPPYGSDVSPVSPSR	3	9.6194	0									1.066	1.089	1.121	0.896	0.94	0.888
A0A286ZLL9	492	S	SYNPO	0.353246	7.98843e-40	112.49	PFGVQAPGS(0.147)T(0.353)S(0.353)QVERS(0.147)PLVGR	3	8.538	0									1.066	1.089	1.121	0.896	0.94	0.888
A0A286ZLL9	959	S	SYNPO	0.83381	1.00386e-06	58.402	MS(0.166)S(0.834)PPPPPLPPPPMSPSWSER	2	6.8115	1					1.123				1.066	1.089	1.121	0.896	0.94	0.888					1.19468
A0A286ZLL9	887	S	SYNPO	0.477909	7.44144e-124	103.87	SSPGLHASPGQDGLQPAAVS(0.059)PPY(0.106)GS(0.059)DVS(0.478)PVS(0.208)PS(0.091)R	3	8.5013	0									1.066	1.089	1.121	0.896	0.94	0.888
A0A286ZLL9	882	Y	SYNPO	0.526422	1.66765e-105	117.88	SSPGLHASPGQDGLQPAAVS(0.066)PPY(0.526)GS(0.116)DVS(0.285)PVS(0.005)PS(0.002)R	3	10.29	1			0.879						1.066	1.089	1.121	0.896	0.94	0.888			0.784121
A0A286ZLL9	491	T	SYNPO	0.353246	2.17799e-07	74.152	PFGVQAPGS(0.147)T(0.353)S(0.353)QVERS(0.147)PLVGR	3	8.538	0									1.066	1.089	1.121	0.896	0.94	0.888
A0A286ZLL9	682	S	SYNPO	1	4.75237e-64	140.55	DRAS(1)PAAHEELLPEWASCLK	3	6.458	6	0.963	1.036	0.926		0.974	0.957	1.01	0.85178	1.066	1.089	1.121	0.896	0.94	0.888	0.903377	0.951331	0.826048		1.03617	1.0777	0.845	0.054684
A0A286ZLL9	926	S	SYNPO	0.779638	9.15912e-76	82.99	ES(0.008)LPT(0.03)S(0.78)PPWT(0.179)PAAS(0.003)RPPSSLDGWVSPGPWEPGR	3	9.9184	3		0.967	0.9	1.142			0.817		1.066	1.089	1.121	0.896	0.94	0.888		0.887971	0.802855	1.27455			0.663
A0A286ZLL9	521	S	SYNPO	0.999999	2.72757e-38	186.67	TPAPQAPSTADRS(1)PRPQR	3	8.6781	8	0.865	0.835	0.829	1.399	1.244	0.955	0.703	0.0958	1.066	1.089	1.121	0.896	0.94	0.888	0.811445	0.766758	0.739518	1.56138	1.3234	1.07545	0.585	0.0091618
A0A286ZLL9	532	S	SYNPO	0.999997	3.76708e-118	233	HLVSHS(1)PVLER	2	10.665	12	0.831	1.166	0.836	1.265	1.148	0.839	0.871	0.46082	1.066	1.089	1.121	0.896	0.94	0.888	0.77955	1.07071	0.745763	1.41183	1.22128	0.94482	0.726	0.1215
A0A286ZLL9	444	S	SYNPO	0.998928	1.86441e-209	160.8	SSSLLIDVQHGAPVVS(0.999)PEPET(0.001)SAR	3	8.8334	5	1.126	1.177	1.015		0.611	0.861	1.503	0.057485	1.066	1.089	1.121	0.896	0.94	0.888	1.05629	1.08081	0.905442		0.65	0.969595	1.252	0.23984
A0A286ZLL9	925	T	SYNPO	0.770983	6.86578e-45	50.599	ES(0.092)LPT(0.771)S(0.134)PPWT(0.002)PAASRPPSSLDGWVSPGPWEPGR	3	9.8927	1	0.938								1.066	1.089	1.121	0.896	0.94	0.888	0.879925
A0A286ZLL9	577	S	SYNPO	0.998531	2.09896e-86	167.79	VRS(0.999)PPS(0.001)YSALYPGADPQPSHLK	3	8.7868	8	1.056	1.1	0.919	1.083	1.002	0.858	1.045	0.62972	1.066	1.089	1.121	0.896	0.94	0.888	0.990619	1.0101	0.819804	1.20871	1.06596	0.966216	0.87	0.20884
A0A286ZLL9	497	S	SYNPO	0.994398	3.68723e-46	129.44	TARPFGVQAPGS(0.002)T(0.002)S(0.002)QVERS(0.994)PLVGR	3	8.2319	9	1.055	1.061		1.009	1.028		1.039	0.059704	1.066	1.089	1.121	0.896	0.94	0.888	0.989681	0.974288		1.12612	1.09362		0.885	0.0179366
A0A286ZLL9	835	S	SYNPO	0.5	0.000225958	42.941	AAAAPAKPS(0.5)S(0.5)LDLGPALPK	2	6.7365	2		1.054			1.011		1.043		1.066	1.089	1.121	0.896	0.94	0.888		0.96786			1.07553		0.9
A0A286ZLL9	545	S	SYNPO	1	0.00239959	67.887	RPLVAQRS(1)PALER	3	4.8975	4			0.959	1.153	1.004	1.021	0.905		1.066	1.089	1.121	0.896	0.94	0.888			0.855486	1.28683	1.06809	1.14977	0.732
A0A286ZLL9	699	S	SYNPO	0.992703	2.4982e-15	76.084	ASPAAHEELLPEWAS(0.007)CLKS(0.993)PR	3	8.1028	3	0.911		1.097		0.878		1.144		1.066	1.089	1.121	0.896	0.94	0.888	0.854597		0.978591		0.934043		0.981
A0A286ZLL9	750	S	SYNPO	0.998245	1.94356e-05	79.235	CPS(0.998)PT(0.002)MSLPSSWK	2	8.7607	4	1.233	1.016	1.03		0.512		2.135		1.066	1.089	1.121	0.896	0.94	0.888	1.15666	0.932966	0.918822		0.544681		1.841
A0A286ZLL9	861	S	SYNPO	0.481707	1.83804e-15	69.232	S(0.482)S(0.482)PGLHAS(0.037)PGQDGLQPAAVSPPYGSDVSPVSPSR	3	9.6194	0									1.066	1.089	1.121	0.896	0.94	0.888
A0A286ZLL9	450	S	SYNPO	0.333325	0.000423833	46.528	SSSLLIDVQHGAPVVS(0.333)PEPET(0.333)S(0.333)AR	3	-19.301	0									1.066	1.089	1.121	0.896	0.94	0.888
A0A286ZLL9	879	S	SYNPO	0.866217	2.72326e-45	103.55	SSPGLHASPGQDGLQPAAVS(0.866)PPY(0.097)GS(0.006)DVS(0.022)PVS(0.006)PS(0.003)R	3	9.5886	1	0.938								1.066	1.089	1.121	0.896	0.94	0.888	0.879925
A0A286ZLL9	530	S	SYNPO	0.5	0.000316726	84.309	HLVS(0.5)HS(0.5)PVLER	3	2.6542	1						0.984			1.066	1.089	1.121	0.896	0.94	0.888						1.10811
A0A286ZLL9	980	S	SYNPO	0.994369	3.7354e-13	105.19	S(0.006)VS(0.994)PLRPEPEARPPSR	3	6.0252	6	1.001	0.952	0.876	1.245	1.131	0.868	0.872	0.32982	1.066	1.089	1.121	0.896	0.94	0.888	0.939024	0.874197	0.781445	1.38951	1.20319	0.977477	0.727	0.053822
A0A286ZLL9	449	T	SYNPO	0.333325	0.000423833	46.528	SSSLLIDVQHGAPVVS(0.333)PEPET(0.333)S(0.333)AR	3	-19.301	0									1.066	1.089	1.121	0.896	0.94	0.888
A0A286ZLP7	9	S	PSMD9	0.5	2.54734e-73	147.31	QS(0.5)GGS(0.5)PEASGVTVSDIQALIR	2	8.1565	3	0.736	1.229			1.048		0.938		1.078	1.034	1.031	0.923	0.938	0.996	0.682746	1.18859			1.11727		0.837
A0A286ZLP7	12	S	PSMD9	0.980967	2.01635e-85	170.98	QS(0.019)GGS(0.981)PEASGVTVSDIQALIR	2	8.7931	6	0.82	1.37	0.913	1.047	1.168	0.72	1.057	0.82394	1.078	1.034	1.031	0.923	0.938	0.996	0.760668	1.32495	0.885548	1.13434	1.2452	0.722892	0.958	0.85838
A0A286ZLU4	769	S	USO1	0.963653	8.24891e-14	55.547	S(0.017)S(0.017)QPS(0.964)PGANEES(0.002)S(0.001)ATDSAR	2	0.82794	2	0.904		0.911
A0A286ZLW5	571	S	PRR14L	0.919812	3.80012e-10	54.418	KS(0.92)PMS(0.079)LT(0.001)PEDQMSSTNEVSKPEK	3	9.0008	1				1.181
A0A286ZLW5	998	S	PRR14L	0.979084	4.2523e-09	42.959	DLPVS(0.979)PGS(0.015)NS(0.004)CVS(0.001)GGIAK	2	4.7695	2	0.824			1.325			0.622
A0A286ZLW5	404	S	PRR14L	1	0.00345873	62.705	EENEQPLS(1)PR	2	7.9023	2	0.984		0.836
A0A286ZLW6	384	S	SAFB	0.901842	0.00517975	45.183	MS(0.096)S(0.902)VEDDS(0.002)DPKR	2	4.5366	1	0.938
A0A286ZLW6	332	S	SAFB	0.997208	1.15627e-14	85.11	AS(0.003)EHAEACS(0.997)EEAAEAPPEAS(0.554)S(0.446)PEPR	3	9.3723	4	0.734			1.372	1.255	0.924	0.62
A0A286ZLW6	389	S	SAFB	0.999787	0.000513401	46.768	MSSVEDDS(1)DPKR	2	2.7412	2	0.844		0.967
A0A286ZLW6	601	S	SAFB	0.952993	0.000397399	65.933	S(0.953)VVS(0.047)FDKVKEPR	3	4.6067	4		0.658	0.594	1.578		1.281	0.438	0.0194003
A0A286ZLW6	604	S	SAFB	0.99972	0.000378687	78.888	SVVS(1)FDKVK	2	5.1149	13	0.698	0.728	0.53	1.486	1.389	1.376	0.46	0.00155858
A0A286ZLW6	344	S	SAFB	0.990354	3.08101e-112	186.81	ASEHAEACSEEAAEAPPEAS(0.01)S(0.99)PEPR	3	9.0478	36	0.892	1	0.911	1.055	1.163	1.025	0.864	0.048558
A0A286ZLW6	24	S	SAFB	0.498124	2.47931e-15	88.192	AEALSGLGDSSAAGAAALS(0.018)S(0.036)AS(0.231)S(0.498)ET(0.108)GT(0.108)R	3	8.1941	0
A0A286ZLW6	247	S	SAFB	0.546806	9.90708e-61	82.185	SEPVKEEGSELEQPFAQDT(0.227)S(0.227)S(0.547)VGPDRK	3	9.0132	1		0.958
A0A286ZLW6	55	S	SAFB	0.979812	0.00559002	58.539	NLDS(0.01)S(0.01)GNKS(0.98)VLMER	2	7.161	1					1.123
A0A286ZLW6	343	S	SAFB	0.649364	6.80335e-98	154.14	ASEHAEACSEEAAEAPPEAS(0.649)S(0.351)PEPR	3	7.4024	12	0.266	0.464	3.08		0.254	0.494	3.396	0.52158
A0A286ZM70	1249	S	AHNAK	1	3.27876e-47	98.993	LDIEGPEVHVEGPEGS(1)IKGPK	3	7.5968	4	0.908	1.088	0.889			0.872	1.103		1.03	1.115	1.096	0.96	0.943	0.856	0.881553	0.975785	0.811131			1.01869	0.873
A0A286ZM70	1135	S	AHNAK	0.494783	0.00189089	57.293	MPFLS(0.01)IS(0.495)S(0.495)PK	2	3.8408	0									1.03	1.115	1.096	0.96	0.943	0.856
A0A286ZM70	526	T	AHNAK	0.999905	4.51594e-05	104.49	LPEVSVKT(1)PK	2	7.2172	5		0.658	0.559	1.536	1.332	1.171	0.452	0.0067637	1.03	1.115	1.096	0.96	0.943	0.856		0.590135	0.510036	1.6	1.41251	1.36799	0.377	0.00128173
A0A286ZM70	1136	S	AHNAK	0.769263	2.87681e-06	97.175	MPFLS(0.115)IS(0.115)S(0.769)PK	2	4.9992	2	0.652					1.284	0.508		1.03	1.115	1.096	0.96	0.943	0.856	0.63301					1.5	0.422
A0A286ZM70	3287	S	AHNAK	1	7.79085e-21	112.29	GDLKGS(1)GIGFHGAAPDIGIK	3	7.5067	7	1.057	1.077	1.016	1.009	0.96	0.871	1.109	0.086462	1.03	1.115	1.096	0.96	0.943	0.856	1.02621	0.965919	0.927007	1.05104	1.01803	1.01752	0.946	0.146279
A0A286ZM70	3309	S	AHNAK	0.998504	3.92109e-18	112.33	GPSFNVAS(0.999)PES(0.001)DFGVLLK	2	7.7898	3	0.849		0.878			1.078	0.801		1.03	1.115	1.096	0.96	0.943	0.856	0.824272		0.801095			1.25935	0.645
A0A286ZM70	3304	S	AHNAK	0.823408	1.21011e-45	152.99	GPS(0.823)FNVAS(0.177)PESDFGVLLK	2	8.6905	1		0.958							1.03	1.115	1.096	0.96	0.943	0.856		0.859193
A0A286ZM85	455	S	TMEM201	0.999997	6.70971e-22	112.95	ALS(1)LGTIPSLTR	2	3.6857	5	0.999		0.61	1.385	1.22	0.966	0.676	0.170339	0.99	0.936	0.904	1.021	1.057	1.093	1.00909		0.674779	1.35651	1.15421	0.883806	0.744	0.26584
A0A286ZM85	442	S	TMEM201	0.999915	7.065e-06	128.97	RAS(1)PSSLPGR	2	3.7498	6	1.223	1.329	1.236	0.768	0.691	0.628	1.815	0.00071729	0.99	0.936	0.904	1.021	1.057	1.093	1.23535	1.41987	1.36726	0.752204	0.653737	0.574565	2.031	0.00127649
A0A286ZMA5	60	S	LARP1B	1	4.23676e-86	170.4	ETKLDGPGENVS(1)EDEAQSSNQR	3	5.6404	6	0.794		0.722	1.774		0.818	0.585	0.3559
A0A286ZMB4	18	S	VPS37A	0.877494	4.02312e-07	58.402	S(0.006)AS(0.03)S(0.03)S(0.054)AAGS(0.877)PGGLT(0.002)SLQQQK	2	7.4461	1				1.181
A0A286ZMD8	11	S	CUL4B	0.267176	6.85529e-07	50.519	MAEES(0.003)S(0.008)S(0.004)S(0.014)S(0.014)S(0.04)S(0.267)S(0.267)S(0.267)PT(0.114)AAT(0.001)S(0.001)QQQQLK	2	-2.2469	0
A0A286ZMD8	13	S	CUL4B	0.70373	2.92273e-14	70.638	MAEESSSSS(0.002)S(0.007)S(0.086)S(0.086)S(0.704)PT(0.113)AAT(0.001)SQQQQLK	2	-0.78896	1			0.879
A0A286ZMD8	12	S	CUL4B	0.267176	6.85529e-07	50.519	MAEES(0.003)S(0.008)S(0.004)S(0.014)S(0.014)S(0.04)S(0.267)S(0.267)S(0.267)PT(0.114)AAT(0.001)S(0.001)QQQQLK	2	-2.2469	0
A0A286ZMD8	15	T	CUL4B	0.448256	3.14737e-11	61.867	AEES(0.001)S(0.002)S(0.001)S(0.004)S(0.023)S(0.023)S(0.023)S(0.132)S(0.293)PT(0.448)AAT(0.034)S(0.016)QQQQLK	2	2.7299	0
A0A286ZMH0	656	S	TCF25	0.999736	1.33902e-08	74.733	LS(1)PVSHGNTIALFFR	3	-3.8681	5	0.751	1.099	0.926
A0A286ZMH3	21	S	TMEM159	0.999995	6.72045e-13	68.789	KLS(1)LLIDSVQNNSK	2	8.5507	3	0.856	1.022	0.899
A0A286ZMJ1	197	S	TTC33	0.999995	8.05869e-83	191.98	SEAPTEVTHFS(1)PK	2	9.285	12	0.87	0.971	0.914	0.968	1.263	1.06	0.837	0.109936
A0A286ZMJ9	746	S	MAN2A2	1	0.011483	46.768	QLS(1)VS(1)RHEAFPIR	2	-1.3914	3	1.486	0.766		0.729			1.545
A0A286ZMJ9	744	S	MAN2A2	1	0.011483	46.768	QLS(1)VS(1)RHEAFPIR	2	-1.3914	3	1.486	0.766		0.729			1.545
A0A286ZML8	553	S	NCOA3	0.999999	1.12617e-07	85.443	LDNS(1)PNMNITQPSK	2	7.4821	3			0.769	1.339		0.976	0.664		0.87	0.807	0.837	1.049	1.187	1.249			0.918757	1.27645		0.781425	0.893
A0A286ZML8	1249	S	NCOA3	0.914978	0.000515514	50.641	VS(0.066)S(0.915)PS(0.018)NAMMSSR	2	5.6361	3	0.958		0.879	1.158			0.793		0.87	0.807	0.837	1.049	1.187	1.249	1.10115		1.05018	1.10391			0.974
A0A286ZML8	571	S	NCOA3	0.81059	3.97268e-30	52.168	VS(0.029)S(0.029)QDS(0.06)KS(0.811)PLGLY(0.071)CDQNPVESSMCQSNSR	3	7.4547	4			0.791	1.324	1.117	0.969	0.696		0.87	0.807	0.837	1.049	1.187	1.249			0.945042	1.26215	0.941028	0.775821	0.952
A0A286ZML8	901	S	NCOA3	0.5	3.95191e-11	45.587	S(0.5)NS(0.5)IPGARPVLQQQQQQQQQMLQMR	3	9.3541	3	0.717				1.293	1.068	0.607		0.87	0.807	0.837	1.049	1.187	1.249	0.824138				1.0893	0.855084	0.848
A0A286ZML8	903	S	NCOA3	0.5	3.95191e-11	45.587	S(0.5)NS(0.5)IPGARPVLQQQQQQQQQMLQMR	3	9.3541	3	0.717				1.293	1.068	0.607		0.87	0.807	0.837	1.049	1.187	1.249	0.824138				1.0893	0.855084	0.848
A0A286ZMN5	38	S	PPIP5K2	1	6.27809e-124	143.56	HFFHHADEDEEEEDES(1)PPER	3	7.5506	8	0.838	0.848	0.808	1.353	1.19	1.08	0.688	0.0052431
A0A286ZMN5	1114	S	PPIP5K2	0.997704	1.79744e-75	171.26	TPEISSST(0.001)S(0.002)RPS(0.998)PVMR	3	2.3191	11	0.931	0.954	0.88		1.132	0.987	0.87	0.104479
A0A286ZMN5	1108	S	PPIP5K2	0.519337	6.14669e-31	110.9	TPEIS(0.192)S(0.519)S(0.235)T(0.008)S(0.02)RPS(0.026)PVMR	3	3.7156	1					1.123
A0A286ZMN5	929	S	PPIP5K2	0.996093	8.68973e-07	55.866	SFKIDS(0.996)DDEPHT(0.002)S(0.001)K	2	8.4108	1					1.123
A0A286ZMN5	924	S	PPIP5K2	0.999856	9.3224e-08	86.135	S(1)FKIDSDDEPHTSK	2	9.8671	6	0.76		0.749	1.427	1.2	1.044	0.617	0.026778
A0A286ZMN5	1122	S	PPIP5K2	0.998611	0.000392925	95.345	KVS(0.999)LNT(0.001)YTPAK	2	7.4095	2	0.884		0.93
A0A286ZMQ7	21	S	RAB12	0.998683	5.58661e-11	97.268	RPAGGGGLGT(0.001)GS(0.999)PALSGGQAR	3	1.996	9	0.822	1.157	1.038	1.084	0.868	1.029	1.012	0.95992	0.979	1.062	1.015	0.965	0.973	1.006	0.839632	1.08945	1.02266	1.12332	0.892086	1.02286	0.972	0.7823
A0A286ZMQ7	106	S	RAB12	0.994086	0.00259551	43.613	FNS(0.994)IT(0.004)S(0.002)AYYR	2	10.214	1						0.984			0.979	1.062	1.015	0.965	0.973	1.006						0.978131
A0A286ZMS7	170	T	TCEA3	0.256949	4.93136e-15	80.049	T(0.076)PS(0.076)S(0.076)PS(0.257)S(0.257)PT(0.257)FAPSVCLLAPCYLTGDSVR	3	8.7324	0									0.706	0.949		1.395		0.95
A0A286ZMS7	115	S	TCEA3	0.997423	3.78758e-20	126.42	RLDCSSWKPET(0.001)S(0.002)LS(0.997)PPR	3	9.0911	10	0.778		0.747	1.197	1.305	1.129	0.63	0.0038414	0.706	0.949		1.395		0.95	1.10198			0.858065		1.18842	1.077
A0A286ZMS7	167	S	TCEA3	0.256949	4.93136e-15	80.049	T(0.076)PS(0.076)S(0.076)PS(0.257)S(0.257)PT(0.257)FAPSVCLLAPCYLTGDSVR	3	8.7324	0									0.706	0.949		1.395		0.95
A0A286ZMS7	168	S	TCEA3	0.396594	4.93136e-15	80.049	T(0.14)PS(0.14)S(0.14)PS(0.14)S(0.397)PT(0.042)FAPS(0.001)VCLLAPCYLTGDSVR	3	6.7288	0									0.706	0.949		1.395		0.95
A0A286ZMT3	73	T	RNF214	0.486379	2.76883e-10	49.485	DMANTAGEEGDT(0.486)CLRES(0.486)PHPGT(0.027)R	3	7.4179	0
A0A286ZMT3	78	S	RNF214	0.486379	2.76883e-10	49.485	DMANTAGEEGDT(0.486)CLRES(0.486)PHPGT(0.027)R	3	7.4179	0
A0A286ZMT4	699	S	SFSWAP	0.998238	1.28578e-05	45.459	GVS(0.998)QEKDGQIS(0.001)S(0.001)AIVSSVQSK	2	1.0021	1			0.879
A0A286ZMW9	92	S	TPD52L2	0.999942	0.000169084	48.701	S(1)WQDVQGSSAYMK	2	10.674	2	0.938
A0A286ZMW9	215	S	TPD52L2	0.428036	2.78569e-13	45.587	ENGGDNLPS(0.058)PAGS(0.086)GDKPLPDRT(0.428)S(0.428)F	3	6.5769	0
A0A286ZMW9	173	T	TPD52L2	0.499202	0.0246554	62.454	NS(0.002)AT(0.499)FKS(0.499)FEDR	2	7.1484	0
A0A286ZMW9	162	S	TPD52L2	0.589715	0.00377237	51.872	HS(0.59)IS(0.41)MPAMR	2	4.5074	1				1.181
A0A286ZMW9	164	S	TPD52L2	0.904153	0.000427722	70.389	HS(0.096)IS(0.904)MPAMR	2	5.219	4	0.949	1.144	0.97		0.776		1.316
A0A286ZMW9	214	T	TPD52L2	0.428036	2.78569e-13	45.587	ENGGDNLPS(0.058)PAGS(0.086)GDKPLPDRT(0.428)S(0.428)F	3	6.5769	0
A0A286ZMW9	12	S	TPD52L2	1	4.39366e-38	162.78	MDSAGQDINLNS(1)PNK	2	7.4754	7	1.016	1.101	1.033	0.032	1.49	1.219	1.149	0.50842
A0A286ZMW9	176	S	TPD52L2	0.99758	0.00937278	62.454	NSAT(0.002)FKS(0.998)FEDR	2	7.8157	1		0.958
A0A286ZMX2	179	S	UBE2S	0.703754	4.07166e-10	41.186	ALAS(0.024)GAAAS(0.704)PT(0.272)EPMAPGGPGGAEGPMAK	2	1.1612	1	0.938								1.009	1.033	0.966	1.019	0.936	1.037	0.929633
A0A286ZMZ2	498	S	CPSF6	1	1.84201e-14	136.06	S(1)RDRHDDYYR	3	1.9323	5		1.06	1.282	0.844	1.094	0.735	1.314	0.187958	1.112	1.091	0.938	0.99	0.898	0.972		0.971586	1.36674	0.852525	1.21826	0.756173	1.241	0.39486
A0A286ZN02	50	S	INTS12	0.989271	0.0241057	44.045	GIDS(0.001)S(0.01)YRPS(0.989)PK	2	8.1365	1			0.879
A0A286ZN06	650	S	DENND5A	0.999895	1.74771e-06	102.26	RKS(1)DAGSAMSPLR	2	6.7267	8	0.816	0.836	0.806	1.28	1.273	1.105	0.672	0.00131554
A0A286ZN06	895	S	DENND5A	0.717851	0.0338889	47.361	LVPVS(0.718)PNS(0.282)KPK	2	7.8058	1			0.879
A0A286ZN17	585	S	HMGXB4	0.998328	0.00109213	44.853	SPPT(0.001)T(0.001)MLLPAS(0.998)PAK	2	11.521	1			0.879
A0A286ZN31	55	S	SUN2	1	8.37665e-166	217.1	RLS(1)PVPQLGPSSDAHTYYSESVVR	3	10.342	11	0.812	0.833	0.774	1.232	1.236	1.221	0.656	4.1054e-05	0.976	0.944	0.904	1.079	1.041	1.056	0.831967	0.882415	0.856195	1.1418	1.18732	1.15625	0.738	0.000120119
A0A286ZNA7	11	S	CAST	1	1.83799e-122	221.46	SQPGQKPAAS(1)PRPR	2	7.0028	10	1.283	1.292	1.114	0.802	0.844	0.577	1.659	0.0157757	1.1	1.049	1.071	0.928	0.917	0.934	1.16636	1.23165	1.04015	0.864224	0.920393	0.617773	1.431	0.049859
A0A286ZNG1	363	S	RPS6KA1	0.997206	1.03416e-13	107.15	T(0.003)PKDS(0.997)PGIPPSAGAHQLFR	3	7.1834	7	0.511	1.44	0.043	3.122	0.292		0.389	0.54154	0.986	0.923	0.925	1.03	1.064	1.072	0.518256	1.56013	0.0464865	3.03107	0.274436		0.429	0.57814
A0A286ZNG4	1220	S	ALS2	0.967595	3.73808e-97	126.37	S(0.032)ES(0.968)PEPGYVVTGSGLLLPVLLPR	2	1.4174	6	0.839	1.262	1.1	0.88	0.996	0.891	1.157	0.3507
A0A286ZNG4	486	S	ALS2	0.999955	4.38538e-42	148.57	LSLPGLLSQVS(1)PR	2	8.3823	6	1.007	0.937	0.835	0.962	1.115	1.174	0.855	0.125321
A0A286ZNG4	459	S	ALS2	0.4157	9.82488e-10	78.925	KS(0.169)S(0.416)S(0.416)LVDIREEESEGGTR	3	4.8695	0
A0A286ZNG4	1091	S	ALS2	1	0.000185782	103.76	QHRDS(1)PEMLSR	3	0.078676	12	0.861	0.825	0.858	1.376	1.18	1.012	0.713	0.066437
A0A286ZNG4	460	S	ALS2	0.903782	9.84911e-30	81.867	KS(0.006)S(0.09)S(0.904)LVDIREEESEGGTR	3	5.0834	5	0.831	0.9		1.21	1.197	1.067	0.747	0.0167222
A0A286ZNG4	504	T	ALS2	0.942094	0.000116629	44.585	T(0.035)VVLT(0.942)PT(0.015)Y(0.004)S(0.003)GEADALLPSLR	2	6.4828	1	0.938
A0A286ZNI3	170	S	CAVIN1	1	0.0430348	44.598	LPAKVS(1)VGK	2	3.3286	1		0.958
A0A286ZNI3	303	S	CAVIN1	0.990464	2.25424e-05	80.623	KS(0.99)FT(0.01)PDHVVYAR	2	7.0226	4	0.85	0.993		1.249			0.738
A0A286ZNI3	305	T	CAVIN1	0.983953	0.00958468	57.042	KS(0.016)FT(0.984)PDHVVYAR	2	5.6684	4			0.857			1.009	0.849
A0A286ZNI6	155	S	PHF6	0.883435	0	260.74	TAHNSEADLEESFNEHELEPS(0.117)S(0.883)PK	3	9.953	4	0.796	1.114	0.841			1.017	0.902		1.014	1.015	0.978	1.006	0.973	1.013	0.78501	1.09754	0.859918			1.00395	0.911
A0A286ZNT4	360	Y	HIPK3	0.850066	0.0161181	47.561	TVCS(0.002)T(0.086)Y(0.85)LQS(0.062)R	2	5.5019	1				1.181
A0A286ZNU1	243	S	ZNF687	0.506169	9.99547e-09	72.438	PGS(0.092)GS(0.402)S(0.506)PEAAGVPAS(0.008)AS(0.992)PPR	2	6.6693	1				1.181
A0A286ZNU1	434	S	ZNF687	0.928746	8.54659e-34	170.92	AVVLPGGT(0.001)AT(0.07)S(0.929)PK	2	8.9364	8		0.906	0.867	1.356	1.081	0.943	0.787	0.195498
A0A286ZNU1	215	S	ZNF687	0.716388	1.02085e-05	61.067	ENGPALLPPT(0.284)S(0.716)PPLGALK	2	10.182	1	0.938
A0A286ZNU1	252	S	ZNF687	0.626255	1.1994e-14	78.359	PGSGSSPEAAGVPAS(0.626)AS(0.374)PPR	2	6.0315	2		1.081	0.767
A0A286ZNU1	254	S	ZNF687	0.99204	9.99547e-09	72.438	PGS(0.092)GS(0.402)S(0.506)PEAAGVPAS(0.008)AS(0.992)PPR	2	6.6693	5	0.717			2.073	0.897	0.672	0.591
A0A286ZNU1	998	S	ZNF687	1	3.63017e-185	258	HGLPLGAQS(1)PGR	2	10.654	5		1.015	0.9	1.179	1.096	0.93	0.896	0.36932
A0A286ZNU1	228	S	ZNF687	0.962897	1.37394e-11	77.431	QES(0.003)CS(0.033)S(0.963)PLRPQS(0.001)LAR	3	6.7962	3	0.798				1.194	1.07	0.705
A0A286ZNU1	433	T	ZNF687	0.496702	1.1965e-06	94.119	AVVLPGGT(0.007)AT(0.497)S(0.497)PK	2	7.8569	0
A0A286ZNU1	267	S	ZNF687	0.996044	0.000204037	54.912	QS(0.996)PGHQS(0.004)PLASPK	2	7.2913	1			0.879
A0A286ZNU9	541	S	MEX3C	0.713295	0.000640974	43.518	LS(0.713)PT(0.287)FPESIEHPLAR	3	6.9517	2		0.958
A0A286ZNY8	1051	S	KMT2E	0.999969	3.36923e-05	69.369	GPIYSSWVKS(1)PDR	2	7.9908	6	1.065	1.177	1.188	0.596	0.905	0.959	1.394	0.083778
A0A286ZNY8	1341	S	KMT2E	0.999408	1.95016e-13	97.681	MS(0.001)KPGS(0.999)PGPVIPVQPHGK	3	1.9542	5			0.878	1.213	1.074	1.003	0.801
A0A286ZNY8	1337	S	KMT2E	0.690198	0.000802149	44.667	MS(0.69)KPGS(0.31)PGPVIPVQPHGK	3	2.2966	1		0.958
A0A286ZP86	65	S	TRAF7	0.999392	0.00168542	66.953	S(0.999)LHS(0.001)ESSMSLR	2	5.3717	3				1.117	1.184					0.756	0.718	0.846		1.681				1.32033
A0A286ZP90	559	S	CLASP1	0.92732	1.81469e-17	106.79	SSS(0.007)S(0.065)S(0.927)QESLNRPLSAK	2	7.1163	2	0.944					0.978	0.965		0.983	0.951	1.012	1.016	1.044	0.993	0.960326					0.984894	0.975
A0A286ZP90	1043	S	CLASP1	0.836259	2.01356e-08	82.725	NSSNT(0.012)S(0.836)VGS(0.141)PS(0.01)NT(0.001)IGR	2	5.6536	1				1.181					0.983	0.951	1.012	1.016	1.044	0.993				1.1624
A0A286ZP90	646	S	CLASP1	0.878563	1.09864e-08	61.503	RQS(0.879)S(0.095)GS(0.023)AT(0.003)NVASTPSDSR	2	3.3701	2	0.92		0.896						0.983	0.951	1.012	1.016	1.044	0.993	0.93591		0.885375
A0A286ZP90	1046	S	CLASP1	0.845207	9.62195e-18	96.453	NSSNTSVGS(0.845)PS(0.144)NT(0.011)IGR	2	5.8695	4	1.12	1.051	1.044		0.586		1.829		0.983	0.951	1.012	1.016	1.044	0.993	1.13937	1.10515	1.03162		0.561303		1.946
A0A286ZP90	1112	S	CLASP1	1	9.75488e-49	171.26	S(1)QEDLNEPIKR	2	5.659	8		1.174	0.972	0.984	1.038	0.899	1.102	0.36554	0.983	0.951	1.012	1.016	1.044	0.993		1.23449	0.960474	0.968504	0.994253	0.905337	1.148	0.28268
A0A286ZP90	600	S	CLASP1	0.996627	3.73068e-44	165.7	S(0.003)RS(0.997)DIDVNAAASAK	2	8.6205	6	1.088	0.932	0.93	1.169	0.986	0.928	0.957	0.65258	0.983	0.951	1.012	1.016	1.044	0.993	1.10682	0.980021	0.918972	1.15059	0.944444	0.934542	0.992	0.9465
A0A286ZP90	558	S	CLASP1	0.199607	0.00287915	41.87	S(0.2)S(0.2)S(0.2)S(0.2)S(0.2)QES(0.002)LNRPLSAK	2	5.9101	0									0.983	0.951	1.012	1.016	1.044	0.993
A0A286ZP90	555	S	CLASP1	0.199607	0.00287915	41.87	S(0.2)S(0.2)S(0.2)S(0.2)S(0.2)QES(0.002)LNRPLSAK	2	5.9101	0									0.983	0.951	1.012	1.016	1.044	0.993
A0A286ZP90	556	S	CLASP1	0.199607	0.00287915	41.87	S(0.2)S(0.2)S(0.2)S(0.2)S(0.2)QES(0.002)LNRPLSAK	2	5.9101	0									0.983	0.951	1.012	1.016	1.044	0.993
A0A286ZP90	1109	S	CLASP1	0.593778	1.47338e-11	103.17	FS(0.594)FRS(0.406)QEDLNEPIKR	3	8.4141	1	0.938								0.983	0.951	1.012	1.016	1.044	0.993	0.954222
A0A286ZP90	557	S	CLASP1	0.199607	0.00287915	41.87	S(0.2)S(0.2)S(0.2)S(0.2)S(0.2)QES(0.002)LNRPLSAK	2	5.9101	0									0.983	0.951	1.012	1.016	1.044	0.993
A0A286ZPA4	41	S	PTBP1	0.905066	0.000102799	57.042	ELKTDS(0.095)S(0.905)PNQAR	2	2.8999	3		1.004	1.316			0.447	2.595
A0A286ZPA6	397	T	BCAR1	0.5	0.0044306	48.892	S(0.5)T(0.5)PEPQEPPAQDLR	2	6.7522	1		0.958
A0A286ZPA6	136	S	BCAR1	0.722188	0.00135925	41.499	TQQGLYQAPGPS(0.139)S(0.139)QFQS(0.722)PPAK	2	2.1221	1						0.984
A0A286ZPA6	396	S	BCAR1	0.5	0.0044306	48.892	S(0.5)T(0.5)PEPQEPPAQDLR	2	6.7522	1		0.958
A0A286ZPH8	479	S	STIM1	0.943198	4.66604e-12	114.5	DLTHSDSES(0.056)S(0.943)LHTSDR	3	7.2287	1				1.181
A0A286ZPH8	563	S	STIM1	0.958571	4.83289e-44	142.32	AHSLLELSSSAPPS(0.006)GS(0.959)PPLDS(0.018)S(0.018)R	3	8.5175	13	0.886	1.032	0.835	1.013	1.139	1.139	0.837	0.071263
A0A286ZPH8	476	S	STIM1	0.999906	2.18625e-171	242.35	DLTHSDS(1)ESSLHTSDR	3	9.0812	17	1.405	0.925	0.55	1.393	1.114	0.727	0.891	0.67026
A0A286ZPH8	561	S	STIM1	0.499913	4.83289e-44	142.32	AHSLLELSSSAPPS(0.5)GS(0.5)PPLDSSR	2	1.3489	1						0.984
A0A286ZPH8	472	T	STIM1	0.664186	0.0013987	68.42	DLT(0.664)HS(0.377)DS(0.915)ES(0.033)S(0.011)LHTSDR	3	8.0017	1					1.123
A0A286ZPH8	212	S	STIM1	1	1.40142e-52	197.79	AEQS(1)LHDLQER	2	9.7372	6	1.101	1.145	1.007	0.968	0.858	0.887	1.199	0.025662
A0A286ZPH8	467	S	STIM1	0.999978	0.000453245	52.662	LTEPQHGLGS(1)QR	2	9.1142	4	1.009	1.041		1.098		0.894	1.029	0.7756
A0A286ZPH8	474	S	STIM1	0.999704	0	304.64	DLTHS(1)DSESSLHTSDR	3	8.9775	18	1.164	0.646	1.155	1.35	1.077	0.659	0.961	0.9149
A0A286ZPH8	575	S	STIM1	0.676376	7.79646e-44	129.01	S(0.068)HS(0.256)PS(0.676)PLDADTPSPAGDSR	3	4.081	1					1.123
A0A286ZPH8	573	S	STIM1	0.999824	1.52201e-211	242.8	SHS(1)PSPLDADTPSPAGDSR	2	11.002	8	0.752	0.848		1.434		1.08	0.636	0.102278
A0A286ZPH8	478	S	STIM1	0.899727	1.33797e-39	194.55	DLTHSDS(0.099)ES(0.9)S(0.001)LHTSDR	3	7.4871	2					0.302	1.703
A0A286ZPL3	172	S	REEP3	0.999667	1.56652e-68	178.05	TDEEADRPYS(1)DDEMLTHK	3	8.013	11	0.688	0.868	0.803	1.541	1.157	1.095	0.622	0.020596
A0A286ZPM4	516	S	ARHGEF7	1	2.25998e-97	212.78	KPS(1)DEEFALRK	3	-0.5428	10	0.965	1.029	0.96	1.125	0.994	0.951	0.962	0.54374	0.986	0.977	0.948	1.016	1.048	1.025	0.978702	1.05322	1.01266	1.10728	0.948473	0.927805	1.02	0.7196
A0A286ZPM4	71	S	ARHGEF7	1	8.3585e-138	204.33	EVKPSEKPVS(1)PK	2	4.0857	8	1.325	1.48	1.396	0.629	0.491	0.479	2.627	0.00046283	0.986	0.977	0.948	1.016	1.048	1.025	1.34381	1.51484	1.47257	0.619094	0.468511	0.467317	2.785	0.00049944
A0A286ZPM4	530	S	ARHGEF7	1	2.25926e-143	193.42	KES(1)APQVLLPEEEK	2	9.4435	1			0.879						0.986	0.977	0.948	1.016	1.048	1.025			0.927215
A0A286ZPM4	340	S	ARHGEF7	1	0.000136061	90.263	MS(1)GFIYQGK	2	5.6248	9	0.88	0.941	0.815	1.241	1.136	1.073	0.764	0.010518	0.986	0.977	0.948	1.016	1.048	1.025	0.892495	0.963153	0.859705	1.22146	1.08397	1.04683	0.81	0.021782
A0A286ZPM4	79	S	ARHGEF7	0.999963	1.13158e-45	142.74	SGTLKS(1)PPKGFDTTAINK	3	4.5364	6	0.829	0.945	0.848	1.299	1.15	1.026	0.755	0.024483	0.986	0.977	0.948	1.016	1.048	1.025	0.840771	0.967247	0.894515	1.27854	1.09733	1.00098	0.8	0.055743
A0A286ZPQ4	1343	S	DENND4C	0.765949	0.00063389	47.113	RS(0.445)S(0.307)LPLDHGS(0.114)S(0.13)AQES(0.005)PES(0.007)EKS(0.158)S(0.766)PAVS(0.068)R	4	7.5027	1			0.879						0.856	0.858	0.839	1.157	1.155	1.135			1.04768
A0A286ZPQ4	1049	T	DENND4C	0.658847	5.01931e-174	195.03	KNS(0.244)T(0.659)GS(0.091)T(0.006)SNVLFSTQDPIEDAVFGEVANLK	3	9.535	1						0.984			0.856	0.858	0.839	1.157	1.155	1.135						0.86696
A0A286ZPQ4	1493	S	DENND4C	0.995786	0.000436848	62.454	LHY(0.004)S(0.996)PGELPFPR	2	6.811	3		1.073			0.226	1.652	1.143		0.856	0.858	0.839	1.157	1.155	1.135		1.25058			0.195671	1.45551	1.515
A0A286ZPQ4	1707	S	DENND4C	0.9105	2.85867e-97	156.45	PFHGIS(0.02)T(0.07)VS(0.91)LPNSLQEVVDPLGK	3	4.4672	3		0.889	0.768			1.18	0.702		0.856	0.858	0.839	1.157	1.155	1.135		1.03613	0.915375			1.03965	0.939
A0A286ZPQ4	1683	S	DENND4C	0.69572	4.72267e-08	74.62	S(0.696)HS(0.304)VGGPLQNMDFSQR	2	9.6154	2	0.938								0.856	0.858	0.839	1.157	1.155	1.135	1.09579
A0A286ZPQ4	1296	S	DENND4C	0.333109	9.10934e-10	58.691	S(0.333)S(0.333)S(0.333)MELHGEGNREPGTTTAFIHPLER	4	9.5336	0									0.856	0.858	0.839	1.157	1.155	1.135
A0A286ZPQ4	1271	S	DENND4C	1	0.00412711	58.426	LLS(1)PVIAR	2	0.32053	2				1.085		1.064			0.856	0.858	0.839	1.157	1.155	1.135				0.93777		0.937445
A0A286ZPQ4	702	S	DENND4C	0.999997	1.2764e-06	58.794	SEHTVFIMPPEPPPDDGKDLS(1)PK	3	9.1096	2		0.936	0.9						0.856	0.858	0.839	1.157	1.155	1.135		1.09091	1.07271
A0A286ZPQ4	1324	S	DENND4C	0.994089	0	291.09	RS(0.006)S(0.994)LPLDHGSSAQESPESEK	3	7.8478	11	0.672	0.709	0.722	1.5	1.495	1.103	0.513	0.0032207	0.856	0.858	0.839	1.157	1.155	1.135	0.785047	0.82634	0.860548	1.29646	1.29437	0.971806	0.694	0.02288
A0A286ZPQ4	1147	S	DENND4C	0.887684	2.35859e-61	196.47	T(0.112)HS(0.888)FESVSCHPADTR	3	9.0599	3			0.672	1.432		1.006	0.551		0.856	0.858	0.839	1.157	1.155	1.135			0.800954	1.23768		0.886344	0.754
A0A286ZPQ4	1134	S	DENND4C	1	1.03613e-81	191.32	ILTAALRS(1)PK	2	7.7237	12	0.664	0.835	0.725	1.288	1.295	1.33	0.568	0.0137577	0.856	0.858	0.839	1.157	1.155	1.135	0.775701	0.973193	0.864124	1.11322	1.12121	1.17181	0.767	0.0162555
A0A286ZPQ4	1685	S	DENND4C	0.99647	2.92771e-53	90.828	S(0.004)HS(0.996)VGGPLQNMDFSQR	2	7.4938	9		0.954	0.78	1.218	1.165	1.032	0.762	0.068495	0.856	0.858	0.839	1.157	1.155	1.135		1.11189	0.929678	1.05272	1.00866	0.909251	1.031	0.76696
A0A286ZPQ4	1231	S	DENND4C	0.999983	0.00714358	54.27	RGS(1)LYGVAK	2	6.2052	2			0.817		1.203		0.679		0.856	0.858	0.839	1.157	1.155	1.135			0.973778		1.04156		0.935
A0A286ZPQ4	733	T	DENND4C	0.668074	6.36756e-11	68.127	HPT(0.668)GS(0.051)S(0.051)IT(0.094)NS(0.136)PALMAK	2	6.5512	1	0.938								0.856	0.858	0.839	1.157	1.155	1.135	1.09579
A0A286ZPQ4	1051	S	DENND4C	0.341058	4.29671e-68	101.85	KNS(0.141)T(0.141)GS(0.341)T(0.341)S(0.035)NVLFSTQDPIEDAVFGEVANLKK	4	6.8493	0									0.856	0.858	0.839	1.157	1.155	1.135
A0A286ZPQ4	1336	S	DENND4C	0.927829	0.000450123	44.585	SSLPLDHGS(0.012)S(0.035)AQES(0.928)PES(0.026)EK	2	1.3923	2				1.203	1.102				0.856	0.858	0.839	1.157	1.155	1.135				1.03976	0.954113
A0A286ZPQ4	1667	S	DENND4C	0.99949	0.00108188	52.863	IS(0.999)PVPNSLSK	2	7.201	2		0.872			1.224		0.712		0.856	0.858	0.839	1.157	1.155	1.135		1.01632			1.05974		0.959
A0A286ZPQ4	1342	S	DENND4C	0.549933	3.80704e-05	56.183	RS(0.531)S(0.457)LPLDHGS(0.01)S(0.002)AQES(0.002)PES(0.044)EKS(0.55)S(0.349)PAVS(0.054)R	4	8.3896	1						0.984			0.856	0.858	0.839	1.157	1.155	1.135						0.86696
A0A286ZPQ4	1138	S	DENND4C	0.924747	1.03613e-81	191.32	ILT(0.005)AALRS(0.995)PKT(0.075)S(0.925)PLHVAR	3	7.0171	2				0.926		1.196			0.856	0.858	0.839	1.157	1.155	1.135				0.800346		1.05374
A0A286ZPQ4	1137	T	DENND4C	0.980405	2.94152e-44	160.09	ILT(0.008)AALRS(0.992)PKT(0.98)S(0.02)PLHVAR	3	9.62	4	0.817	0.828	0.83		1.483		0.556		0.856	0.858	0.839	1.157	1.155	1.135	0.954439	0.965035	0.989273		1.28398		0.755
A0A286ZPQ4	1705	T	DENND4C	0.51671	4.2301e-118	124.41	PFHGIS(0.108)T(0.517)VS(0.375)LPNSLQEVVDPLGK	3	3.4679	1					1.123				0.856	0.858	0.839	1.157	1.155	1.135					0.972294
A0A286ZPQ4	740	S	DENND4C	0.99927	2.32656e-171	236.82	HPTGSSIT(0.001)NS(0.999)PALMAK	2	8.2888	9	0.646	0.726	0.644	1.64	1.417	1.152	0.479	0.0026967	0.856	0.858	0.839	1.157	1.155	1.135	0.754673	0.846154	0.76758	1.41746	1.22684	1.01498	0.647	0.0143383
A0A286ZPQ4	1704	S	DENND4C	0.440199	4.2301e-118	113.02	PFHGIS(0.44)T(0.44)VS(0.12)LPNSLQEVVDPLGK	3	5.3099	0									0.856	0.858	0.839	1.157	1.155	1.135
A0A286ZPQ4	1048	S	DENND4C	0.629057	4.29671e-68	115.06	KNS(0.629)T(0.254)GS(0.103)T(0.01)S(0.004)NVLFSTQDPIEDAVFGEVANLK	3	9.0145	1	0.938								0.856	0.858	0.839	1.157	1.155	1.135	1.09579
A0A286ZPQ4	1145	T	DENND4C	0.830063	2.35859e-61	196.47	T(0.83)HS(0.17)FESVSCHPADTR	3	8.6153	3		0.672		1.489	1.167		0.506		0.856	0.858	0.839	1.157	1.155	1.135		0.783217		1.28695	1.01039		0.682
A0A286ZPQ4	1297	S	DENND4C	0.333109	9.10934e-10	58.691	S(0.333)S(0.333)S(0.333)MELHGEGNREPGTTTAFIHPLER	4	9.5336	0									0.856	0.858	0.839	1.157	1.155	1.135
A0A286ZPQ4	1021	S	DENND4C	0.84911	1.0897e-24	66.106	SSQPS(0.002)AEPQS(0.849)PT(0.149)DPPAWGSSIVK	2	1.5811	1						0.984			0.856	0.858	0.839	1.157	1.155	1.135						0.86696
A0A286ZPQ4	1298	S	DENND4C	0.333109	9.10934e-10	58.691	S(0.333)S(0.333)S(0.333)MELHGEGNREPGTTTAFIHPLER	4	9.5336	0									0.856	0.858	0.839	1.157	1.155	1.135
A0A286ZPQ4	1052	T	DENND4C	0.341058	4.29671e-68	101.85	KNS(0.141)T(0.141)GS(0.341)T(0.341)S(0.035)NVLFSTQDPIEDAVFGEVANLKK	4	6.8493	0									0.856	0.858	0.839	1.157	1.155	1.135
A0A286ZPQ4	1323	S	DENND4C	0.531438	5.72462e-07	59.868	RS(0.531)S(0.457)LPLDHGS(0.01)S(0.002)AQES(0.002)PES(0.044)EKS(0.55)S(0.349)PAVS(0.054)R	4	8.3896	1						0.984			0.856	0.858	0.839	1.157	1.155	1.135						0.86696
A0A286ZPQ5	479	S	SSH2	0.770698	0.000335578	41.499	EIT(0.081)T(0.148)S(0.771)ADQIAEVK	2	8.4058	1			0.879						0.741	0.908	1.065	1.152	1.164	0.971			0.825352
A0A286ZPQ5	890	S	SSH2	0.980113	0.000783391	60.734	KNS(0.98)KNDS(0.014)S(0.006)VADLAPK	3	2.4915	2		0.856		1.307			0.655		0.741	0.908	1.065	1.152	1.164	0.971		0.942731		1.13455			0.831
A0A286ZPQ5	1188	S	SSH2	0.546284	1.60602e-20	84.1	LAPSPVACQLPHS(0.008)S(0.097)S(0.546)S(0.23)S(0.06)S(0.06)MK	2	5.4157	2					1.138	0.971			0.741	0.908	1.065	1.152	1.164	0.971					0.977663	1
A0A286ZPQ5	1186	S	SSH2	0.306669	8.69496e-05	51.397	LAPSPVACQLPHS(0.307)S(0.205)S(0.205)S(0.094)S(0.094)S(0.094)MK	3	6.7992	0									0.741	0.908	1.065	1.152	1.164	0.971
A0A286ZPQ5	1046	S	SSH2	0.87431	0.00668212	40.224	T(0.126)LS(0.874)PDQAPLHCK	2	7.9663	1						0.984			0.741	0.908	1.065	1.152	1.164	0.971						1.01339
A0A286ZPQ5	455	S	SSH2	0.559556	1.40537e-18	131.02	S(0.04)HS(0.389)DS(0.56)DLS(0.011)DHHEPICTPGLELNKK	4	10.414	1				1.181					0.741	0.908	1.065	1.152	1.164	0.971				1.02517
A0A286ZPQ5	862	T	SSH2	1	0.0414203	54.309	RAT(1)LEFEER	2	11.616	1						0.984			0.741	0.908	1.065	1.152	1.164	0.971						1.01339
A0A286ZPQ5	451	S	SSH2	0.420067	2.06584e-09	81.867	S(0.42)HS(0.42)DS(0.141)DLS(0.019)DHHEPICTPGLELNK	4	5.4566	0									0.741	0.908	1.065	1.152	1.164	0.971
A0A286ZPQ5	1189	S	SSH2	0.346489	3.74427e-21	55.637	LAPSPVACQLPHS(0.049)S(0.106)S(0.106)S(0.346)S(0.157)S(0.236)MK	2	4.9906	0									0.741	0.908	1.065	1.152	1.164	0.971
A0A286ZPQ5	453	S	SSH2	0.997656	1.18729e-186	159.37	S(0.002)HS(0.998)DS(0.001)DLSDHHEPICTPGLELNKK	3	10.301	13	0.813	0.878	0.821	1.422	1.097	1.086	0.697	0.0180209	0.741	0.908	1.065	1.152	1.164	0.971	1.09717	0.96696	0.770892	1.23438	0.94244	1.11843	0.86	0.29936
A0A286ZPT0	861	T	COPB2	0.742037	4.80987e-14	111.98	SAAQQELAGKPAS(0.238)PT(0.742)PVIMAT(0.013)HT(0.007)GNKEEK	3	7.3555	5	0.976				1.078		0.905
A0A286ZPT0	859	S	COPB2	0.999838	0	399.92	PAS(1)PTPVIMATHTGNKEEK	3	4.0917	64	0.934	1.003	0.849	1.194	1.143	0.948	0.848	0.131262
A0A286ZPU3	448	S	XRN2	0.999922	0.000550172	90.156	NS(1)PGSQVASNPR	2	7.5313	2	0.88		0.934
A0A286ZPU3	501	S	XRN2	1	5.35682e-196	222.2	RKAEDS(1)DS(1)EPEPEDNVR	3	6.0904	12		0.909	0.733	2.016	0.691	0.882	0.686	0.56892
A0A286ZPU3	499	S	XRN2	1	5.35682e-196	222.2	RKAEDS(1)DS(1)EPEPEDNVR	3	6.0904	23	0.215	1.041	0.883	2.14	0.882	1.068	0.523	0.24488
A0A286ZPU3	471	S	XRN2	0.509841	0.000765349	43.767	MQNNS(0.231)S(0.51)PS(0.231)VS(0.025)PNT(0.002)S(0.001)FISDGSPSPR	2	3.7596	1	0.938
A0A286ZPU3	473	S	XRN2	0.826734	4.90557e-09	49.155	MQNNS(0.074)S(0.074)PS(0.827)VS(0.023)PNT(0.002)S(0.001)FISDGSPSPR	2	2.6042	1			0.879
A0A286ZPU3	665	S	XRN2	1	5.04912e-05	50.519	RNS(1)LGGDVLFVGK	2	9.699	2			0.732			1.149	0.637
A0A286ZPU9	844	S	ARVCF	0.98556	1.11864e-18	105.71	ARGS(0.986)DPT(0.014)GEASEKEPLK	3	4.3982	5	0.647	0.694		1.26	1.77	0.928	0.508	0.076702
A0A286ZPW8	77	S	GPAT3	0.999965	0.000606495	57.042	NSASVGIIQRDES(1)PMEK	2	5.2622	3			0.571	0.84		1.614	0.465
A0A286ZPW8	66	S	GPAT3	0.755771	6.85402e-05	124.46	NS(0.756)AS(0.244)VGIIQR	2	4.9415	2				1.207	1.098
A0A286ZPW8	68	S	GPAT3	0.972984	0.00144581	64.266	NS(0.027)AS(0.973)VGIIQR	2	5.5966	1						0.984
A0A286ZQ01	386	S	PACS2	0.999978	0.000691267	51.577	ANS(1)LDNERCPDTR	2	4.4356	1					1.123				0.965	0.911	0.968	0.657	1.29	1.209					0.870543
A0A286ZQ01	263	S	PACS2	0.614634	8.56075e-19	61.529	LRPYFEGLS(0.005)HS(0.087)S(0.615)S(0.278)QT(0.016)EVGSIHSAR	4	9.4219	1					1.123				0.965	0.911	0.968	0.657	1.29	1.209					0.870543
A0A286ZQ01	264	S	PACS2	0.472481	3.92365e-05	51.785	LRPYFEGLS(0.013)HS(0.092)S(0.207)S(0.472)QT(0.207)EVGS(0.009)IHSAR	4	10.383	0									0.965	0.911	0.968	0.657	1.29	1.209
A0A286ZQ01	266	T	PACS2	0.853892	7.31799e-11	63.421	LRPYFEGLSHS(0.005)S(0.04)S(0.093)QT(0.854)EVGS(0.008)IHSAR	4	10.305	1			0.879						0.965	0.911	0.968	0.657	1.29	1.209			0.908058
A0A286ZQ13	8	S	MAP2K3	0.725221	0.000786482	48.785	SKPPAPS(0.725)PT(0.275)PPR	2	8.1968	1	0.938									1.077	0.928	0.957	1.039
A0A286ZQ26	992	S	MPDZ	1	0.000205493	68.108	RHS(1)LIGPDIK	2	7.1167	3				1.077	1.132	1.062
A0A286ZQ26	102	S	MPDZ	0.850517	0.000105517	51.07	GSLPQLIS(0.851)PIVS(0.149)R	2	7.4257	3				1.372	0.98	0.949
A0A286ZQ31	118	S	BPGM	0.94441	1.04596e-10	48.836	S(0.944)Y(0.028)NIT(0.027)PPPIEESHPYFHEIYNDR	3	10.654	3	1.01		0.904			0.881	1.086		0.972	0.945	0.948	1.023	1.043	1.069	1.03909		0.953586			0.824135	1.209
A0A286ZQ38	298	S	SYTL2	1	0.000379118	101.64	IVS(1)PGLTIHER	2	8.9543	5	0.737		0.78	1.377	1.161	1.109	0.624	0.0128443
A0A286ZQ38	241	S	SYTL2	0.999887	0.0154924	51.531	MMYKS(1)PDLK	2	7.1292	1				1.181
A0A286ZQ38	484	S	SYTL2	1	1.27699e-10	84.102	DHQQGS(1)EEEPS(1)PVLK	2	7.2242	7	0.565	0.669	0.691	1.796	1.564		0.382	0.0020806
A0A286ZQ38	489	S	SYTL2	1	1.27699e-10	89.459	DHQQGS(1)EEEPS(1)PVLK	2	7.2242	8	0.614	0.594	0.585	1.982	1.728	0.831	0.395	0.085518
A0A286ZQ38	341	S	SYTL2	1	2.6718e-13	103.63	FSALEDGHPQS(1)PELVR	2	7.4829	10	0.828		0.76	1.133	1.136	1.262	0.675	0.0058958
A0A286ZQ38	531	S	SYTL2	0.932155	0.000493234	43.727	S(0.932)AEDVS(0.058)T(0.01)VPSQPDNQFSHPDK	2	2.5278	1						0.984
A0A286ZQ38	419	S	SYTL2	0.999995	3.42143e-30	84.105	SDTHQPTTSGSFPVNEHHS(1)PK	3	8.15	6	1.021				1.067	0.947	1.014
A0A286ZQ38	507	S	SYTL2	0.90226	0.000946561	49.967	KMPS(0.097)KS(0.902)LEDISSDSSNQAK	3	5.5164	3		1.016	0.914	1.064			0.907
A0A286ZQ41	69	S	YTHDC1	0.715069	0.00565839	72.846	LS(0.019)S(0.266)S(0.715)AS(0.001)REPYK	2	5.3801	3		0.818	0.696		1.522		0.497		0.97	0.955	0.935	1.02	1.02	1.1		0.856545	0.744385		1.49216		0.536
A0A286ZQ41	370	S	YTHDC1	0.371566	1.42996e-13	100.23	LS(0.372)S(0.147)ES(0.273)HHGGS(0.209)PIHWVLPAGMNAK	4	9.5543	0									0.97	0.955	0.935	1.02	1.02	1.1
A0A286ZQ41	262	S	YTHDC1	1	0.00427571	50.297	GIS(1)PIIFDR	2	-2.1556	1				1.181					0.97	0.955	0.935	1.02	1.02	1.1				1.15784
A0A286ZQ41	378	S	YTHDC1	0.999981	0	362.69	LSSESHHGGS(1)PIHWVLPAGMNAK	3	9.8257	12	0.995	0.981	0.954	1.096	1.003	0.994	0.947	0.187057	0.97	0.955	0.935	1.02	1.02	1.1	1.02577	1.02723	1.02032	1.07451	0.983333	0.903636	1.038	0.51202
A0A286ZQ45	435	T	ARHGEF1	1	5.80308e-12	125.52	RAT(1)PEPGDEGEPGR	2	5.6256	6	0.903	0.887	0.864	1.284	1.096	1.051	0.774	0.0153029
A0A286ZQ77	23	S	TFDP1	1	1.87382e-29	130.99	VFIDQNLS(1)PGK	2	9.4971	6	0.928	0.96	0.855	1.197	1.077	1.047	0.826	0.023224	0.966	1.135	1.068		0.941	0.89	0.960663	0.845815	0.800562		1.14453	1.1764	0.749	0.025497
A0A286ZQ98	205	S	MSL1	1	4.16847e-31	102.92	S(1)PLGGGGGSGASSQAACLK	2	8.1753	8	0.844	0.976	0.857		1.162	1.055	0.805	0.051955
A0A286ZQ98	362	S	MSL1	0.99737	0.00051182	45.422	HS(0.997)PVKEEPCGS(0.002)LS(0.001)ETVCK	2	4.4211	1			0.879
A0A286ZQ98	450	S	MSL1	0.785759	0.00166618	46.358	ES(0.198)S(0.786)PKKEET(0.016)VAIPSWR	3	3.3239	1						0.984
A0A286ZQ98	449	S	MSL1	0.483195	0.00480505	46.358	ES(0.483)S(0.483)PKKEET(0.034)VAIPSWR	3	1.4988	0
A0A286ZQA2	563	S	CEP78	0.579572	1.55749e-10	41.584	SFEDFIARPCS(0.281)PS(0.58)ADVIS(0.069)ES(0.069)R	3	11.515	1	0.938								0.902	1.063	1.074	1.075	0.81	1.076	1.03991
A0A286ZQA2	232	S	CEP78	0.619414	0.00389023	40.83	SEYQWIT(0.115)S(0.619)PS(0.265)VK	2	10.812	1					1.123				0.902	1.063	1.074	1.075	0.81	1.076					1.38642
A0A286ZQA2	561	S	CEP78	0.706667	8.44298e-11	73.262	SFEDFIARPCS(0.707)PS(0.279)ADVIS(0.007)ES(0.007)R	3	8.155	3	0.786	0.996	0.987						0.902	1.063	1.074	1.075	0.81	1.076	0.871397	0.936971	0.918994
A0A286ZQA2	478	S	CEP78	0.622069	1.13109e-74	80.893	DAGLGQLAAMAGIDQS(0.001)DFHLLGHPQMNS(0.053)T(0.053)VS(0.271)S(0.622)PPKEEK	4	10.371	1		0.958							0.902	1.063	1.074	1.075	0.81	1.076		0.901223
A0A286ZQC0	70	S	ZNF275	1	7.08583e-07	59.67	VLLVQHQRIHS(1)EEK	2	15.565	4		1.144		0.298	1.618	1.095	1.14
A0A286ZQE6	521	S	APOPT1	0.999139	2.67319e-20	142.03	S(0.999)RES(0.001)LSADVVK	2	7.6382	4		0.991	0.846	1.214	1.096		0.795	0.133758
A0A286ZQE6	524	S	APOPT1	0.497561	0.00511026	48.363	S(0.498)RES(0.498)LS(0.005)ADVVK	2	6.4472	0
A0A286ZQE6	460	S	APOPT1	0.925876	4.63996e-05	64.56	ACKVDS(0.926)PT(0.047)VT(0.021)T(0.004)T(0.002)LK	2	7.2541	3	0.752				1.193	1.119	0.651
A0A286ZQF3	44	T	FAM98A	1	0.00183128	96.946	MLCVNT(1)PPKK	2	5.9604	5	1.012	1.063	0.772	1.203	1.028		0.851	0.31916
A0A286ZQF7	200	S	TOB1	0.5	0.014049	58.045	T(0.5)S(0.5)PINLGLNVNDLLK	2	5.3423	1					1.123
A0A286ZQF7	199	T	TOB1	0.5	0.014049	58.045	T(0.5)S(0.5)PINLGLNVNDLLK	2	5.3423	1					1.123
A0A286ZQH7	3277	S	USP34	0.652811	1.4488e-29	109.66	RVS(0.347)S(0.653)DEEHTVESCISEMK	3	6.8604	1						0.984
A0A286ZQH7	3276	S	USP34	0.584863	8.38128e-09	84.551	RVS(0.585)S(0.415)DEEHTVESCISEMK	3	7.7647	1	0.938
A0A286ZQI0	607	S	ZNF579	1	6.75505e-27	45.705	AAAAQQALQAQAPPS(1)PPPPPPPPAGQEGDGLLLPIAHIK	4	9.5947	2				1.249	1.058
A0A286ZQJ3	433	S	C2CD2L	0.596455	0.000411411	49.485	LDS(0.073)PS(0.165)RS(0.165)PS(0.596)KVEVTEK	3	6.6213	1	0.938
A0A286ZQK8	636	S	TRMT1L	0.999986	0.000171691	114.5	RKS(1)NEAITNLAK	2	7.7929	3	0.914			0.942		1.208	0.85		0.959	0.956	0.957	1.044	1.048	1.036	0.953076			0.902299		1.16602	0.922
A0A286ZQV3	74	T	RBM7	0.285824	1.70964e-24	50.486	SGSSHASQEVSLSYPQHHVGNS(0.015)S(0.015)PT(0.286)S(0.286)T(0.133)S(0.133)PS(0.133)R	4	9.5841	0									1.076	1.049	1.132	0.934	0.897	0.911
A0A286ZQV3	71	S	RBM7	0.4274	8.2432e-14	47.149	SGSSHASQEVSLSY(0.002)PQHHVGNS(0.427)S(0.427)PT(0.068)S(0.033)T(0.017)S(0.017)PS(0.008)R	4	9.7736	0									1.076	1.049	1.132	0.934	0.897	0.911
A0A286ZQV3	72	S	RBM7	0.88123	1.9184e-47	98.74	SGSSHASQEVSLSYPQHHVGNS(0.107)S(0.881)PT(0.004)S(0.004)T(0.002)S(0.001)PSR	4	8.7646	1					1.123				1.076	1.049	1.132	0.934	0.897	0.911					1.25195
A0A286ZQV3	75	S	RBM7	0.285824	1.70964e-24	50.486	SGSSHASQEVSLSYPQHHVGNS(0.015)S(0.015)PT(0.286)S(0.286)T(0.133)S(0.133)PS(0.133)R	4	9.5841	0									1.076	1.049	1.132	0.934	0.897	0.911
A0A286ZR21	661	S	NEDD4L	0.533213	2.88339e-33	74.053	AVKDT(0.055)LS(0.935)NPQS(0.01)PQPS(0.533)PY(0.208)NS(0.259)PKPQHK	3	7.592	1						0.984			1.013	0.995	1	0.995	0.999	0.998						0.985972
A0A286ZR21	626	S	NEDD4L	0.994189	5.07097e-287	273.43	S(0.002)LS(0.994)S(0.003)PTVTLSAPLEGAK	2	10.39	5	0.85	0.849	0.759	1.414	1.289		0.606	0.0035191	1.013	0.995	1	0.995	0.999	0.998	0.839092	0.853266	0.759	1.42111	1.29029		0.603	0.0033803
A0A286ZR21	651	T	NEDD4L	0.732931	0.000177087	59.689	DT(0.733)LS(0.266)NPQS(0.001)PQPSPYNSPK	2	6.5526	2	0.743					1.189	0.625		1.013	0.995	1	0.995	0.999	0.998	0.733465					1.19138	0.616
A0A286ZR21	480	T	NEDD4L	0.499839	0.0180663	43.168	T(0.5)S(0.5)PQELSEELSR	2	8.9369	0									1.013	0.995	1	0.995	0.999	0.998
A0A286ZR21	665	S	NEDD4L	0.983082	1.01391e-85	154.33	DTLS(1)NPQSPQPS(0.013)PY(0.004)NS(0.983)PKPQHK	3	4.3393	9	0.666	0.658	0.668	2.166	1.216	0.911	0.464	0.110443	1.013	0.995	1	0.995	0.999	0.998	0.657453	0.661307	0.668	2.17688	1.21722	0.912826	0.461	0.109783
A0A286ZR21	657	S	NEDD4L	0.987558	4.60447e-40	96.27	DTLS(0.001)NPQS(0.988)PQPS(0.008)PY(0.002)NS(0.002)PKPQHK	3	6.9509	5				0.653	1.043	1.494			1.013	0.995	1	0.995	0.999	0.998				0.656281	1.04404	1.49699
A0A286ZR21	481	S	NEDD4L	0.677224	0.000121212	72.327	T(0.323)S(0.677)PQELSEELSR	2	9.4864	2		0.929	0.907						1.013	0.995	1	0.995	0.999	0.998		0.933668	0.907
A0A286ZR21	624	S	NEDD4L	0.993634	7.09625e-156	222.25	S(0.994)LS(0.006)SPTVTLSAPLEGAK	2	9.6205	1						0.984			1.013	0.995	1	0.995	0.999	0.998						0.985972
A0A286ZR21	653	S	NEDD4L	0.999991	5.81238e-222	206.13	DTLS(1)NPQSPQPSPYNSPKPQHK	3	7.0789	24	0.504	0.485	0.476	1.431	1.79	1.585	0.305	5.9841e-05	1.013	0.995	1	0.995	0.999	0.998	0.497532	0.487437	0.476	1.43819	1.79179	1.58818	0.303	5.5967e-05
A0A286ZR85	1062	S	SPTAN1	0.998279	0.00531357	83.214	T(0.002)AS(0.998)PWKELNER	2	8.5262	1	0.938
A0A286ZR85	1178	S	SPTAN1	0.5	0.000125222	67.838	CTELNQAWS(0.5)S(0.5)LGK	2	11.412	1	0.938
A0A286ZR85	1406	S	SPTAN1	0.979381	0.000499203	46.768	LGES(0.979)QT(0.021)LQQFSR	2	7.5367	1			0.879
A0A286ZR85	1179	S	SPTAN1	0.948432	3.43781e-05	93.026	CTELNQAWS(0.052)S(0.948)LGK	2	11.842	3	0.946	0.95	0.88
A0A286ZR85	923	S	SPTAN1	0.997461	3.38814e-262	261.23	KLDPAQS(0.003)AS(0.997)RENLLEEQGSIALR	3	9.7784	8	1.016	1.166	1.037		0.779	0.814	1.347	0.014337
A0A286ZR85	1073	S	SPTAN1	1	1.11132e-20	138.23	WRS(1)LQQLAEER	2	9.9376	14	0.732	0.778	0.755	1.384	1.302	1.198	0.583	0.00029502
A0A286ZR85	921	S	SPTAN1	0.5	6.63693e-55	134.99	KLDPAQS(0.5)AS(0.5)RENLLEEQGSIALR	3	10.286	2	0.938
A0A286ZRA0	85	S	HTT	0.492996	8.18611e-17	139.7	S(0.493)S(0.493)PT(0.014)ALQQSHVLK	2	9.8454	0
A0A286ZRA0	86	S	HTT	0.967799	5.7258e-100	218.58	S(0.032)S(0.968)PTALQQSHVLK	2	8.3148	5	0.743	0.91	0.806	1.376	1.323		0.607	0.0074587
A0A286ZRA0	665	S	HTT	0.999875	3.32191e-13	106.29	EKEPGEQASVPVS(1)PK	2	5.0027	6	0.934	0.853	0.837	1.279	1.145	1.042	0.757	0.0155363
A0A286ZRH0	1149	S	ALPK3	0.333333	0.0196674	51.454	PEERES(0.333)PS(0.333)VS(0.333)PR	2	-5.623	0
A0A286ZRH0	1151	S	ALPK3	0.333333	0.0196674	51.454	PEERES(0.333)PS(0.333)VS(0.333)PR	2	-5.623	0
A0A286ZRH0	1153	S	ALPK3	0.333333	0.0196674	51.454	PEERES(0.333)PS(0.333)VS(0.333)PR	2	-5.623	0
A0A286ZRI5	30	S	LGALS1	1	0.00234669	59.625	GEVAPDAKS(1)FVLNLGK	2	6.6324	1			0.879						0.951	1.018	1.052	0.984	1.034	0.96			0.835551
A0A286ZRP7	359	T	SIK2	0.936115	8.99676e-15	125.14	RPS(0.064)T(0.936)IAEQTVAK	2	7.4019	1			0.879
A0A286ZRP7	576	S	SIK2	0.998282	0.00162412	47.57	EAHNRS(0.998)PVS(0.002)FR	3	2.5349	2		0.779			1.333		0.584
A0A286ZRP7	358	S	SIK2	0.884923	1.78771e-40	151.18	RPS(0.885)T(0.115)IAEQTVAK	2	5.8356	5	0.956	0.984		1.24	1.166	0.852	0.893	0.55342
A0A286ZRR8	602	S	ARHGAP32	0.866051	0.000121941	56.938	GSEEDDVNRS(0.866)PT(0.134)QVVK	2	2.1487	1				1.181
A0A286ZRR8	357	S	ARHGAP32	0.975308	1.57856e-06	92.369	S(0.016)AKS(0.975)EES(0.007)LT(0.001)S(0.001)LHAVDGDSK	3	7.6358	10	0.826	0.915	0.851	1.356	1.171	0.99	0.737	0.03592
A0A286ZRT8	162	S	PWWP3A	0.99998	0.000109239	73.345	GRS(1)PAQEASFSQNR	2	7.6963	4	0.928	0.852	0.844		1.306		0.67
A0A286ZRX8	2562	S	FLNC	0.754289	3.54436e-05	73.012	LS(0.245)GGHS(0.754)LHET(0.001)STVLVETVTK	3	8.6894	2		0.926			1.161		0.798		1.143	1.172	1.126	0.832	0.872	0.855		0.790102			1.33142		0.593
A0A286ZS40	231	S	UFD1	0.999077	1.33244e-16	120.37	GVEPS(0.001)PS(0.999)PIKPGDIK	2	10.139	5				1.273	1.049	0.972
A0A286ZS52	445	S	MTA1	0.5	0.00202535	58.313	S(0.5)NMS(0.5)PHGIPAR	2	2.6184	1				1.181
A0A286ZS52	448	S	MTA1	0.99654	5.55544e-06	115.35	S(0.003)NMS(0.997)PHGIPAR	2	6.2582	5		0.832	0.683	1.353	1.3	1.033	0.617	0.034921
A0A286ZS52	521	S	MTA1	1	9.07069e-05	80.379	LPEAAQS(1)PLVLK	2	5.0551	4	1.027	0.958	1.053	0.836			1.211
A0A286ZS52	676	S	MTA1	0.966138	0.0449381	42.446	LLS(0.966)S(0.03)S(0.002)ET(0.002)KRAAR	2	19.214	1			0.879
A0A286ZS70	482	S	PLEKHM1	0.5	3.53831e-20	82.185	KS(0.5)CS(0.5)LEALNQACEPSPGSR	3	7.3453	3	1.182		0.264		1.617		0.447
A0A286ZS70	467	S	PLEKHM1	0.997195	0.00136036	50.314	PAERGS(0.997)PES(0.002)GT(0.001)GLLR	2	7.9587	1						0.984
A0A286ZS70	484	S	PLEKHM1	0.688349	3.53831e-20	82.185	KS(0.312)CS(0.688)LEALNQACEPSPGSR	3	6.9699	4	1.072	1.226	0.239		1.467		0.576
A0A286ZS96	266	S	TEAD2	0.980749	2.45561e-25	65.421	HLFVHIS(0.014)QHCPS(0.981)PGAPPLES(0.005)VDVR	3	9.4324	3		0.968	0.871
A0A286ZSB7	1255	S	PDS5B	0.999993	0	383.49	GHTAS(1)ESEEQQWSEEKR	3	6.5022	20	0.669	0.78	0.672	1.554	1.331	1.189	0.521	0.0021773
A0A286ZSB7	1166	S	PDS5B	0.985074	2.20074e-229	251.75	METVSNASSSSNPS(0.015)S(0.985)PGR	2	8.369	13	1.103	1.127	1.251	0.821	0.698	0.893	1.443	0.0107184
A0A286ZSB7	1356	S	PDS5B	0.999999	0	354.81	AES(1)PETSAVESTQSTPQK	2	7.9818	12	0.898	0.903	0.864	1.404	1.125	0.913	0.774	0.194143
A0A286ZSB7	1162	S	PDS5B	0.664013	8.7288e-05	66.509	METVSNAS(0.018)S(0.043)S(0.266)S(0.664)NPS(0.293)S(0.716)PGR	2	3.6176	1			0.879
A0A286ZSB7	1253	T	PDS5B	0.478399	0.000959697	55.354	GHT(0.478)AS(0.478)ES(0.043)EEQQWSEEK	3	3.7986	0
A0A286ZSB7	1368	T	PDS5B	0.986451	3.84844e-67	156.48	AES(1)PETSAVES(0.001)TQS(0.013)T(0.986)PQK	2	1.6278	4	0.81		0.868	1.454	1.032		0.675	0.162478
A0A286ZSB7	1140	S	PDS5B	0.700653	0.00104473	64.401	TTNVLGAVNKPLS(0.299)S(0.701)AGK	2	6.1413	2				1.214	1.092
A0A286ZSB7	1281	S	PDS5B	1	0	328.24	RLKEDILENEDEQNS(1)PPK	3	5.7996	30	0.831	0.888	0.79	1.264	1.239	1.097	0.697	0.002956
A0A286ZSB7	1367	S	PDS5B	0.579432	5.59135e-45	132.08	AES(0.999)PET(0.001)SAVES(0.002)T(0.012)QS(0.579)T(0.406)PQK	2	4.7729	2		0.98				0.962	1.019
A0A286ZSC7	4	S	CDC23	0.870728	4.38343e-74	109.87	AAS(0.871)PS(0.128)VVPVT(0.002)AVMPVLSSSGDFSNLR	3	6.6365	6		0.644		1.094	1.574		0.483
A0A286ZSC7	539	S	CDC23	0.999991	7.9293e-10	122.2	RVS(1)PLNLSSVTP	2	8.6906	6	0.955	0.911	0.9	1.259	1.023	1.014	0.839	0.079699
A0A286ZSD7	335	S	STOML2	0.497572	0.000140217	66.553	S(0.498)S(0.498)RDVQGT(0.005)DASLDEELDR	3	6.7181	0									1.024	1.06	1.052	0.966	0.948	0.95
A0A286ZSD7	336	S	STOML2	0.497572	0.000140217	66.553	S(0.498)S(0.498)RDVQGT(0.005)DASLDEELDR	3	6.7181	0									1.024	1.06	1.052	0.966	0.948	0.95
A0A286ZSG8	304	S	ITGA2B	0.9387	1.42612e-43	107.03	DAEIQICES(0.021)NPPKET(0.011)S(0.029)QAS(0.939)PARK	3	5.799	7	0.776		0.827	1.67	0.919		0.619	0.28374
A0A286ZSG8	523	S	ITGA2B	0.89311	8.80625e-49	162.78	GPKPEPPGS(0.107)GS(0.893)PAPPR	2	4.4147	3		0.912	0.835	1.297			0.673
A0A286ZSG8	802	S	ITGA2B	1	0.0001113	96.313	KGS(1)WGHES(1)PEER	2	5.5101	18	1.211	1.134	1.108	0.688	1.218	0.589	1.384	0.2337
A0A286ZSG8	521	S	ITGA2B	0.835043	3.17792e-18	142.02	GPKPEPPGS(0.835)GS(0.165)PAPPR	2	7.0864	4	1.167				1.207	0.67	1.243
A0A286ZSG8	797	S	ITGA2B	1	0.000369586	74.778	KGS(1)WGHES(1)PEER	2	5.5101	4	1.114	0.991	0.936		0.803		1.262
A0A286ZSG8	897	S	ITGA2B	0.999974	3.27952e-103	173.19	KPS(1)VSEEVLATPNK	2	8.3637	10	1.024	1.131	0.037	1.542	1.298	1.206	0.542	0.35514
A0A286ZSG8	823	S	ITGA2B	0.999978	1.79739e-08	114.39	SQS(1)PHYFR	2	6.926	6	0.912	0.956	0.932	1.295	1.02	0.95	0.858	0.26566
A0A286ZSG8	301	S	ITGA2B	0.414935	9.59115e-22	92.592	DAEIQICESNPPKET(0.17)S(0.415)QAS(0.415)PAR	3	12.268	0
A0A286ZSG8	300	T	ITGA2B	0.447269	9.16125e-25	78.177	DAEIQICESNPPKET(0.447)S(0.276)QAS(0.276)PARK	3	7.3508	0
A0A286ZSL1	27	S	GTF3C2	1	0.00109643	83.474	DLDQPKS(1)PPPK	2	4.7542	6	1.204	1.472			0.884	0.388	2.104	0.192276	0.902	1.025	0.944	1.085	1.094	0.951	1.33481	1.4361			0.808044	0.407992	2.279	0.124576
A0A286ZSM6	256	S	CAPRIN1	0.712755	4.3114e-05	63.947	QFMAETQFS(0.713)S(0.287)GEK	2	8.7855	2	0.936	0.96
A0A286ZSM6	257	S	CAPRIN1	0.479876	4.3114e-05	46.823	QFMAET(0.04)QFS(0.48)S(0.48)GEK	2	11.16	0
A0A286ZSN6	407	S	TMPO	0.999946	1.13384e-249	238.33	IDQSNSQETESLS(1)PPR	2	6.9393	8	0.77	0.943	0.857	1.3	1.258		0.67	0.013261	0.968	0.971	0.996	1.048	1.017	0.999	0.795455	0.971164	0.860442	1.24046	1.23697		0.707	0.026403
A0A286ZSN9	44	S	GEMIN7	0.829373	3.819e-31	58.206	GLLKPQVPET(0.17)PES(0.829)PVVQESQESQEQQAR	3	8.841	1		0.958
A0A286ZSS1	241	S	ARFGAP3	0.990332	0.00157369	72.327	LANT(0.01)S(0.99)FNEIEK	2	8.3077	4		0.799	0.777	1.358	1.27		0.6	0.0050042
A0A286ZSS1	343	S	ARFGAP3	1	1.55518e-134	202.16	KKYS(1)DDNDDSYFTSTSR	3	5.8289	12	1.121	1.157	1.053	0.939	0.953	0.746	1.263	0.046798
A0A286ZST9	162	S	CRTC3	0.97058	1.45972e-11	113.73	T(0.015)NS(0.971)DS(0.015)ALHTSALSTK	2	10.195	4	1.1	1.124		1.013	0.895		1.166	0.132381
A0A286ZST9	329	S	CRTC3	0.976845	0.00362452	40.224	S(0.977)NPS(0.023)IQATLNK	2	6.9244	1		0.958
A0A286ZST9	62	S	CRTC3	0.998905	0.000302646	47.491	LT(0.001)QYHGGS(0.999)LPNVS(0.001)QLR	3	3.7674	2		1.091				0.848	1.287
A0A286ZSU2	93	S	BRAP	0.629941	1.10829e-09	56.436	SNPDELEAT(0.142)EEERKS(0.63)S(0.388)EAS(0.567)PT(0.273)AQR	3	5.4679	1				1.181					0.999	0.921	0.984	1.01	1.034	1.052				1.16931
A0A286ZSU2	94	S	BRAP	0.48735	1.10829e-09	56.436	SNPDELEAT(0.103)EEERKS(0.487)S(0.487)EAS(0.768)PT(0.155)AQR	3	6.1524	0									0.999	0.921	0.984	1.01	1.034	1.052
A0A286ZSU2	97	S	BRAP	0.768201	1.10829e-09	56.436	SNPDELEAT(0.103)EEERKS(0.487)S(0.487)EAS(0.768)PT(0.155)AQR	3	6.1524	2		0.745		1.444			0.516		0.999	0.921	0.984	1.01	1.034	1.052		0.808903		1.4297			0.566
A0A286ZSU7	77	T	ZNF354A	0.999915	0.0187025	49.097	EKT(1)PPKCEIQGNSFK	2	2.9184	2					1.181	0.933
A0A286ZSX8	920	T	CARMIL1	0.999255	0.00311978	86.135	LEDLDT(0.001)CMMT(0.999)PK	2	8.0184	2	0.938
A0A286ZSX8	1290	S	CARMIL1	0.477231	0.000252205	53.21	TASRPEDLPHS(0.015)PS(0.477)S(0.477)PGS(0.03)PK	3	8.8476	0
A0A286ZSX8	122	S	CARMIL1	1	0.00515711	45.939	IFPGLS(1)PVR	2	1.1917	3	0.914			1.194		0.999	0.834
A0A286ZSX8	1334	S	CARMIL1	1	8.92618e-187	234.93	S(1)WGQQAQECQEQK	2	6.6559	15	0.836	0.782	0.751	1.388	1.251	1.132	0.628	0.0022632
A0A286ZSX8	1291	S	CARMIL1	0.875172	7.09102e-20	134.71	TASRPEDLPHS(0.011)PS(0.095)S(0.875)PGS(0.018)PK	3	8.1237	7	0.82	1.195		1.069	1.646	0.5	0.94	0.94928
A0A286ZSX8	1253	T	CARMIL1	0.876872	1.37753e-05	97.084	PT(0.877)S(0.123)PKPLLQSPK	2	6.8855	4	0.924			1.199			0.771
A0A286ZSX8	1294	S	CARMIL1	0.998047	1.33388e-07	62.95	TASRPEDLPHS(0.004)PS(0.272)S(0.727)PGS(0.998)PK	3	7.3405	5	0.668	0.737			1.012	1.592	0.54	0.124901
A0A286ZSX8	971	S	CARMIL1	0.650847	4.81013e-14	94.865	RS(0.651)S(0.348)GFIS(0.001)DLPSEEGK	2	9.0343	1						0.984
A0A286ZSX8	1097	S	CARMIL1	0.456939	0.000159553	42.495	SPAVLAT(0.086)EELS(0.457)S(0.457)PK	2	11.24	0
A0A286ZSX8	1288	S	CARMIL1	0.747491	1.78981e-06	48.801	T(0.006)AS(0.006)RPEDLPHS(0.747)PS(0.162)S(0.077)PGS(0.001)PK	3	7.5557	2			0.866	1.199			0.722
A0A286ZSX8	1096	S	CARMIL1	0.456939	0.000159553	42.495	SPAVLAT(0.086)EELS(0.457)S(0.457)PK	2	11.24	0
A0A286ZSX8	1254	S	CARMIL1	0.992578	8.72827e-20	95.345	PT(0.007)S(0.993)PKPLLQSPKPSPGAR	3	8.7767	6		1.026	0.89		1.03		0.93
A0A286ZSX8	972	S	CARMIL1	0.867946	1.30883e-22	113.13	RS(0.129)S(0.868)GFIS(0.003)DLPSEEGK	2	8.3014	6	0.917	0.964	0.95	1.103	1.126		0.847	0.0039781
A0A286ZSX8	1131	T	CARMIL1	0.903126	0.00389201	40.363	AEELKT(0.903)PES(0.097)LEEGQGEEVGKVER	3	9.692	1		0.958
A0A286ZT03	391	S	FCHO2	0.510415	3.62444e-47	148.7	VSIGNITLS(0.205)PAIS(0.51)RHS(0.284)PVQMNR	3	9.9257	1				1.181					1.016	0.974	1.024	1.056	0.996	0.934				1.11837
A0A286ZT03	387	S	FCHO2	0.935761	1.12436e-09	104.15	VSIGNIT(0.011)LS(0.936)PAIS(0.053)R	2	9.0784	3	0.914	1.031				0.935	1.04		1.016	0.974	1.024	1.056	0.996	0.934	0.899606	1.05852				1.00107	0.978
A0A286ZT03	509	S	FCHO2	0.323672	1.00121e-33	75.006	AES(0.324)S(0.324)S(0.324)S(0.025)IS(0.004)SSASLSAANTPTVGVSR	2	0.44318	0									1.016	0.974	1.024	1.056	0.996	0.934
A0A286ZT03	394	S	FCHO2	1	9.44529e-74	166.69	HS(1)PVQMNR	2	1.8383	5	0.969	0.795	1						1.016	0.974	1.024	1.056	0.996	0.934	0.95374	0.816222	0.976562
A0A286ZT03	495	S	FCHO2	0.883762	4.06469e-173	207.23	LSGINEIPRPFSPPVTSNT(0.116)S(0.884)PPPAAPLAR	3	9.4114	4		1.047	0.861			0.914	1.044		1.016	0.974	1.024	1.056	0.996	0.934		1.07495	0.84082			0.978587	0.979
A0A286ZT03	467	S	FCHO2	0.999691	5.7789e-46	81.031	PTTPLSVGTIVPPPRPAS(1)RPK	3	8.5066	3		0.99	0.955	1.04			0.935		1.016	0.974	1.024	1.056	0.996	0.934		1.01643	0.932617	0.984848			0.99
A0A286ZT03	532	S	FCHO2	0.975696	2.63416e-39	143.06	GPS(0.976)PVS(0.024)LGNQDTLPVAVALTESVNAYFK	3	5.823	5	1.077	0.878	0.77	0.796		1.364	0.841	0.57928	1.016	0.974	1.024	1.056	0.996	0.934	1.06004	0.901437	0.751953	0.753788		1.46039	0.817	0.6088
A0A286ZT03	494	T	FCHO2	0.979432	8.35245e-262	213.69	LSGINEIPRPFSPPVTSNT(0.979)S(0.02)PPPAAPLAR	3	8.0581	3		0.894	0.976	1.13			0.827		1.016	0.974	1.024	1.056	0.996	0.934		0.917864	0.953125	1.07008			0.874
A0A286ZT03	507	S	FCHO2	0.429674	1.00121e-33	75.006	AES(0.43)S(0.164)S(0.164)S(0.164)IS(0.065)S(0.01)S(0.002)AS(0.001)LSAANTPTVGVSR	2	1.5992	0									1.016	0.974	1.024	1.056	0.996	0.934
A0A286ZT03	508	S	FCHO2	0.323672	1.00121e-33	75.006	AES(0.324)S(0.324)S(0.324)S(0.025)IS(0.004)SSASLSAANTPTVGVSR	2	0.44318	0									1.016	0.974	1.024	1.056	0.996	0.934
A0A286ZT42	21	S	ACTR8	1	1.99296e-06	115.05	RIPVS(1)PEQAR	2	6.4999	5	0.91	0.972	0.909	1.255		0.904	0.862	0.3586
A0A286ZT48	39	S	RTN4	0.758861	6.59609e-64	89.247	EQPGNTVSTEQEDFPS(0.001)VLPHT(0.004)AAFLPS(0.157)LS(0.759)PLS(0.072)AAS(0.007)LK	3	7.6854	5	0.825	1.144	1.022		0.862	0.982	1.081	0.62896
A0A286ZT83	58	S	RANBP3	0.80128	9.80617e-05	58.794	T(0.082)S(0.082)S(0.801)LT(0.035)QFPPSQSEEK	2	6.6675	3			0.831	1.334		0.91	0.741
A0A286ZT97	104	T	TNK2	0.413739	9.16139e-10	71.471	KT(0.172)S(0.414)PT(0.414)PGGPAGEGSLQSLTCLIGEK	3	5.8319	0
A0A286ZT97	756	S	TNK2	1	1.727e-29	117.8	GELS(1)PAPSSEEEMGR	2	8.6756	5	0.862	0.835	0.879	1.405		1.004	0.713	0.3051
A0A286ZT97	102	S	TNK2	0.418724	8.92684e-18	107.15	KT(0.419)S(0.419)PT(0.163)PGGPAGEGSLQSLTCLIGEK	3	4.983	0
A0A286ZT97	101	T	TNK2	0.418724	8.92684e-18	107.15	KT(0.419)S(0.419)PT(0.163)PGGPAGEGSLQSLTCLIGEK	3	4.983	0
A0A286ZT97	773	S	TNK2	1	0.0045152	47.334	WPGPAS(1)PPR	2	3.5332	1			0.879
A0A286ZTA7	204	T	XPO6	0.474506	1.26449e-105	112.98	HSVTAAT(0.014)PPPS(0.475)PT(0.475)S(0.035)GES(0.001)GDLLSNLLQSPSSAK	3	9.9644	0									0.985	1.008	0.98	0.957	1.094	0.975
A0A286ZTA7	198	T	XPO6	0.739026	0	222.33	HS(0.015)VT(0.048)AAT(0.739)PPPS(0.186)PT(0.009)S(0.002)GESGDLLSNLLQSPSSAK	3	10.346	2		1.304				0.629	2.073		0.985	1.008	0.98	0.957	1.094	0.975		1.29365				0.645128	2.005
A0A286ZTA7	202	S	XPO6	0.954799	8.41881e-140	114.09	HSVTAAT(0.002)PPPS(0.955)PT(0.035)S(0.005)GES(0.002)GDLLSNLLQSPSSAK	3	10.319	2			0.904	1.148			0.787		0.985	1.008	0.98	0.957	1.094	0.975			0.922449	1.19958			0.769
A0A286ZTB1	572	S	TCF20	0.999974	9.99936e-99	195.66	LSAS(1)PAAGEETTSPGAK	2	7.2676	6	1.189	1.173	1.091	0.929	0.878	0.689	1.383	0.025418	1.111	0.959	1.081	0.976	0.939	0.935	1.07021	1.22315	1.00925	0.951844	0.935037	0.736898	1.259	0.080301
A0A286ZTB1	1518	S	TCF20	0.999938	9.7723e-143	167.64	AEEKENDTATIS(1)PK	2	5.0948	5	1.336	1.16	1.186	0.612		0.491	2.225	0.003983	1.111	0.959	1.081	0.976	0.939	0.935	1.20252	1.20959	1.09713	0.627049		0.525134	2.03	0.002757
A0A286ZTB1	1000	S	TCF20	0.760096	5.46252e-06	125.75	GRS(0.76)PS(0.24)QYHDFSEK	3	4.9946	2				1.181					1.111	0.959	1.081	0.976	0.939	0.935				1.21004
A0A286ZTB1	579	T	TCF20	0.488172	0.0151778	58.539	LSASPAAGEET(0.488)T(0.382)S(0.129)PGAK	2	6.6077	0									1.111	0.959	1.081	0.976	0.939	0.935
A0A286ZTB1	1331	S	TCF20	0.967827	0.000182701	65.173	NCPAVT(0.001)LT(0.032)S(0.968)PAK	2	10.401	5	0.822	0.871		1.423	1.181	0.943	0.716	0.130617	1.111	0.959	1.081	0.976	0.939	0.935	0.739874	0.908238		1.45799	1.25772	1.00856	0.664	0.083504
A0A286ZTB1	581	S	TCF20	0.599475	0.000312678	43.767	LSASPAAGEET(0.127)T(0.274)S(0.599)PGAK	2	6.8995	2	1.268				0.728		1.742		1.111	0.959	1.081	0.976	0.939	0.935	1.14131				0.775293		1.472
A0A286ZTC7	357	S	SLC4A4	0.833162	3.50072e-38	152.59	NLTS(0.005)S(0.833)S(0.162)LNDISDKPEKDQLK	3	8.5117	3			0.81		1.212		0.668
A0A286ZTC7	340	S	SLC4A4	0.999705	0.000429218	50.131	RAPS(1)VGWLSSPAMTHR	3	8.328	4	0.941		1.024		0.878	1.035	1.027	0.78134
A0A286ZTC7	1170	S	SLC4A4	0.999991	2.28428e-21	156.73	ERS(1)PTFLER	2	5.4715	6	0.839	0.841	0.784	1.369	1.221	1.073	0.673	0.0061021
A0A286ZTC7	358	S	SLC4A4	0.997215	3.92834e-148	236.3	NLTSS(0.002)S(0.997)LNDISDKPEK	2	8.5982	7		0.864	0.71	1.373	1.227	1.019	0.652	0.050545
A0A286ZTF6	131	S	NOL7	1	0	385.05	LTAASQTDLKKS(1)PVK	2	5.2565	10	1.102	1.184	1.004	0.907	0.841	0.918	1.234	0.0192222	0.861	0.953	0.9	1.021	1.515	0.75	1.27991	1.24239	1.11556	0.888345	0.555116	1.224	1.364	0.198462
A0A286ZTG5	156	S	RCOR3	0.956539	2.49267e-05	48.037	HNQGDS(0.957)DDDVEET(0.043)HPMDGNDSDYDPKK	4	4.5189	1				1.181
A0A286ZTG5	372	S	RCOR3	0.520174	2.96309e-06	42.072	S(0.005)AS(0.005)NVPS(0.52)GKS(0.235)T(0.235)DEEEEAQT(0.001)PQAPR	3	7.6912	1	0.938
A0A286ZTJ7	1111	Y	ARHGAP35	0.965215	1.54709e-114	155.28	NEEENIY(0.965)S(0.035)VPHDSTQGK	2	7.6639	6	0.98	0.911	0.848	1.194	1.193	0.953	0.82	0.085999
A0A286ZTJ7	776	T	ARHGAP35	0.423728	5.20121e-10	115.05	NLNLVS(0.001)S(0.424)T(0.424)AS(0.151)IK	2	7.1014	0
A0A286ZTJ7	775	S	ARHGAP35	0.705758	8.22688e-22	128.41	NLNLVS(0.012)S(0.706)T(0.251)AS(0.032)IK	2	6.686	4		1.026	0.93	1.12		0.909	0.964	0.80512
A0A286ZTJ7	1156	S	ARHGAP35	1	0.00012794	108.5	KVS(1)IVSKPVLYR	3	2.4208	11	0.814	0.85	0.792	1.26	1.287	1.114	0.671	0.00130082
A0A286ZTJ7	975	S	ARHGAP35	0.990269	4.63943e-05	40.472	NIIEATHMYDNAAEACS(0.002)T(0.003)T(0.005)EEVFNS(0.99)PR	3	2.9558	1						0.984
A0A286ZTJ7	594	S	ARHGAP35	0.993379	7.57276e-07	108.34	NQKNS(0.993)LS(0.007)DPNIDR	2	8.5209	6	1.049	0.78	0.864	1.07	1.249	1.051	0.799	0.089823
A0A286ZTK8	37	S	MAP2K3	0.930234	1.06203e-05	63.421	ISCMSKPPAPS(0.93)PT(0.069)PPR	2	8.5483	1					1.123
A0A286ZTK9	7	S	HABP4	1	1.42524e-23	97.042	GALGS(1)PVAAAAAGAVMQESFGCVVANR	3	8.1794	5	0.793	1.003			1.084	1.126	0.813	0.21374
A0A286ZTK9	113	S	HABP4	1	1.34491e-64	160.71	SLPAPGAQQPDS(1)PGGGPQPPGQK	3	7.569	12	0.883	0.909	0.857	1.306	1.157		0.717	0.0070965
A0A286ZTL8	40	T	LMNB2	0.999994	2.04404e-05	121.86	AGGPAT(1)PLSPTR	2	4.1	2		1.426		0.605			2.357
A0A286ZTL8	45	T	LMNB2	0.499983	0.000458868	81.48	AGGPATPLS(0.5)PT(0.5)R	2	6.5117	1					1.123
A0A286ZTL8	43	S	LMNB2	0.943159	6.43e-10	115.05	AGGPAT(0.007)PLS(0.943)PT(0.05)R	2	5.7789	6	1.051	1.152	1.036	1.038	0.93	0.779	1.179	0.130944
A0A286ZTN0	11	S	NRBP1	0.410267	8.8563e-09	53.782	SEGESQT(0.002)VLS(0.41)S(0.41)GS(0.177)DPK	2	6.3205	0									1.004	0.939	0.99	1.025	1.036	1.006
A0A286ZTN0	433	T	NRBP1	0.99766	6.89328e-31	178.52	T(0.002)PT(0.998)PEPAEVETR	2	9.394	3			0.139		1.582	1.41	0.093		1.004	0.939	0.99	1.025	1.036	1.006			0.140404		1.52703	1.40159	0.096
A0A286ZTN0	2	S	NRBP1	1	7.82636e-109	162.41	S(1)EGESQTVLSSGSDPK	2	11.603	8	0.89	0.882	0.985	1.273	1.089	0.948	0.833	0.127642	1.004	0.939	0.99	1.025	1.036	1.006	0.886454	0.939297	0.994949	1.24195	1.05116	0.942346	0.872	0.204
A0A286ZTN0	12	S	NRBP1	0.410267	8.8563e-09	53.782	SEGESQT(0.002)VLS(0.41)S(0.41)GS(0.177)DPK	2	6.3205	0									1.004	0.939	0.99	1.025	1.036	1.006
A0A286ZTQ6	793	S	SIK3	0.998459	0.00264765	48.201	QLS(0.998)ADS(0.001)AEAHSLNVNR	2	7.717	2		0.98		1.155			0.848
A0A286ZTQ6	553	S	SIK3	0.999979	1.17115e-31	130.12	RFS(1)DGAASIQAFK	2	7.6756	6	0.918	1.072	0.901	1.044	1.006	1.08	0.924	0.23494
A0A286ZTQ6	763	S	SIK3	0.990077	9.47844e-09	72.075	GVS(0.005)VS(0.99)PS(0.004)ASQVQMQHR	2	5.3466	2	1.015	0.88
A0A286ZTQ6	901	S	SIK3	1	0.000933037	56.08	HQQVPHILQGLLS(1)PR	3	0.18722	1					1.123
A0A286ZTQ6	658	S	SIK3	0.947963	1.09092e-20	120.21	IQPS(0.052)S(0.948)PPPNHPNNHLFR	3	6.4929	5		0.783	0.72	1.248	1.344	1.092	0.612	0.0102808
A0A286ZTQ6	430	S	SIK3	1	3.93365e-24	108.39	RAS(1)DGGANIQLHAQQLLK	3	6.2614	3	0.885	1.023	0.871
A0A286ZTQ8	757	S	RAB11FIP3	0.742493	0.00219928	42.941	S(0.129)S(0.129)S(0.742)AGLQEYNSR	2	8.3804	1						0.984
A0A286ZTR6	499	S	RECQL	0.999821	1.27195e-07	96.78	IES(1)PQSCHSEGADK	2	4.7073	3	1.173	1.128			0.642		1.792
A0A286ZTR7	595	S	ATXN2	0.987547	3.33028e-05	73.532	ENMKS(0.988)NET(0.175)S(0.71)PS(0.128)FPK	2	7.4449	7	0.824	0.962	0.884		1.25		0.712
A0A286ZTR7	713	T	ATXN2	0.418154	1.42277e-12	86.798	GPEVTSQGVQT(0.418)S(0.164)S(0.418)PGCK	2	4.4793	0
A0A286ZTR7	714	S	ATXN2	0.720623	1.94993e-21	153.14	RGPEVTSQGVQT(0.007)S(0.721)S(0.272)PGCKQEK	3	5.897	1			0.879
A0A286ZTR7	451	S	ATXN2	1	2.71232e-22	157.67	MSSEGPPRMS(1)PK	2	7.298	6	0.951	0.682	0.683	1.538	1.235	1.077	0.602	0.028224
A0A286ZTR7	555	S	ATXN2	0.584293	3.68175e-26	45.682	QNSIGNTPSGPVLASPQAGVIPT(0.01)DAVPMPLPAAS(0.584)PT(0.3)PAS(0.082)PAS(0.024)NR	4	5.2513	1					1.123
A0A286ZTR7	715	S	ATXN2	0.984107	9.92432e-40	144.69	RGPEVTSQGVQT(0.001)S(0.015)S(0.984)PGCKQEK	3	6.2428	14	0.962	1.054	0.895	1.175	1.129	0.843	0.925	0.5771
A0A286ZTR7	598	T	ATXN2	0.824059	0.00529841	56.943	ENMKS(0.987)NET(0.824)S(0.181)PS(0.007)FPK	2	7.9381	2	0.938
A0A286ZTR7	687	S	ATXN2	0.263112	1.2581e-35	48.801	DSFIENS(0.008)S(0.015)NCT(0.015)S(0.085)GS(0.085)S(0.126)KPS(0.263)S(0.263)PS(0.126)IS(0.011)PS(0.001)ILSNTEHK	4	10.616	0
A0A286ZTR7	494	S	ATXN2	0.736878	4.87852e-68	193.32	T(0.263)S(0.737)PAGGTWSSVVSGVPR	2	8.7675	6	0.807	0.798	0.782	1.437	1.276	1.048	0.635	0.040363
A0A286ZTR7	611	S	ATXN2	1	2.57045e-21	147.19	GIS(1)PVVSEHR	2	7.0342	6	0.722	0.796	0.707	1.357	1.388	1.193	0.565	0.00066474
A0A286ZTR7	599	S	ATXN2	0.942978	3.33028e-05	82.437	SNET(0.001)S(0.943)PS(0.056)FPK	2	7.3016	12	0.749	1.072	1.028	1.104	1.325	0.787	0.886	0.59076
A0A286ZTR7	686	S	ATXN2	0.263112	1.2581e-35	48.801	DSFIENS(0.008)S(0.015)NCT(0.015)S(0.085)GS(0.085)S(0.126)KPS(0.263)S(0.263)PS(0.126)IS(0.011)PS(0.001)ILSNTEHK	4	10.616	0
A0A286ZTR7	293	S	ATXN2	1	7.77327e-76	149.6	VALENDDRS(1)EEEK	2	5.268	9	0.805	1.004	0.907	1.299	1.033	1.027	0.809	0.103917
A0A286ZTS4	592	S	SCAF8	0.999997	5.56574e-124	233.31	SSEPVKETVQTTQS(1)PPPVEK	3	5.1933	24	1.289	1.257	1.51	0.631	0.517	0.593	2.33	0.00050178
A0A286ZTS4	754	S	SCAF8	0.963597	4.41862e-30	129.82	VPHLLDHQIS(0.964)S(0.026)GENT(0.01)R	3	4.6325	7	0.681	0.85	0.739	1.442	1.226	1.215	0.585	0.0032408
A0A286ZTU1	198	T	SURF2	1	0	368.39	KDLGGTEHGDGNDDLLT(1)DEEDEKPR	4	10.643	13	0.521	0.934	0.784	1.799	1.088	1.07	0.566	0.079603	1.046	1.058	1.006	0.952	0.95	0.987	0.498088	0.882798	0.779324	1.88971	1.14526	1.08409	0.524	0.060882
A0A286ZTU8	527	S	TXLNA	0.956702	4.9022e-05	83.358	VLAPS(0.043)S(0.957)PR	2	2.955	5	1.37	1.097	0.794	0.748	0.964		1.27	0.39624	1.012	1.107	0.988	0.942	0.906	1.045	1.35375	0.990967	0.803644	0.794055	1.06402		1.13	0.65882
A0A286ZTU8	526	S	TXLNA	0.5	0.0032425	46.033	VLAPS(0.5)S(0.5)PR	2	3.5009	1		0.958							1.012	1.107	0.988	0.942	0.906	1.045		0.865402
A0A286ZU04	6	S	PASK	0.6955	3.8454e-05	47.491	MEDRS(0.305)S(0.695)PALEEDHR	2	8.9001	1	0.938								0.985	1.005	0.909	1.06	1.075	0.965	0.952284
A0A286ZU04	99	S	PASK	0.988152	2.81226e-18	52.419	LHCPAAPEQVDLAS(0.988)PLGS(0.009)AS(0.002)CCS(0.001)LLR	3	10.768	2		0.968	0.871						0.985	1.005	0.909	1.06	1.075	0.965		0.963184	0.958196
A0A286ZU04	859	S	PASK	1	1.02721e-33	124.64	ERPGCVS(1)PVLGGGPTDVCPLEVPR	3	8.8526	2		0.872				1.072	0.813		0.985	1.005	0.909	1.06	1.075	0.965		0.867662				1.11088	0.781
A0A286ZU04	5	S	PASK	0.709946	8.00395e-10	70.831	MEDRS(0.71)S(0.29)PALEEDHR	3	7.3649	2					1.123				0.985	1.005	0.909	1.06	1.075	0.965					1.04465
A0A286ZU25	5	T	WDR77	0.999996	1.70054e-05	97.949	KET(1)PPSLVPPAAR	2	5.7702	6	1.031	1.233	1.07	1.434	0.073	1.1	1.279	0.47882
A0A286ZU69	848	S	DENND4B	0.99802	0.001742	47.361	RS(0.998)PMDS(0.002)LLHPR	3	-3.117	2			0.814	1.268			0.642
A0A286ZU83	311	S	VCAN	1	2.93831e-06	96.78	KDHS(1)PAENMSLETLK	3	4.0742	5	0.869		0.881	1.271		0.98	0.777	0.20252	1.268	1.081	1.264	0.918	0.453	1.015	0.685331		0.696994	1.38453		0.965517	0.588	0.104101
A0A286ZU98	161	S	BTBD8	0.998205	0.00234006	61.194	RS(0.998)PDHS(0.002)LLK	2	7.6087	4	1.121	1.083			0.848	0.905	1.257	0.024818
A0A286ZU99	254	T	PRKAA1	0.497508	6.34773e-11	42.977	DFY(0.002)LAT(0.498)S(0.498)PPDS(0.003)FLDDHHLTRPHPER	4	9.8307	0
A0A286ZU99	387	T	PRKAA1	0.614708	1.83492e-05	48.037	SIDDEIT(0.042)EAKS(0.608)GT(0.615)AT(0.735)PQR	3	7.1043	1				1.181
A0A286ZU99	385	S	PRKAA1	0.995024	3.4423e-24	125.25	SIDDEITEAKS(0.995)GT(0.352)AT(0.652)PQR	2	4.5426	8	0.585			2.152	0.842	0.79	0.464
A0A286ZU99	255	S	PRKAA1	0.497508	6.34773e-11	42.977	DFY(0.002)LAT(0.498)S(0.498)PPDS(0.003)FLDDHHLTRPHPER	4	9.8307	0
A0A286ZU99	389	T	PRKAA1	0.735115	3.51735e-23	104.25	SIDDEIT(0.042)EAKS(0.608)GT(0.615)AT(0.735)PQR	3	7.1043	2				1.181
A0A286ZUC9	582	T	TONSL	0.45089	1.2452e-38	86.124	APHGSLAPQTLPSNSPFDPET(0.451)S(0.451)PPS(0.049)S(0.049)R	3	11.071	0									0.9	0.997	0.826	0.977	1.132	1.168
A0A286ZUC9	691	S	TONSL	0.999999	1.08803e-44	136.39	AAVQGGGSAQSCGLGLS(1)PPR	2	4.6327	4		0.918	0.774	1.331		1.018	0.72	0.179305	0.9	0.997	0.826	0.977	1.132	1.168		0.920762	0.937046	1.36233		0.871575	0.832	0.6051
A0A286ZUC9	583	S	TONSL	0.639991	9.27458e-61	150.42	APHGSLAPQTLPSNSPFDPET(0.238)S(0.64)PPS(0.089)S(0.033)R	3	10.988	1		0.958							0.9	0.997	0.826	0.977	1.132	1.168		0.960883
A0A286ZUD5	133	S	SNAPIN	0.712643	4.04785e-08	76.049	AMLDSGVYPPGS(0.713)PS(0.287)K	2	7.3295	3		1.252			0.764	0.998	1.421		1.017	1.04	1.051	0.974	0.93	0.988		1.20385			0.821505	1.01012	1.315
A0A286ZUD5	135	S	SNAPIN	0.560352	2.36255e-05	76.049	AMLDSGVY(0.085)PPGS(0.354)PS(0.56)K	2	6.4694	1				1.181					1.017	1.04	1.051	0.974	0.93	0.988				1.21253
A0A286ZUD5	14	T	SNAPIN	0.999982	4.44504e-53	118.42	AGAGSAAVSGAGT(1)PVAGPAGR	2	5.1961	6	0.966	1.063	0.942	0.992	1.02	1.025	0.978	0.57582	1.017	1.04	1.051	0.974	0.93	0.988	0.949853	1.02212	0.896289	1.01848	1.09677	1.03745	0.91	0.095985
A0A286ZUF4	22	S	CPEB2	0.998583	7.08608e-54	132.63	RS(0.999)PVS(0.001)PQLQQQHQAAAAFLQQR	3	7.1926	7	0.945	1.023	0.914		1.047	0.94	0.967	0.61184
A0A286ZUG0	445	T	EPN1	0.976469	2.0377e-23	107.7	T(0.976)PES(0.024)FLGPNAALVDLDSLVSRPGPTPPGAK	3	9.076	5	0.964	1.216	1.107			0.438	2.502		0.982	0.932	1.014	0.974	1.125	0.974	0.98167	1.30472	1.09172			0.449692	2.504
A0A286ZUG0	392	S	EPN1	0.409612	6.90598e-65	79.248	TALPT(0.026)S(0.41)GS(0.108)S(0.32)T(0.137)GELEMLAGEVPAR	2	6.3503	0									0.982	0.932	1.014	0.974	1.125	0.974
A0A286ZUG0	395	S	EPN1	0.736563	1.83849e-127	132.83	TALPT(0.017)S(0.217)GS(0.023)S(0.737)T(0.007)GELEMLAGEVPAR	2	7.8457	2	0.961	0.935							0.982	0.932	1.014	0.974	1.125	0.974	0.978615	1.00322
A0A286ZUG0	394	S	EPN1	0.232165	1.10405e-05	45.826	T(0.101)ALPT(0.101)S(0.101)GS(0.232)S(0.232)T(0.232)GELEMLAGEVPAR	3	9.3438	0									0.982	0.932	1.014	0.974	1.125	0.974
A0A286ZUG0	396	T	EPN1	0.4713	1.53838e-10	50.131	T(0.002)ALPT(0.01)S(0.023)GS(0.022)S(0.471)T(0.471)GELEMLAGEVPAR	2	7.5105	0									0.982	0.932	1.014	0.974	1.125	0.974
A0A286ZUJ8	169	S	PIP4P1	1	3.09225e-05	41.499	IINLGPVHPGPLS(1)PEPQPVGVR	3	7.3854	1						0.984			1.042	0.944			1.014
A0A286ZUQ1	1588	S	ITPR1	1	1.47313e-10	144.51	RDS(1)VLAASR	2	5.0104	5	0.92	1.126	0.897		1.03	0.891	1.021	0.87456	0.758	0.812	0.711	1.272	1.178	1.269	1.21372	1.3867	1.2616		0.874363	0.702128	1.633	0.0143171
A0A286ZUQ1	1593	S	ITPR1	0.992731	9.88114e-05	106.35	RDS(0.007)VLAAS(0.993)R	2	5.3923	1				1.181					0.758	0.812	0.711	1.272	1.178	1.269				0.928459
A0A286ZUR0	1948	S	TNRC18	1	0.00234313	76.255	LDHEGVMS(1)PK	2	6.9746	3				1.012	1.024	1.211
A0A286ZUR0	2229	S	TNRC18	1	0.018985	50.297	LPS(1)VENRPK	2	7.1722	1						0.984
A0A286ZUR0	1332	S	TNRC18	1	1.282e-38	117.8	ALS(1)PGLEESGLGLLAR	2	8.2501	6	1.037	0.894	0.861	1.105	1.097	1.053	0.858	0.05612
A0A286ZUR0	1748	S	TNRC18	1	0.00655851	56.014	IPLS(1)HIR	2	1.5399	3		0.761		1.254		1.126	0.639
A0A286ZUR0	831	S	TNRC18	0.996423	1.38118e-07	78.71	PLPS(0.996)PGT(0.004)GGQALEK	2	6.9374	3	1.055				1.067	0.91	1.067
A0A286ZUR0	599	S	TNRC18	1	0.00462062	55.604	LALS(1)PEDKPIR	2	9.7173	2		1.043	0.802
A0A286ZUR0	1015	S	TNRC18	0.980088	0.0041483	46.358	THALS(0.02)ALS(0.98)PPR	2	5.7354	3	0.788		0.861			1.162	0.71
A0A286ZUV1	127	S	DLGAP4	0.5	2.88106e-18	96.183	RKLS(0.5)S(0.5)IGIQVDCIQPVPK	3	6.8133	4		0.828	0.776			1.233	0.65
A0A286ZUV1	376	T	DLGAP4	1	9.73183e-83	191.98	ANSWQLVET(1)PEKR	2	8.4617	7	0.773	0.964	0.829	1.359	1.056	1.118	0.726	0.033883
A0A286ZUV1	126	S	DLGAP4	0.994448	1.51932e-81	148.35	KLS(0.994)S(0.006)IGIQVDCIQPVPK	2	4.8231	13	0.873	0.934	0.835	1.212	1.191	1.041	0.767	0.0104446
A0A286ZUV5	169	S	PPP4R2	0.987631	8.61656e-128	145.65	NHSDSSTSESEGS(0.001)S(0.012)VS(0.988)PIK	2	3.3855	12	1.369	1.263	1.176	0.776	0.686	0.608	1.84	0.00179786
A0A286ZUV9	422	S	PHF20	0.999951	3.68787e-06	104.04	YFHGMEKS(1)PEPEENPGK	3	4.4293	7		0.648		1.488		1.047	0.511
A0A286ZUZ5	699	S	MAP1S	0.499999	2.45931e-05	65.212	RS(0.5)AS(0.5)PHDVDLCLVSPCEFEHR	4	9.5616	1	0.938								1.04	1.001	0.966	0.976	0.967	1.051	0.901923
A0A286ZUZ5	701	S	MAP1S	0.711491	2.61013e-14	86.997	S(0.289)AS(0.711)PHDVDLCLVSPCEFEHR	3	8.9006	4		1.108	0.742						1.04	1.001	0.966	0.976	0.967	1.051		1.10689	0.768116
A0A286ZUZ5	729	S	MAP1S	0.997474	2.62426e-28	113.93	AVPMAPAPVS(0.997)PGS(0.002)S(0.001)NDSSAR	2	8.7759	9	1.005	0.916	0.857	1.174	1.134	0.979	0.845	0.081757	1.04	1.001	0.966	0.976	0.967	1.051	0.966346	0.915085	0.887164	1.20287	1.1727	0.931494	0.837	0.1134
A0A286ZUZ5	284	S	MAP1S	1	0.00105753	40.638	LAERDEAAAGGGS(1)GDDR	2	1.5857	1			0.879						1.04	1.001	0.966	0.976	0.967	1.051			0.909938
A0A286ZUZ7	499	S	PIAS2	0.817836	8.41558e-08	74.778	KCIFMSET(0.016)QS(0.134)S(0.818)PT(0.032)K	2	9.0028	1			0.879						0.84	1.334	0.895	0.958		0.973			0.982123
A0A286ZV27	651	S	FLRT2	0.975067	7.1276e-08	103.23	YCNS(0.025)S(0.975)VPDLEHCHT	2	8.6413	5		1.102	1.004	1.016	1.019	0.927	1.067	0.31236
A0A286ZV41	345	S	EEF2K	0.999924	2.94905e-25	146.37	KYESDEDSLGS(1)VGR	2	4.5047	7	0.709	0.769	0.725	1.551	1.246	1.175	0.555	0.002682	0.936	0.961	0.939	1.083	0.996	1.084	0.757479	0.800208	0.772098	1.43213	1.251	1.08395	0.618	0.0044403
A0A286ZV41	342	S	EEF2K	0.999659	1.44011e-103	223.38	KYESDEDS(1)LGSVGR	2	5.1135	6	0.88	0.794	0.798	1.382	1.231	1.044	0.676	0.0117964	0.936	0.961	0.939	1.083	0.996	1.084	0.940171	0.826223	0.84984	1.27608	1.23594	0.9631	0.753	0.046056
A0A286ZV41	234	S	EEF2K	0.999435	4.54473e-41	168.43	TLS(0.999)GSRPPLLLR	2	9.5677	6	0.817	0.834	0.74	1.562	1.19	1.016	0.635	0.028241	0.936	0.961	0.939	1.083	0.996	1.084	0.872863	0.867846	0.788072	1.44229	1.19478	0.937269	0.707	0.061964
A0A286ZV41	338	S	EEF2K	0.999932	9.96887e-10	99.442	KYES(1)DEDSLGSVGR	2	5.3553	5	0.308		0.735	2.331	0.968		0.316	0.20402	0.936	0.961	0.939	1.083	0.996	1.084	0.32906		0.782748	2.15235	0.971888		0.356	0.21688
A0A286ZV41	313	S	EEF2K	0.982654	3.29322e-09	55.524	DPDHLDNHRDSENSGDS(0.006)GY(0.011)PS(0.983)EK	4	7.9725	4	0.669		0.784		1.632	0.927	0.568	0.21312	0.936	0.961	0.939	1.083	0.996	1.084	0.714744		0.834931		1.63855	0.855166	0.621	0.3299
A0A286ZV59	709	S	DNAJC6	0.750887	0.000101963	63.883	PSTPTGLGGGFPPLS(0.249)S(0.751)PQK	2	6.2686	1					1.123
A0A286ZV59	11	S	DNAJC6	0.499981	2.74115e-05	57.053	GAS(0.5)S(0.5)PDMEPSYGGGLFDMVK	2	8.8897	1			0.879
A0A286ZV59	618	S	DNAJC6	0.422635	1.03289e-75	98.544	S(0.423)PS(0.423)PT(0.136)VHAS(0.006)S(0.006)T(0.006)PAVNIQPDVAGGWDWHTKPGGFGMGSK	4	9.4669	0
A0A286ZV59	620	T	DNAJC6	0.345478	1.39452e-33	73.711	S(0.141)PS(0.345)PT(0.345)VHAS(0.069)S(0.069)T(0.03)PAVNIQPDVAGGWDWHTKPGGFGMGSK	4	9.6925	0
A0A286ZV59	567	T	DNAJC6	0.398054	0.000118401	91.245	SATS(0.023)T(0.398)S(0.259)AS(0.31)PT(0.009)LR	2	7.2432	0
A0A286ZV59	657	T	DNAJC6	0.239622	1.42359e-59	87.331	S(0.106)AAT(0.24)S(0.24)PT(0.105)GS(0.105)S(0.105)HGT(0.038)PT(0.03)HQNKPQT(0.03)LDPFADLGTLGGSSFASK	4	10.632	0
A0A286ZV59	566	S	DNAJC6	0.634342	0.00260546	47.57	SAT(0.021)S(0.634)T(0.031)S(0.072)AS(0.106)PT(0.134)LR	2	5.7408	1				1.181
A0A286ZV59	666	T	DNAJC6	0.180462	5.37915e-29	53.335	S(0.152)AAT(0.074)S(0.074)PT(0.074)GS(0.074)S(0.18)HGT(0.18)PT(0.128)HQNKPQT(0.063)LDPFADLGTLGGSSFASK	4	10.342	0
A0A286ZV59	570	S	DNAJC6	0.886056	1.58951e-06	117.41	SATS(0.002)T(0.041)S(0.026)AS(0.886)PT(0.045)LR	2	8.0902	2		0.908	0.926
A0A286ZV59	708	S	DNAJC6	0.611114	0.000190779	42.495	PSTPTGLGGGFPPLS(0.611)S(0.389)PQK	2	5.3478	1				1.181
A0A286ZV59	10	S	DNAJC6	0.499981	2.74115e-05	57.053	GAS(0.5)S(0.5)PDMEPSYGGGLFDMVK	2	8.8897	1			0.879
A0A286ZV59	663	S	DNAJC6	0.180462	5.37915e-29	53.335	S(0.152)AAT(0.074)S(0.074)PT(0.074)GS(0.074)S(0.18)HGT(0.18)PT(0.128)HQNKPQT(0.063)LDPFADLGTLGGSSFASK	4	10.342	0
A0A286ZV59	658	S	DNAJC6	0.401083	1.42359e-59	87.331	S(0.055)AAT(0.147)S(0.401)PT(0.055)GS(0.055)S(0.055)HGT(0.055)PT(0.12)HQNKPQT(0.055)LDPFADLGTLGGSSFASK	4	11.506	0
A0A286ZV59	616	S	DNAJC6	0.422635	1.03289e-75	98.544	S(0.423)PS(0.423)PT(0.136)VHAS(0.006)S(0.006)T(0.006)PAVNIQPDVAGGWDWHTKPGGFGMGSK	4	9.4669	0
A0A286ZV94	864	S	PTK2	0.999999	7.65293e-62	167.64	LQPQEIS(1)PPPTANLDR	2	8.1366	6	1.179	1.178	1.199	0.843	0.816	0.698	1.509	0.0193611
A0A286ZV94	797	S	PTK2	0.999983	1.13306e-15	63.673	GS(1)IDREDGGLQGPTGNQHIYQPVGKPDPAAPPK	4	7.7702	4	0.813	0.96	0.822			1.178	0.734
A0A286ZV94	722	S	PTK2	0.784512	9.52009e-49	57.31	QVAVSWDS(0.007)GGS(0.015)DEAPPKPS(0.18)RPGY(0.013)PS(0.785)PR	3	8.4758	1					1.123
A0A286ZV94	24	T	PTK2	0.777268	5.61819e-12	84.105	THLGT(0.777)GVERS(0.223)PGAMDR	3	5.7695	2			0.631			1.261	0.5
A0A286ZV94	29	S	PTK2	0.936438	3.52368e-08	77.325	T(0.002)HLGT(0.061)GVERS(0.936)PGAMDR	3	4.7748	3	0.715	0.749			1.636		0.447
A0A286ZVI3	249	S	STK25	0.999833	0.000333631	71.219	NS(1)PPTLEGHHSKPFK	3	5.0679	4	0.798			1.277	1.083	1.087	0.695		0.916	0.96	0.883	1.136	1.05	1.055	0.871179			1.12412	1.03143	1.03033	0.82
A0A286ZVL1	245	S	TMX1	1	0	400.66	KVEEEQEADEEDVS(1)EEESESK	3	8.4164	31	0.859	0.905	0.837	1.188	1.234	1.067	0.745	0.0040352	1.025	0.967	0.957	0.994	0.976	1.08	0.838049	0.935884	0.874608	1.19517	1.26434	0.987963	0.768	0.033219
A0A286ZVN7	1097	S	PLCB1	0.751881	2.90019e-33	113.79	LNHKPS(0.752)S(0.124)S(0.124)EELGGENPGKEFDTPL	3	8.3086	3	0.839	0.982	0.951
A0A286ZVN7	1098	S	PLCB1	0.333333	0.000650916	42.072	LNHKPS(0.333)S(0.333)S(0.333)EELGGENPGK	3	5.7618	0
A0A286ZVN7	1099	S	PLCB1	0.333333	0.000650916	42.072	LNHKPS(0.333)S(0.333)S(0.333)EELGGENPGK	3	5.7618	0
A0A286ZVP2	1421	S	CDC42BPB	0.997196	1.23779e-85	215.78	HSTPSNSSNPSGPPS(0.997)PNS(0.003)PHR	3	4.7133	6	0.797	0.878	0.791	1.285	1.296	1.077	0.674	0.0047581
A0A286ZVR9	436	S	EPS8L2	0.968006	4.53619e-165	220.33	HGPISEPAPQGDVLPPVS(0.032)S(0.968)PQAHR	3	10.528	12	0.964	0.924	0.796	1.136	1.105	1.141	0.794	0.0164405
A0A286ZVR9	522	S	EPS8L2	0.972711	2.98601e-15	141.44	YWGPAS(0.973)PT(0.027)HK	2	5.5908	6	0.807	0.813	0.78	1.411	1.231	1.096	0.642	0.0041035
A0A286ZVR9	645	S	EPS8L2	0.997807	0.000181243	65.879	QHS(0.998)GS(0.002)ELEEVMSK	2	10.155	3	1.003			1.271	0.96		0.899
A0A286ZVR9	435	S	EPS8L2	0.5	4.6867e-65	199.34	HGPISEPAPQGDVLPPVS(0.5)S(0.5)PQAHR	3	10.303	1		0.958
A0A286ZVR9	195	S	EPS8L2	1	3.46586e-67	190.68	RES(1)LEEEPR	2	4.7908	6	0.981	0.839	0.875	1.193	1.158	1.026	0.798	0.026339
A0A286ZVS0	1200	T	SF3B3	0.973997	0.00794017	53.051	NVS(0.002)EELDRT(0.974)PPEVS(0.024)K	2	8.4045	2	0.898		0.917						0.96	0.979	0.973	1.031	1.044	1.012	0.935417		0.942446
A0A286ZVS8	221	S	NEDD4L	0.881014	5.09124e-17	44.955	S(0.078)CS(0.881)VT(0.04)DAVT(0.001)EQAHLPPPSVAYVHTTPGLPSGWEER	4	9.1358	1		0.958
A0A286ZVY9	1183	S	EIF4G1	0.99999	1.37963e-64	180.17	AAS(1)LTEDRDR	2	2.8547	22	1.363	0.925	1.377	1.131	0.485	0.616	1.642	0.127143	0.978	0.968	0.967	1.022	1.025	1.039	1.39366	0.955579	1.42399	1.10665	0.473171	0.592878	1.737	0.101918
A0A286ZVY9	1205	S	EIF4G1	1	3.43426e-39	142.07	EATLPPVS(1)PPK	2	6.4975	25	0.947	0.907	0.833	1.318	1.122	0.966	0.789	0.07694	0.978	0.968	0.967	1.022	1.025	1.039	0.968303	0.936983	0.861427	1.28963	1.09463	0.92974	0.835	0.161219
A0A286ZVY9	1159	S	EIF4G1	0.997245	4.33237e-15	127.93	RS(0.997)FS(0.003)KEVEER	2	3.9742	15	0.566	0.623	0.544		1.839	1.467	0.349	0.00180313	0.978	0.968	0.967	1.022	1.025	1.039	0.578732	0.643595	0.562565		1.79415	1.41193	0.371	0.0024768
A0A286ZVY9	1161	S	EIF4G1	0.999864	3.38578e-06	121.86	RSFS(1)KEVEER	2	5.6226	21	1.223	0.79	0.553	2.096	0.837	0.712	0.704	0.5251	0.978	0.968	0.967	1.022	1.025	1.039	1.25051	0.816116	0.571872	2.05088	0.816585	0.685274	0.743	0.61034
A0A286ZVY9	1168	S	EIF4G1	0.999996	0.000965173	60.324	S(0.022)FS(0.978)KEVEERS(1)R	2	8.9932	4	0.623	1.127	0.925		1.245		0.716		0.978	0.968	0.967	1.022	1.025	1.039	0.637014	1.16426	0.956567		1.21463		0.757
A0A286ZVY9	1066	S	EIF4G1	0.999999	2.80868e-18	97.396	ITKPGSIDSNNQLFAPGGRLS(1)WGK	3	8.9858	3			0.561		1.295	1.19	0.452		0.978	0.968	0.967	1.022	1.025	1.039			0.580145		1.26341	1.14533	0.482
A0A286ZW04	141	S	CBFB	0.685696	0.000198691	54.912	RQQDPS(0.686)PGS(0.283)S(0.031)LGGGDDLK	2	4.7753	1					1.123				1.032	0.787	1.092	0.961	1.04	1.088					1.07981
A0A286ZW32	16	S	TTPAL	0.435689	2.57313e-46	60.636	T(0.163)S(0.163)PS(0.163)AAS(0.436)LS(0.075)ENELPLPPPPAPIGYVCSLTEELVAK	3	5.2815	0
A0A286ZW74	541	S	RSBN1	0.999907	2.95401e-06	75.024	PGEQMIPTADMPKS(1)PFKR	3	6.608	3				1.175	1.127	0.985			1.012	0.84	0.947	1.209	1.023	0.969				0.971878	1.10166	1.01651
A0A286ZW75	4	S	SAFB2	0.999233	2.88625e-23	62.225	AES(0.999)PAGS(0.001)GDSGSGTASVVSGASEAGTR	2	3.7744	3		1.195	0.795			0.835	1.192
A0A286ZW75	514	S	SAFB2	0.999955	0.00459774	57.279	LSNVDRHHS(1)VEIK	3	4.5899	1						0.984
A0A286ZW84	30	S	---	0.952197	0.00275253	78.932	IRT(0.048)S(0.952)PTFR	2	3.2975	4		1.115		1.039	1.079	0.981	1.079
A0A286ZW84	29	T	---	0.727125	0.040356	51.872	IRT(0.727)S(0.271)PT(0.002)FR	2	4.8502	1	0.938
A0A286ZWA4	564	S	MINK1	0.49939	3.40036e-48	46.331	TKPGSSGPEPPGPQAS(0.001)PGPPGPLS(0.499)QT(0.499)PPMQRPVEPQEGPHK	4	9.1636	0									1.075	0.932	0.941	0.975	1.065	1.011
A0A286ZWA4	779	S	MINK1	0.998877	7.1921e-41	184.43	LDS(0.001)S(0.999)PVLSPGNK	2	8.295	5	0.846	0.93	0.851	1.259		1.076	0.75	0.027256	1.075	0.932	0.941	0.975	1.065	1.011	0.786977	0.997854	0.904357	1.29128		1.06429	0.761	0.097082
A0A286ZWA4	764	S	MINK1	1	2.23504e-106	164.98	SDSVLPASHGHLPQAGS(1)LER	3	7.6884	6	0.915		0.873	1.167	1.133	1.018	0.808	0.0331	1.075	0.932	0.941	0.975	1.065	1.011	0.851163		0.927736	1.19692	1.06385	1.00692	0.817	0.071121
A0A286ZWA4	918	S	MINK1	0.60512	1.32823e-08	43.764	SLLHADSNGYTNLPDVVQPS(0.047)HS(0.605)PT(0.284)ES(0.032)S(0.032)K	3	7.2176	1			0.879						1.075	0.932	0.941	0.975	1.065	1.011			0.934113
A0A286ZWA4	566	T	MINK1	0.49939	3.40036e-48	46.331	TKPGSSGPEPPGPQAS(0.001)PGPPGPLS(0.499)QT(0.499)PPMQRPVEPQEGPHK	4	9.1636	0									1.075	0.932	0.941	0.975	1.065	1.011
A0A286ZWA4	927	S	MINK1	0.999838	0.000228776	50.819	GQS(1)PPLKDGGSDYQSR	2	5.1921	4	0.797			1.359			0.586		1.075	0.932	0.941	0.975	1.065	1.011	0.741395			1.39385			0.532
A0A286ZWA4	783	S	MINK1	0.999719	0.000150752	73.502	LDSSPVLS(1)PGNK	2	8.0212	2					1.062	1.037			1.075	0.932	0.941	0.975	1.065	1.011					0.997183	1.02572
A0A286ZWA4	731	S	MINK1	0.499935	0.000106126	46.276	GTPKPPGPPAQPPGPPS(0.5)ACS(0.5)NPDLR	3	7.4174	1					1.123				1.075	0.932	0.941	0.975	1.065	1.011					1.05446
A0A286ZWA4	734	S	MINK1	0.499935	0.000106126	46.276	GTPKPPGPPAQPPGPPS(0.5)ACS(0.5)NPDLR	3	7.4174	1					1.123				1.075	0.932	0.941	0.975	1.065	1.011					1.05446
A0A286ZWE1	137	S	RBM23	1	4.18016e-204	259.21	EKS(1)PVREPVDNLSPEER	3	8.4394	6	0.971		0.062	1.712	1.398	1.182	0.361	0.42474
A0A286ZWE1	130	S	RBM23	0.986542	0.0120965	42.941	Y(0.001)GHS(0.012)KS(0.987)PHFR	2	-0.86942	1				1.181
A0A286ZWE1	116	S	RBM23	0.998804	0.000193816	84.102	VHY(0.001)RS(0.999)PPLAT(0.001)GR	2	8.2375	6		0.95	0.827	1.184	1.175	1.003	0.793	0.075859
A0A286ZWE1	125	Y	RBM23	0.960689	0.00250456	51.864	Y(0.961)GHS(0.016)KS(0.023)PHFR	3	5.3016	3	0.903	0.881			1.257		0.71
A0A286ZWE1	114	Y	RBM23	0.588746	0.00576268	51.872	VHY(0.589)RS(0.411)PPLATGR	3	4.5865	1	0.938
A0A286ZWK5	95	S	SNAPC5	0.952424	5.09348e-76	174.72	SHVPEEEEEEEEES(0.952)DS(0.048)	2	8.3839	5	1.109	1.111	0.276	0.605		1.804	0.691	0.61646
A0A286ZWK5	97	S	SNAPC5	0.762987	4.51609e-12	57.279	SHVPEEEEEEEEES(0.237)DS(0.763)	2	7.3645	1	0.938
A0A286ZWK8	98	S	---	0.947302	0.0345079	44.598	RAVS(0.053)RENS(0.947)LK	2	-1.4887	1						0.984
A0A286ZWK8	94	S	---	0.865445	0.0197809	44.598	RAVS(0.865)RENS(0.135)LK	2	-2.0234	1		0.958
A0A286ZWK9	185	T	FAM241A	0.999577	2.46903e-21	139.78	SKT(1)EEDILR	2	6.3956	8	0.903	0.936	0.844	1.238	1.198	0.97	0.788	0.046703
A0A286ZWK9	183	S	FAM241A	0.917025	0.00221742	55.604	ERS(0.917)KT(0.083)EEDILR	3	4.0282	2				1.142	1.16
A0A286ZWP0	106	S	CCM2	0.998419	1.44202e-52	94.119	TAQDPGIS(0.998)PS(0.001)QSLCAESSR	2	5.3916	6	0.887	0.943	0.915	1.115	1.187	1.013	0.828	0.0193425	1.114	0.926	0.993	1.043	0.852	1.071	0.79623	1.01836	0.92145	1.06903	1.39319	0.945845	0.803	0.191878
A0A286ZWR7	175	S	PGM2L1	0.998594	1.19344e-05	105.08	AVAGVMIT(0.001)AS(0.999)HNR	2	8.3507	6	0.979	1.118	0.965	1.034	0.94	0.965	1.042	0.50996
A0A286ZWV8	746	T	OSBPL5	0.997748	0.00324569	55.578	QT(0.998)VFLGS(0.002)PGPR	2	8.967	2	0.951		0.867						0.841	0.825	1.137	1.199	0.997	1.001	1.1308		0.762533
A0A286ZWY2	365	S	C19orf54	0.499752	4.02832e-54	64.296	AGLCGQALLLRPQDSSHQPAAASGQGAPAS(0.5)PS(0.5)A	3	8.5556	0
A0A286ZWY2	363	S	C19orf54	0.885833	2.44485e-105	86.76	AGLCGQALLLRPQDSSHQPAAAS(0.001)GQGAPAS(0.886)PS(0.113)A	3	7.8609	4	1.054		0.986		0.989	0.861	1.103	0.3246
A0A286ZWZ3	563	S	EIF4ENIF1	1	1.44273e-41	178.51	APS(1)PPLSQVFHTR	3	1.9859	13	0.911	1.001	0.922	1.179	1.104	0.942	0.879	0.159564
A0A286ZWZ3	751	S	EIF4ENIF1	0.248651	1.35548e-08	45.458	EDTQKPSEENLLS(0.001)S(0.005)S(0.005)S(0.01)VPT(0.117)ADRES(0.249)S(0.249)PT(0.249)T(0.117)NPK	4	8.992	0
A0A286ZWZ3	750	S	EIF4ENIF1	0.248651	1.35548e-08	45.458	EDTQKPSEENLLS(0.001)S(0.005)S(0.005)S(0.01)VPT(0.117)ADRES(0.249)S(0.249)PT(0.249)T(0.117)NPK	4	8.992	0
A0A286ZWZ3	586	S	EIF4ENIF1	0.998151	2.53519e-56	108.89	IPS(0.998)PIGFT(0.002)PGPQQLLGDPFQGMR	3	1.6424	8	0.818	0.888		1.136	1.391	0.984	0.729	0.104522
A0A286ZWZ3	77	S	EIF4ENIF1	0.870891	5.36412e-32	131.02	WHAS(0.001)LY(0.003)PAS(0.126)GRNS(0.871)PVESLKK	3	8.2413	2					1.065	1.035
A0A286ZWZ3	352	S	EIF4ENIF1	0.997181	2.28838e-44	153.05	SS(0.003)S(0.997)LGSTPHEELER	2	9.4619	6	0.842	0.783	0.784	1.477	1.195	1.062	0.645	0.0124617
A0A286ZWZ3	73	S	EIF4ENIF1	0.607992	1.36495e-06	62.327	WHAS(0.001)LY(0.003)PAS(0.608)GRNS(0.384)PVES(0.005)LKK	3	9.1578	1		0.958
A0A286ZWZ3	355	S	EIF4ENIF1	0.915025	1.3765e-07	87.251	S(0.002)S(0.004)S(0.01)LGS(0.915)T(0.069)PHEELER	2	5.8577	5	1.134	1.084		1.168	0.887	0.866	1.139	0.34628
A0A286ZWZ3	753	T	EIF4ENIF1	0.248651	1.35548e-08	45.458	EDTQKPSEENLLS(0.001)S(0.005)S(0.005)S(0.01)VPT(0.117)ADRES(0.249)S(0.249)PT(0.249)T(0.117)NPK	4	8.992	0
A0A286ZWZ5	240	S	DARS2	0.997793	0.00257951	40.224	FYS(0.002)LPQS(0.998)PQQFK	2	12.724	1	0.938
A0A286ZX08	207	S	CLIP2	0.75933	0.00261211	46.353	TGNES(0.001)GS(0.012)NLS(0.759)DS(0.156)GS(0.072)VK	2	5.0419	1			0.879
A0A286ZX08	314	S	CLIP2	0.879474	2.69785e-214	200.17	MAMGVSALT(0.002)HS(0.879)PS(0.043)S(0.019)S(0.008)S(0.024)IS(0.01)S(0.01)VS(0.002)S(0.001)VAS(0.001)S(0.001)VGGRPSR	3	6.2358	5				1.057	1.241
A0A286ZX08	316	S	CLIP2	0.318636	3.37684e-76	72.627	MAMGVS(0.03)ALT(0.143)HS(0.319)PS(0.319)S(0.143)S(0.02)S(0.02)IS(0.005)S(0.002)VSSVASSVGGRPSR	4	10.31	0
A0A286ZX08	294	S	CLIP2	0.905646	0.00154641	62.705	IGFPS(0.026)T(0.068)S(0.906)PAK	2	4.0907	1		0.958
A0A286ZX08	888	S	CLIP2	1	6.18899e-23	153.05	VLLLEANRHS(1)PGPER	3	5.9851	8	0.83	1.078	0.858	1.176	1.103	1.019	0.839	0.120459
A0A286ZX08	317	S	CLIP2	0.283219	2.25656e-55	72.627	MAMGVS(0.013)ALT(0.091)HS(0.283)PS(0.283)S(0.283)S(0.023)S(0.023)ISSVSSVASSVGGR	3	8.7144	0
A0A286ZX08	312	T	CLIP2	0.485991	2.69785e-214	200.17	MAMGVS(0.002)ALT(0.486)HS(0.335)PS(0.127)S(0.048)S(0.002)SISSVSSVASSVGGR	3	9.229	0
A0A286ZX08	938	S	CLIP2	0.867344	0.000326175	54.418	RY(0.024)S(0.867)LIDPS(0.103)S(0.005)SSAPEVLR	3	5.3685	1			0.879
A0A286ZX18	2742	S	LRP2	0.948353	0.00452289	47.361	LPS(0.948)LS(0.04)NLS(0.011)K	2	2.4343	2					1.123	0.984
A0A286ZX63	384	S	GPRC5C	1	4.48811e-31	133.13	APS(1)EGAYDVILPR	2	9.2025	6	1.281	1.443	1.345	0.164	0.574	0.934	2.434	0.1651	0.898	0.997	0.873	1.049	1.078	1.106	1.4265	1.44734	1.54066	0.156339	0.532468	0.844485	2.879	0.127775
A0A286ZX63	312	S	GPRC5C	0.999737	1.48051e-13	80.175	ASPEQS(1)YQGDLYPTR	2	7.7667	4	0.859		0.898		1.131	1.039	0.81	0.048057	0.898	0.997	0.873	1.049	1.078	1.106	0.95657		1.02864		1.04917	0.939421	0.998	0.99106
A0A286ZX63	404	S	GPRC5C	0.999213	4.55651e-49	134.98	ATANSQVMGS(0.999)ANSTLR	2	8.6006	6	0.79	0.905	0.724	1.393	1.276	1.058	0.649	0.0143966	0.898	0.997	0.873	1.049	1.078	1.106	0.879733	0.907723	0.829324	1.32793	1.18367	0.9566	0.755	0.051777
A0A286ZX79	65	S	TRAF3IP2	0.564096	3.10087e-07	54.86	HMAPNSSSAPQT(0.001)PCY(0.008)AS(0.044)GDVAHT(0.384)HS(0.564)PLK	4	7.2618	1				1.181					0.985	0.97	0.867	1.034	1.044	1.101				1.14217
A0A286ZX97	499	S	TPX2	1	0.00102111	47.915	MPS(1)KEDEEEEEPVVIR	2	6.1818	2			0.845			1.022	0.827
A0A286ZX97	486	S	TPX2	0.953338	2.82637e-11	85.513	VLPVT(0.003)VPKS(0.953)PAFT(0.043)LK	2	6.4649	3		0.649	0.614	1.919			0.329
A0A286ZX97	187	S	TPX2	0.998182	7.57681e-44	93.452	MKPEEEEEGSAHQDIS(0.002)EKNECS(0.998)PEK	4	7.3975	4	0.682		0.687		1.552	1.091	0.518	0.170481
A0A286ZX97	731	S	TPX2	1	1.36746e-06	128.68	SSDQPLTMPVS(1)PK	2	6.6981	4			0.769	1.867	0.104	1.428	0.679
A0A286ZXB6	237	S	POGZ	0.679535	2.68069e-41	65.942	TTPVASTPS(0.001)S(0.001)T(0.009)PIPALS(0.68)PPT(0.303)KVPEPNENVGDAVQT(0.006)K	3	7.7901	2	0.927					0.996	0.931
A0A286ZXB6	1161	S	POGZ	0.514712	0.000490004	43.764	LS(0.105)GEQS(0.892)EEPS(0.059)AS(0.515)T(0.429)PRPR	2	4.7952	1					1.123
A0A286ZXB6	217	S	POGZ	0.99992	1.79042e-89	181.84	SLDSEPSVPSAAKPPS(1)PEK	3	5.3953	6	0.916			1.22	1.112		0.786
A0A286ZXB6	1155	S	POGZ	0.998708	8.66861e-18	85.513	LSGEQS(0.999)EEPS(0.001)ASTPRPR	3	5.1398	4			0.641	1.559	1.068		0.488
A0A286ZXB6	1129	S	POGZ	0.49999	7.54855e-15	54.556	SFLVASVLPGPDGNINS(0.5)PT(0.5)R	2	8.71	1			0.879
A0A286ZXB6	1162	T	POGZ	0.856457	5.80366e-07	86.798	LSGEQSEEPS(0.012)AS(0.132)T(0.856)PRPR	3	8.3582	7			0.656	2.171	0.857	0.642	0.536
A0A286ZXB6	1131	T	POGZ	0.49999	7.54855e-15	54.556	SFLVASVLPGPDGNINS(0.5)PT(0.5)R	2	8.71	1			0.879
A0A286ZXK3	548	S	RAD50	1	0.000103859	106.47	MLKDGEES(1)PR	2	1.361	9	0.829	0.276	2.282	0.724	0.882	0.821	1.396	0.99844
A0A286ZXL2	315	S	PITPNM1	0.246964	0.00106019	43.764	S(0.247)S(0.247)Y(0.007)S(0.247)S(0.247)QHGGGVS(0.005)PQSLSEWR	3	5.8402	0									1.006	1.044	0.916	1.048	0.994	0.992
A0A286ZXL2	664	S	PITPNM1	0.640402	6.71353e-34	129.82	RAS(0.64)T(0.256)AS(0.103)CPPTATSEAPDGPTSAAR	3	7.7233	1						0.984			1.006	1.044	0.916	1.048	0.994	0.992						0.991935
A0A286ZXL2	319	S	PITPNM1	0.246964	0.00106019	43.764	S(0.247)S(0.247)Y(0.007)S(0.247)S(0.247)QHGGGVS(0.005)PQSLSEWR	3	5.8402	0									1.006	1.044	0.916	1.048	0.994	0.992
A0A286ZXL2	318	S	PITPNM1	0.246964	0.00106019	43.764	S(0.247)S(0.247)Y(0.007)S(0.247)S(0.247)QHGGGVS(0.005)PQSLSEWR	3	5.8402	0									1.006	1.044	0.916	1.048	0.994	0.992
A0A286ZXL2	300	S	PITPNM1	0.978039	7.17703e-31	99.127	AGASHAGTPDGPEAPPGPDAS(0.978)PDAS(0.022)FGK	3	8.3104	6	0.854	1.023	0.989	1.184	0.926	1.053	0.906	0.34378	1.006	1.044	0.916	1.048	0.994	0.992	0.848907	0.979885	1.07969	1.12977	0.93159	1.06149	0.931	0.4644
A0A286ZXL2	316	S	PITPNM1	0.553195	4.50582e-05	54.877	S(0.248)S(0.553)Y(0.013)S(0.093)S(0.093)QHGGGVSPQSLSEWR	3	7.1855	1			0.879						1.006	1.044	0.916	1.048	0.994	0.992			0.959607
A0A286ZXL2	665	T	PITPNM1	0.483209	6.71353e-34	129.82	RAS(0.483)T(0.483)AS(0.034)CPPTATSEAPDGPTSAAR	3	6.3139	0									1.006	1.044	0.916	1.048	0.994	0.992
A0A286ZXM1	387	S	RPRD2	0.999966	4.20896e-06	85.513	ASIGQS(1)PGLPSTTFK	2	7.4072	3				1.82	1.523	0.101
A0A286ZXM1	503	S	RPRD2	0.415583	2.65351e-23	41.397	S(0.416)GT(0.416)PT(0.168)QDEMMDKPTSSSVDTMSLLSK	3	9.5908	0
A0A286ZXM1	208	S	RPRD2	0.732273	3.46401e-09	64.847	PANT(0.104)S(0.732)LLS(0.153)PT(0.011)PALALPNLANVDLAK	3	2.9213	1				1.181
A0A286ZXM1	794	S	RPRD2	0.999999	6.54851e-05	63.025	KPS(1)DDKHFGQAPSK	3	4.2092	1	0.938
A0A286ZXM1	438	S	RPRD2	0.986259	7.0124e-53	184.65	LESEST(0.013)S(0.986)PSLEMK	2	9.4822	6	1.031	1.044	0.944	1.108	1.006	0.889	1.005	0.91216
A0A286ZXM1	505	T	RPRD2	0.583908	2.65351e-23	46.675	S(0.336)GT(0.584)PT(0.08)QDEMMDKPTSSSVDTMSLLSK	3	9.2745	2		1.144				0.793	1.443
A0A286ZXM1	366	S	RPRD2	1	0	294.44	GFSYS(1)PNSSTSEVSSTSASK	2	5.1261	6	0.925	0.933	0.939	1.03	1.138	1.07	0.864	0.038382
A0A286ZXM1	257	T	RPRD2	0.454959	3.04821e-60	105.94	NTGVSPASRPSPGT(0.014)PT(0.455)S(0.455)PS(0.068)NLT(0.004)S(0.004)GLK	3	9.4379	0
A0A286ZXM1	542	S	RPRD2	0.473259	1.59086e-27	134.13	IISPGSST(0.001)PS(0.175)S(0.175)T(0.175)RS(0.473)PPPGR	3	7.0044	0
A0A286ZXM1	213	T	RPRD2	0.689892	1.46058e-11	58.691	PANT(0.003)S(0.006)LLS(0.301)PT(0.69)PALALPNLANVDLAK	2	-0.19119	1						0.984
A0A286ZXM1	749	S	RPRD2	0.958591	1.17288e-10	55.524	S(0.041)LFS(0.959)PQNT(0.001)LAAPTGHPPTSGVEK	3	10.116	1					1.123
A0A286ZXM1	540	T	RPRD2	0.215227	4.25101e-08	129.82	IISPGS(0.066)S(0.179)T(0.03)PS(0.08)S(0.215)T(0.215)RS(0.215)PPPGR	3	6.5721	0
A0A286ZXM1	531	S	RPRD2	0.997345	0.000156807	44.571	IIS(0.997)PGS(0.001)S(0.001)TPSSTR	2	9.2789	1		0.958
A0A286ZXM1	258	S	RPRD2	0.972033	3.04821e-60	138.44	PSPGTPT(0.007)S(0.972)PS(0.017)NLT(0.003)S(0.001)GLK	2	5.5092	10	0.872	0.827	0.84	1.334	1.235	1.005	0.71	0.0175636
A0A286ZXM1	211	S	RPRD2	0.969748	1.02032e-33	138.13	PANT(0.003)S(0.012)LLS(0.97)PT(0.016)PALALPNLANVDLAK	3	5.0089	4		0.983	0.857
A0A286ZXM1	536	T	RPRD2	0.342433	0.000109486	62.804	IISPGS(0.027)S(0.146)T(0.342)PS(0.091)S(0.091)T(0.091)RS(0.211)PPPGR	3	5.5215	0
A0A286ZXM1	871	S	RPRD2	1	1.80373e-09	103.27	RMS(1)GEPIQTVESIR	2	6.2871	11	0.965	0.988	0.915	1.082	1.063	1.021	0.906	0.025339
A0A286ZXM1	496	T	RPRD2	0.993604	0.000527063	45.654	GPT(0.001)S(0.001)T(0.002)S(0.003)IDNIDGT(0.994)PVRDER	2	7.3833	1		0.958
A0A286ZXM1	539	S	RPRD2	0.215227	4.25101e-08	129.82	IISPGS(0.066)S(0.179)T(0.03)PS(0.08)S(0.215)T(0.215)RS(0.215)PPPGR	3	6.5721	0
A0A286ZXM1	507	T	RPRD2	0.528155	1.73449e-48	93.526	S(0.052)GT(0.419)PT(0.528)QDEMMDKPTSSSVDTMSLLSK	3	10.765	1			0.879
A0A286ZXT2	306	S	SRRM1	0.995699	0.00102763	79.235	RLS(0.996)PS(0.007)AS(0.997)PPR	2	9.8254	3			1.74			0.021	82.857
A0A286ZXT2	538	S	SRRM1	0.999996	0.00195053	112.73	RYS(1)PS(1)PPPKR	2	5.3966	11	1.344	1.421	1.165	0.526	0.354		2.977	0.0068973
A0A286ZXT2	469	S	SRRM1	0.955986	0.000260896	85.821	RWQS(0.956)PMT(0.044)K	2	6.3446	2				1.267		0.912
A0A286ZXT2	708	S	SRRM1	0.351194	4.32484e-09	71.468	KPPAPPS(0.91)PVQS(0.09)QS(0.017)PS(0.351)T(0.287)NWS(0.345)PAVPVK	3	9.414	0
A0A286ZXT2	380	S	SRRM1	1	3.18452e-122	197.71	KVELS(1)ES(1)EEDKGGK	2	5.6792	17	1.415	1.297	1.303	0.594	0.604	0.605	2.227	1.50614e-05
A0A286ZXT2	709	T	SRRM1	0.319624	0.000180784	44.584	KPPAPPS(0.004)PVQS(0.032)QS(0.32)PS(0.32)T(0.32)NWS(0.005)PAVPVK	3	7.625	0
A0A286ZXT2	805	S	SRRM1	0.859468	0.000217104	78.925	KET(0.141)ES(0.859)EAEDNLDDLEK	3	7.2334	3		1.132	0.785			0.911	1.052
A0A286ZXT2	512	T	SRRM1	1	0.00376552	75.474	RRT(1)PS(1)PPPR	2	3.1129	1	0.938
A0A286ZXT2	310	S	SRRM1	0.996887	0.00102763	79.235	RLS(0.996)PS(0.007)AS(0.997)PPR	2	9.8254	3			1.74			0.021	82.857
A0A286ZXT2	323	T	SRRM1	1	7.63333e-06	116.06	HRPS(1)PPAT(1)PPPK	2	6.8522	28	1.239	1.253	1.305	0.668	0.787	0.611	1.838	0.00126121
A0A286ZXT2	706	S	SRRM1	0.964654	4.14807e-74	125.88	KPPAPPS(1)PVQS(0.031)QS(0.965)PS(0.003)T(0.001)NWSPAVPVK	3	9.9975	5	0.58	1.207	0.988
A0A286ZXT2	348	S	SRRM1	0.900774	0.0110592	46.068	S(0.995)RVS(0.105)VS(0.901)PGR	2	4.9478	1	0.938
A0A286ZXT2	308	S	SRRM1	0.581492	0.0106522	40.224	RLS(0.541)PS(0.581)AS(0.878)PPR	2	10.348	1			0.879
A0A286ZXT2	545	T	SRRM1	0.804972	0.0020481	49.325	T(0.805)AS(0.195)PPPPPKR	2	3.9367	2	0.849		0.963
A0A286ZXT2	319	S	SRRM1	1	7.63333e-06	116.06	HRPS(1)PPAT(1)PPPK	2	6.8522	34	1.276	1.338	1.331	0.612	0.722	0.56	2.083	0.00062213
A0A286ZXT2	779	T	SRRM1	0.498616	7.32666e-15	55.804	AVAAAAAAAVT(0.499)PT(0.499)AIAAPT(0.001)T(0.001)T(0.001)SAQEEPEAEPEPK	3	1.0156	0
A0A286ZXT2	536	S	SRRM1	0.999929	0.00195053	112.73	RYS(1)PS(1)PPPKR	2	5.3966	11	1.344	1.421	1.165	0.526	0.354		2.977	0.0068973
A0A286ZXT2	177	S	SRRM1	1	4.1801e-115	213.32	VPKPEPVPEPKEPS(1)PEK	3	9.0729	10	0.832	0.99	0.864	1.239	1.171	0.989	0.79	0.052856
A0A286ZXT2	671	S	SRRM1	0.999912	0.000185759	113.86	KVAS(1)PS(1)PQSVR	2	8.4841	2	0.953		0.865
A0A286ZXT2	343	S	SRRM1	0.994683	0.0110592	46.068	S(0.995)RVS(0.105)VS(0.901)PGR	2	4.9478	1	0.938
A0A286ZXT2	627	S	SRRM1	0.868894	0.000219829	79.235	APQTCS(0.131)S(0.869)PPPAR	2	8.983	2	1.357					0.545	2.49
A0A286ZXT2	646	S	SRRM1	0.982582	0.00591252	67.887	RQS(0.996)PS(0.983)PS(0.012)S(0.01)RPIR	3	5.2373	6		1.266	1.237		0.791	0.559	1.854	0.068058
A0A286ZXT2	669	S	SRRM1	1	3.03413e-09	119.79	KVAS(1)PS(1)PQSVR	2	8.4841	12	1.576	0.979	1.407		0.377	0.357	3.599	0.0066025
A0A286ZXT2	777	T	SRRM1	0.9289	9.56323e-171	185.19	AVAAAAAAAVT(0.929)PT(0.071)AIAAPTTTSAQEEPEAEPEPK	3	1.7017	7	1.079	1.325	1.121	0.266		0.953	1.928	0.4138
A0A286ZXT2	626	S	SRRM1	0.49999	0.000219829	79.235	APQTCS(0.5)S(0.5)PPPAR	2	7.9807	1	0.938
A0A286ZXT2	700	S	SRRM1	0.999903	3.10604e-128	143.06	KPPAPPS(1)PVQS(0.031)QS(0.965)PS(0.003)T(0.001)NWSPAVPVK	3	9.9975	15	0.983	1.344	1.065	0.624		0.798	1.59	0.055659
A0A286ZXT2	480	S	SRRM1	0.999992	0.0420368	66.619	RRS(1)PS(1)PPPTR	2	3.2477	1		0.958
A0A286ZXT2	491	S	SRRM1	1	0.00666468	93.772	RRS(1)PS(1)PAPPPR	3	1.7205	8	1.208	1.085	1.075		0.401		2.8
A0A286ZXT2	644	S	SRRM1	0.99966	8.92441e-05	117.21	RQS(1)PSPSSRPIR	3	2.3146	16	0.955	1.3	1.19	0.921	0.751	0.81	1.388	0.041717
A0A286ZXT2	514	S	SRRM1	1	0.00376552	75.474	RRT(1)PS(1)PPPR	2	3.1129	1	0.938
A0A286ZXT2	803	T	SRRM1	0.989387	0.00105564	70.337	KET(0.989)ES(0.011)EAEDNLDDLEK	2	10.862	2		1.65	0.244
A0A286ZXT2	369	S	SRRM1	1	0.0180452	75.012	RES(1)PS(1)PAPKPR	2	2.3584	3	0.924	0.98	0.872
A0A286ZXT2	712	S	SRRM1	0.340606	1.20841e-05	44.667	KPPAPPS(0.956)PVQS(0.053)QS(0.273)PS(0.202)T(0.175)NWS(0.341)PAVPVK	3	9.8218	0
A0A286ZXT2	649	S	SRRM1	0.553517	0.000841796	69.641	RQS(0.43)PSPS(0.016)S(0.554)RPIR	3	2.8186	2	0.929			1.193			0.779
A0A286ZXT2	367	S	SRRM1	1	0.0180452	75.012	RES(1)PS(1)PAPKPR	2	2.3584	3	0.924	0.98	0.872
A0A286ZXT2	137	T	SRRM1	1	1.19629e-183	261.94	EKT(1)PELPEPSVK	2	9.3401	14	0.871	1.049	1.005	1.124	1.031	0.95	0.942	0.4613
A0A286ZXT2	482	S	SRRM1	0.999932	0.0420368	66.619	RRS(1)PS(1)PPPTR	2	3.2477	1		0.958
A0A286ZXT2	528	S	SRRM1	1	4.59176e-09	127.93	RYS(1)PPIQR	2	7.63	7	1.075	1.075	1.024	0.887	1.021	0.893	1.133	0.059358
A0A286ZXT2	382	S	SRRM1	1	2.01455e-122	202.15	KVELS(1)ES(1)EEDKGGK	2	5.6792	9	1.265	1.164	1.51	0.679	0.657	0.55	2.089	0.00188348
A0A286ZXT2	648	S	SRRM1	0.89151	0.000873204	97.949	RQS(0.999)PS(0.054)PS(0.892)S(0.055)RPIR	2	6.7108	4	1.041	1.134	1.042		0.586		1.83
A0A286ZXT2	493	S	SRRM1	1	0.00306159	93.772	RRS(1)PS(1)PAPPPR	3	1.7205	8	1.086	1.158	1.112		0.414		2.702
A0A286ZXV3	617	S	PPP4R3A	0.713403	0.00328701	40.83	T(0.14)NLS(0.133)GRQS(0.713)PS(0.014)FK	2	6.4801	1					1.123
A0A286ZXV3	647	S	PPP4R3A	0.818962	7.09663e-27	78.779	TNLTSQSPATNLPGS(0.019)PGS(0.819)PGS(0.117)PGS(0.026)PGS(0.013)PGS(0.006)IPK	3	8.2136	3				1.814		0.457
A0A286ZXX5	25	S	PDCL	0.999632	1.05255e-44	95.052	LQYYYSSSEDEDS(1)DHEDKER	3	7.7569	1				1.181					1.301	0.757	1.21	0.704	0.949	1.079				1.67756
A0A286ZXX5	296	S	PDCL	0.746656	0.000453427	49.097	S(0.076)S(0.076)AS(0.026)CHS(0.076)EDS(0.747)DLEID	2	7.6356	1				1.181					1.301	0.757	1.21	0.704	0.949	1.079				1.67756
A0A286ZXX5	293	S	PDCL	0.624781	4.38002e-05	66.619	S(0.015)S(0.015)AS(0.173)CHS(0.625)EDS(0.173)DLEID	2	7.7079	1						0.984			1.301	0.757	1.21	0.704	0.949	1.079						0.911956
A0A286ZY18	156	S	CENPB	0.999623	1.825e-43	85.646	TPAAPAS(1)PPAVPSEGSGGGTTGWR	2	0.80705	1				1.181						0.901		1.451	0.69	0.958				0.813921
A0A286ZY35	77	S	NUMA1	0.878394	0.00310476	41.284	KHPS(0.121)S(0.878)PECLVSVQK	3	-0.15158	1		0.958							0.974	0.959	0.977	1.04	1.024	1.025		0.998957
A0A286ZY35	165	S	NUMA1	0.623453	1.64998e-10	72.368	APVPTPCS(0.001)S(0.003)T(0.042)VS(0.623)EELS(0.328)PPT(0.003)HHAR	4	7.6582	1	0.938								0.974	0.959	0.977	1.04	1.024	1.025	0.963039
A0A286ZY35	1715	S	NUMA1	0.999012	4.76339e-124	198.83	TQPDGTSIPGEPAS(0.999)PVS(0.001)QR	2	8.6213	6	0.898	0.888	0.841	1.261	1.163	1.039	0.759	0.0101606	0.974	0.959	0.977	1.04	1.024	1.025	0.921971	0.925965	0.860798	1.2125	1.13574	1.01366	0.806	0.020397
A0A286ZY35	1952	S	NUMA1	0.4727	0.000102137	54.261	VS(0.054)S(0.473)ES(0.473)HQGPGTPESK	2	2.6356	0									0.974	0.959	0.977	1.04	1.024	1.025
A0A286ZY35	169	S	NUMA1	0.996922	4.58376e-97	159.98	APVPTPCSSTVS(0.001)EELS(0.997)PPT(0.002)HHAR	3	10.618	9	0.872	0.966	0.871	1.213		1.028	0.806	0.067143	0.974	0.959	0.977	1.04	1.024	1.025	0.895277	1.0073	0.891505	1.16635		1.00293	0.859	0.142255
A0A286ZY35	76	S	NUMA1	0.887646	0.0018687	44.16	KHPS(0.888)S(0.112)PECLVSVQK	3	0.68966	1	0.938								0.974	0.959	0.977	1.04	1.024	1.025	0.963039
A0A286ZY35	1950	S	NUMA1	0.4727	0.000102137	54.261	VS(0.054)S(0.473)ES(0.473)HQGPGTPESK	2	2.6356	0									0.974	0.959	0.977	1.04	1.024	1.025
A0A286ZY37	330	T	GMPS	0.46018	4.12078e-09	95.345	TLNMT(0.46)T(0.46)S(0.08)PEEKR	2	5.2271	0									0.973	0.959	0.959	1.043	1.031	1.036
A0A286ZY37	332	S	GMPS	0.99829	1.2065e-51	159.44	TLNMTT(0.002)S(0.998)PEEK	2	6.3301	8	0.789	0.881	0.761	1.241		1.303	0.637	0.0047595	0.973	0.959	0.959	1.043	1.031	1.036	0.810894	0.918665	0.793535	1.18984		1.25772	0.687	0.0091207
A0A286ZY37	331	T	GMPS	0.46018	4.12078e-09	95.345	TLNMT(0.46)T(0.46)S(0.08)PEEKR	2	5.2271	0									0.973	0.959	0.959	1.043	1.031	1.036
A0A286ZY45	322	S	CASP2	0.995176	0.000219075	51.577	NHARS(0.995)PECEES(0.005)DAGKEELLK	3	10.407	1						0.984			0.827	0.999	1.015	1.073	1.073	1.013						0.971372
A0A286ZY54	148	S	MYT1	0.863548	9.40249e-23	97.933	AHFGPNPVS(0.049)S(0.864)PT(0.067)GS(0.01)S(0.01)K	2	15.932	1			0.879
A0A286ZY82	20	S	PSME4	0.999954	7.09923e-13	86.798	AGGGDPSEPGGRPS(1)PNPR	3	2.3818	6	0.894		0.903	1.205			0.746
A0A286ZY83	296	S	FAM102A	0.93001	0.00116685	44.045	KKDS(0.93)VES(0.069)HPT(0.001)WVDDTR	3	3.8843	1				1.181
A0A286ZY93	564	S	ZNF106	0.998075	1.55963e-09	108.24	S(0.002)LS(0.998)ESSVIMDR	2	5.8197	6	0.838	1.033	1.016	1.205	0.959		0.889	0.41324	0.859	1.05	0.899	1.184	1.047	0.962	0.975553	0.98381	1.13014	1.01774	0.91595		1.065	0.45696
A0A286ZY93	149	T	ZNF106	0.486766	0.00494259	48.701	T(0.487)PS(0.487)LKS(0.026)PLLPIPATK	3	-2.9063	0									0.859	1.05	0.899	1.184	1.047	0.962
A0A286ZY93	1005	S	ZNF106	0.415092	4.09371e-06	61.503	EGEEPT(0.17)KGNS(0.415)GS(0.415)EACTSSFPR	3	7.1241	0									0.859	1.05	0.899	1.184	1.047	0.962
A0A286ZY93	562	S	ZNF106	0.953734	1.69658e-05	120.75	KRS(0.954)LS(0.046)ESSVIMDR	3	-2.3622	6	0.869				1.101	1.076	0.798		0.859	1.05	0.899	1.184	1.047	0.962	1.01164				1.05158	1.1185	0.932
A0A286ZY93	1003	S	ZNF106	0.742884	4.09371e-06	61.503	EGEEPT(0.025)KGNS(0.743)GS(0.232)EACTSSFPR	3	7.0958	1					1.123				0.859	1.05	0.899	1.184	1.047	0.962					1.07259
A0A286ZY93	154	S	ZNF106	0.998729	2.62823e-11	86.766	TPS(0.001)LKS(0.999)PLLPIPATK	2	8.086	6	0.794	0.707	0.701	1.751	1.277		0.485	0.0115555	0.859	1.05	0.899	1.184	1.047	0.962	0.924331	0.673333	0.779755	1.47889	1.21968		0.587	0.030419
A0A286ZY93	1071	S	ZNF106	0.992914	1.46953e-85	159.03	AAHVPENS(0.993)DT(0.007)EQDVFTAKPVR	3	9.9804	6	0.6	0.927	0.791	1.451	1.118	1.249	0.607	0.026221	0.859	1.05	0.899	1.184	1.047	0.962	0.698487	0.882857	0.879867	1.22551	1.06781	1.29834	0.685	0.017099
A0A286ZY93	151	S	ZNF106	0.486766	0.00494259	48.701	T(0.487)PS(0.487)LKS(0.026)PLLPIPATK	3	-2.9063	0									0.859	1.05	0.899	1.184	1.047	0.962
A0A286ZY93	1029	S	ZNF106	0.997808	1.10185e-77	77.684	LSFASET(0.001)PLEKEPHS(0.998)PADQPDHQAESTLTSAETR	4	10.204	4	0.896		0.95		0.775	1.254	0.91	0.81016	0.859	1.05	0.899	1.184	1.047	0.962	1.04307		1.05673		0.74021	1.30353	1.027	0.85298
A0A286ZYA8	70	T	---	0.787646	0.0513335	41.796	RDS(0.163)PT(0.788)Y(0.049)DPYKR	3	7.0617	1			0.879
A0A286ZYA8	323	S	---	0.999329	5.52169e-05	88.203	LS(0.001)RPAAS(0.999)PAVGEK	2	7.6365	4	0.883		0.486	1.931		0.858	0.491	0.3119
A0A286ZYA8	68	S	---	0.999987	2.77074e-09	151.52	RDS(1)PTYDPYKR	2	7.075	16	0.907	0.885	0.898	1.419	1.152	0.846	0.787	0.28554
A0A286ZYB1	68	T	EML3	0.980416	2.16297e-20	75.686	DS(0.02)PAT(0.98)PPGLPPTCNPSFVSR	2	6.6865	4		0.842	0.937		1.212	0.961	0.819	0.26684
A0A286ZYC5	1059	S	MADD	0.943016	1.48944e-07	112.93	KRS(0.943)PT(0.057)ESVNIPVGK	3	0.62568	9	0.961	1.26	0.997	1.077	0.902	0.798	1.159	0.29124				1.441	0.808	0.75				0.747398	1.11634	1.064
A0A286ZYC5	813	S	MADD	1	0.00509917	74.424	LLRPNS(1)LK	2	2.8318	5	0.777	0.992		1.149	1.206	1.072	0.774	0.081038				1.441	0.808	0.75				0.797363	1.49257	1.42933
A0A286ZYE0	510	S	ZNF34	0.739538	1.45008e-09	71.85	NS(0.061)T(0.139)CS(0.74)PT(0.061)GPLAGTLDAPVNK	2	5.4909	1					1.123				0.91	1.09
A0A286ZYE1	615	S	HID1	0.466602	2.28697e-40	120.52	RPS(0.467)S(0.467)AS(0.066)ASGQWSPTSEWVLSWK	3	2.8982	0									1.067	0.89	1.123	0.892	1.044	0.984
A0A286ZYE1	614	S	HID1	0.56781	2.28697e-40	120.52	RPS(0.568)S(0.217)AS(0.21)AS(0.005)GQWSPTSEWVLSWK	3	3.2829	1				1.181					1.067	0.89	1.123	0.892	1.044	0.984				1.32399
A0A286ZYE1	617	S	HID1	0.332945	1.42616e-30	110.93	RPS(0.333)S(0.333)AS(0.333)AS(0.001)GQWSPTSEWVLSWK	3	5.7486	0									1.067	0.89	1.123	0.892	1.044	0.984
A0A286ZYE1	537	S	HID1	0.999852	3.89754e-85	185.66	TGS(1)QEGASMEGSRPAVPAEPGTLK	3	8.1814	7	0.949	0.976	0.909	1.092	1.013	1.091	0.887	0.020659	1.067	0.89	1.123	0.892	1.044	0.984	0.88941	1.09663	0.809439	1.22422	0.970307	1.10874	0.846	0.20304
A0A286ZYE7	241	S	HNRNPDL	0.924427	3.40858e-08	64.21	VFVGGLS(0.924)PDT(0.052)S(0.024)EEQIK	2	8.6148	2		0.964	0.874						1.011	1.022	0.99	0.98	0.972	1.026		0.943249	0.882828
A0A286ZYF8	531	S	PLD1	0.709689	0.00417887	61.503	DRS(0.29)ES(0.71)NKDLSILK	2	7.5027	1					1.123
A0A286ZYH0	1191	Y	SIGLEC1	0.999869	0.0223599	50.297	ISQPAALHILY(1)APR	2	4.5206	1						0.984
A0A286ZYH7	1049	S	MED1	0.999987	3.05005e-97	152.33	AKS(1)PISSGSGGSHMSGTSSSTGMK	3	5.9804	6	0.855	0.748	0.781	1.382	1.303	1.074	0.634	0.0062409
A0A286ZYH7	870	S	MED1	0.957214	2.11875e-10	72.355	SPSHSSSNRPFTPPTST(0.007)GGS(0.014)KS(0.957)PGS(0.014)S(0.007)GR	4	5.8999	1				1.181
A0A286ZYH7	1041	T	MED1	0.993775	9.85734e-22	110.48	LASPMKPVPGT(0.994)PPS(0.003)S(0.003)K	2	8.096	4	0.9	0.99	0.871		1.143		0.805
A0A286ZYH7	783	S	MED1	0.827383	1.77751e-23	76.307	ALGPADLMEHHS(0.032)GS(0.076)QS(0.827)PLLT(0.044)T(0.022)GDLGK	3	10.859	3			0.841	1.004	1.341		0.717
A0A286ZYH7	868	S	MED1	0.433199	2.86126e-10	51.129	SPSHSSS(0.001)NRPFT(0.002)PPT(0.014)S(0.072)T(0.027)GGS(0.433)KS(0.433)PGS(0.011)S(0.006)GR	4	7.3138	0
A0A286ZYH7	633	T	MED1	0.999999	1.3709e-28	92.15	LPSTSDDCPPIGT(1)PVR	2	6.1819	5	0.846	0.997	0.731	1.269		1.134	0.714	0.068518
A0A286ZYH7	1045	S	MED1	0.379217	0.000305183	57.053	LASPMKPVPGT(0.242)PPS(0.379)S(0.379)K	2	8.8918	0
A0A286ZYH7	879	T	MED1	0.999721	7.17749e-33	168.74	SQT(1)PPGVATPPIPK	2	9.7398	6	0.873	0.914	0.872	1.281	1.139	1.009	0.775	0.024076
A0A286ZYH7	416	S	MED1	0.772948	0.00490277	64.21	DRHES(0.773)VGHGEDFS(0.227)K	3	6.315	1				1.181
A0A286ZYH7	1044	S	MED1	0.379217	0.000305183	57.053	LASPMKPVPGT(0.242)PPS(0.379)S(0.379)K	2	8.8918	0
A0A286ZYH7	781	S	MED1	0.367068	3.1426e-05	44.723	ALGPADLMEHHS(0.25)GS(0.367)QS(0.367)PLLT(0.01)T(0.006)GDLGK	3	11.102	0
A0A286ZYH7	1018	S	MED1	0.965486	4.73438e-49	155.09	PSSLMNPS(0.001)LS(0.005)KPNIS(0.965)PS(0.02)HS(0.005)RPPGGS(0.005)DK	4	8.2791	10	0.802	1.035	0.816	1.2	1.107	1.117	0.775	0.03862
A0A286ZYH7	1033	S	MED1	0.999977	5.08395e-12	82.747	LAS(1)PMKPVPGTPPSSK	2	8.2527	2		0.92			1.168		0.788
A0A286ZYH9	431	S	FNBP1L	0.734927	3.27791e-36	146.75	RHS(0.265)S(0.735)DINHLVTQGR	3	4.6444	3			0.879						1.068	1.12	1.101	1.035	0.868	0.809			0.798365
A0A286ZYH9	443	S	FNBP1L	0.999885	4.92007e-262	241.06	HSSDINHLVTQGRES(1)PEGSYTDDANQEVR	4	9.9092	13	0.489	1.116	0.841	1.51		1.063	0.634	0.23926	1.068	1.12	1.101	1.035	0.868	0.809	0.457865	0.996429	0.763851	1.45894		1.31397	0.533	0.107185
A0A286ZYH9	295	S	FNBP1L	0.99908	3.38653e-07	106.11	T(0.001)IS(0.999)DGTISASK	2	5.3263	3	0.891	0.999	0.886						1.068	1.12	1.101	1.035	0.868	0.809	0.83427	0.891964	0.804723
A0A286ZYH9	430	S	FNBP1L	0.984491	2.7747e-172	191.18	RHS(0.984)S(0.016)DINHLVTQGR	3	4.2205	11	0.567	1.192		1.501	0.714	1.226	0.767	0.52342	1.068	1.12	1.101	1.035	0.868	0.809	0.530899	1.06429		1.45024	0.822581	1.51545	0.632	0.27548
A0A286ZYH9	438	T	FNBP1L	0.47786	1.54495e-06	60.055	HSSDINHLVT(0.478)QGRES(0.478)PEGS(0.03)Y(0.011)T(0.003)DDANQEVR	4	10.007	0									1.068	1.12	1.101	1.035	0.868	0.809
A0A286ZYS2	216	S	DARS	0.999997	1.56196e-22	119.79	NNAYLAQS(1)PQLYK	2	9.7808	6	0.946	0.975	0.858	1.122	1.132	1.023	0.848	0.030443
A0A286ZYU3	527	S	GATAD2A	0.773274	0.000413055	79.795	GILHT(0.028)FS(0.773)QS(0.199)PK	2	9.064	1						0.984			1.04	1.067	1.027	0.939	0.942	0.984						1
A0A286ZYU3	194	T	GATAD2A	0.93503	3.4789e-18	111.03	ETTTQKPAGSTGSSVT(0.065)T(0.935)PPPLVR	3	10.106	4		0.841	1.044	1.032		1.045	0.908	0.44264	1.04	1.067	1.027	0.939	0.942	0.984		0.788191	1.01655	1.09904		1.06199	0.835	0.28046
A0A286ZYU3	529	S	GATAD2A	0.99597	0.00122062	98.167	GILHT(0.001)FS(0.003)QS(0.996)PK	2	7.4137	5	0.728	0.698	0.667	1.757	1.403		0.442	0.0028775	1.04	1.067	1.027	0.939	0.942	0.984	0.7	0.654171	0.649464	1.87114	1.48938		0.397	0.0020432
A0A286ZYU3	105	S	GATAD2A	0.999987	1.82087e-05	61.867	RAPS(1)PDVIVLSDNEQPASPR	3	8.7091	5	0.648	1.374	1.141			0.569	1.853		1.04	1.067	1.027	0.939	0.942	0.984	0.623077	1.28772	1.111			0.578252	1.742
A0A286ZYU3	193	T	GATAD2A	0.699425	0.00027664	41.397	ET(0.007)T(0.005)T(0.01)QKPAGS(0.003)T(0.003)GS(0.01)S(0.023)VT(0.699)T(0.24)PPPLVR	3	9.121	1					1.123				1.04	1.067	1.027	0.939	0.942	0.984					1.19214
A0A286ZYX8	39	S	ALDOA	0.999651	2.07813e-195	206.14	GILAADESTGS(1)IAKR	2	8.7876	8	0.85	1.06	0.981	1.161	1.043	0.946	0.918	0.37984	1.027	1.003	1.011	0.965	1	0.993	0.827653	1.05683	0.970326	1.20311	1.043	0.952669	0.892	0.3118
A0A286ZYX8	46	S	ALDOA	0.999648	1.76191e-14	164.28	LQS(1)IGTENTEENR	2	6.9578	5	0.923	1.049			1.035		0.953		1.027	1.003	1.011	0.965	1	0.993	0.898734	1.04586			1.035		0.939
A0A286ZYX8	344	T	ALDOA	0.912556	1.52905e-16	93.517	ALANSLACQGKY(0.001)T(0.913)PS(0.087)GK	3	2.0187	5		0.899		1.166	1.179	1.009	0.804		1.027	1.003	1.011	0.965	1	0.993		0.896311		1.20829	1.179	1.01611	0.79
A0A286ZYX8	9	T	ALDOA	1	3.129e-21	162.16	PHQYPALT(1)PEQK	2	8.1683	4	0.91	0.977		1.179		0.997	0.867	0.2649	1.027	1.003	1.011	0.965	1	0.993	0.886076	0.974078		1.22176		1.00403	0.836	0.24806
A0A286ZYY1	925	S	NEK1	0.999854	0.000122839	79.311	TCS(1)LPDLSK	2	3.0886	3		0.979	0.87	1.169			0.791
A0A286ZYY1	686	S	NEK1	0.668302	0.0113997	52.662	KVWGKS(0.668)PT(0.281)DS(0.051)VLK	2	8.6785	1	0.938
A0A286ZYZ8	164	T	LGALS8	0.851599	0.000574476	57.279	S(0.004)T(0.004)QAS(0.106)T(0.852)PELT(0.032)EIS(0.002)QENVQK	2	3.5896	2		1.022				0.919	1.112		0.766	1.136	0.899	1.086	0.729	1.383		0.899648				0.664497	1.354
A0A286ZZ08	271	S	TBC1D9B	0.709266	1.03963e-199	136.72	KT(0.29)S(0.709)IADPAPESSPATQPSSPTSPLGGHQGACAQEAPTASQGLLK	4	10.549	2		0.867				1.077	0.805
A0A286ZZ08	1101	S	TBC1D9B	0.727293	3.9052e-08	99.276	QFSTS(0.259)S(0.727)DHEQS(0.013)AALG	2	10.129	2			0.914		1.079		0.847
A0A286ZZ08	1106	S	TBC1D9B	0.664429	0.000539837	57.888	QFST(0.003)S(0.166)S(0.166)DHEQS(0.664)AALG	2	12.189	1						0.984
A0A286ZZ08	270	T	TBC1D9B	0.602227	8.06489e-67	81.644	KT(0.602)S(0.397)IADPAPESSPATQPSSPTSPLGGHQGACAQEAPTASQGLLK	4	8.3153	1				1.181
A0A286ZZ08	1100	S	TBC1D9B	0.654832	7.40373e-05	81.335	QFS(0.049)T(0.049)S(0.655)S(0.246)DHEQS(0.002)AALG	2	10.574	2		0.886		1.271			0.697
A0A286ZZ51	516	T	RBM47	0.999998	2.72205e-08	91.032	PIT(1)PVYTVAPNVQR	2	7.856	6	0.804	0.725	0.716	1.526	1.317	1.09	0.571	0.0060431	0.944	0.919	0.895	1.072	1.077	1.093	0.851695	0.788901	0.8	1.42351	1.22284	0.997255	0.67	0.020921
A0A286ZZ60	536	S	SYNRG	0.514135	1.2821e-48	82.809	SDDKYEALKEES(0.514)S(0.486)PVPLTSSASSTGK	3	9.1933	1				1.181					1.04	0.981	0.994	0.978	0.987	1.021				1.20757
A0A286ZZ60	844	S	SYNRG	0.916395	0.00256454	101.64	S(0.916)LS(0.084)LGDKEISR	2	7.6396	1						0.984			1.04	0.981	0.994	0.978	0.987	1.021						0.963761
A0A286ZZ60	846	S	SYNRG	0.995961	1.55556e-18	142.08	S(0.004)LS(0.996)LGDKEISR	2	7.252	4	0.898	1.061		1.216	1.017		0.877	0.39776	1.04	0.981	0.994	0.978	0.987	1.021	0.863462	1.08155		1.24335	1.0304		0.855	0.39376
A0A286ZZ60	706	S	SYNRG	0.842993	0.000105081	62.304	ET(0.025)S(0.025)FGS(0.843)S(0.1)ES(0.006)LT(0.002)VTSLSK	2	9.2499	3		0.958							1.04	0.981	0.994	0.978	0.987	1.021		0.976555
A0A286ZZ60	606	S	SYNRG	0.963006	0.00211225	49.485	LSS(0.001)MNS(0.963)DKS(0.036)LGEK	2	9.607	2	0.904		0.912						1.04	0.981	0.994	0.978	0.987	1.021	0.869231		0.917505
A0A286ZZ60	537	S	SYNRG	0.583966	2.67993e-48	73.948	SDDKYEALKEES(0.398)S(0.584)PVPLT(0.009)S(0.004)S(0.002)AS(0.001)S(0.001)TGK	3	10.192	1			0.879						1.04	0.981	0.994	0.978	0.987	1.021			0.884306
A0A286ZZ60	396	S	SYNRG	0.990513	7.7608e-05	49.967	T(0.001)ADS(0.008)IS(0.991)PLEPPTK	2	7.959	2		0.851	0.978						1.04	0.981	0.994	0.978	0.987	1.021		0.867482	0.983903
A0A286ZZ63	25	T	SMC4	0.288927	3.89949e-05	43.727	EEGPPQS(0.289)PDRT(0.289)S(0.289)S(0.133)DAQPESPPGCSESR	3	6.9883	0
A0A286ZZ63	33	S	SMC4	0.99994	4.67414e-30	128.68	TSSDAQPES(1)PPGCSESR	2	1.628	7	1.245	1.016	1.042	0.679	0.706	1.205	1.275	0.23286
A0A286ZZ63	21	S	SMC4	0.909278	1.04317e-48	81.618	EEGPPQS(0.909)PDRT(0.043)S(0.019)S(0.029)DAQPESPPGCSESR	3	7.1237	5	0.814		0.898	1.33	1.012	1.067	0.753	0.093181
A0A286ZZ63	26	S	SMC4	0.288927	3.89949e-05	43.727	EEGPPQS(0.289)PDRT(0.289)S(0.289)S(0.133)DAQPESPPGCSESR	3	6.9883	0
A0A286ZZ63	48	T	SMC4	0.999984	2.69429e-107	166.46	APATAET(1)PSEEIDNR	2	7.5228	6	0.797	0.868	0.798	1.685	1.078	0.934	0.666	0.173016
A0A286ZZ78	103	T	BRD9	1	5.02105e-82	173.13	EKEHCDT(1)EGEADDFDPGKK	3	8.0807	7		0.752		1.389	1.181	0.971	0.637
A0A286ZZB4	706	T	OSBPL8	0.980685	0.0405161	40.861	HRT(0.981)PMVS(0.019)VPK	2	7.5355	1	0.938								1	1.03	0.995	1.007	0.967	1.002	0.938
A0A286ZZB7	18	T	HIST1H1E	1	4.95211e-76	132.08	SETAPAAPAAPAPAEKT(1)PVK	2	2.6632	21	1.115	1.028	1.032	0.985	0.985	0.84	1.13	0.104376	1.353	1.392	1.339	0.621	0.628	0.667	0.824095	0.738506	0.770724	1.58615	1.56847	1.25937	0.529	0.00148402
A0A286ZZF2	63	S	ABLIM1	0.417572	5.70509e-12	93.495	DCLCQLCAQPMS(0.165)S(0.418)S(0.418)PK	2	7.2001	0
A0A286ZZF2	64	S	ABLIM1	0.675428	1.05015e-61	160.52	DCLCQLCAQPMS(0.085)S(0.24)S(0.675)PK	2	6.4351	4			0.93	1.171	1.07	0.982	0.866
A0A286ZZF2	523	S	ABLIM1	1	0.000372878	86.729	GVS(1)MPNMLEPK	2	6.5707	6	0.828	0.879	0.795	1.326	1.216	1.073	0.692	0.0058187
A0A286ZZF2	199	T	ABLIM1	0.499368	0.00130065	53.878	T(0.499)S(0.499)S(0.001)ESIYSR	2	9.4779	0
A0A286ZZF2	279	S	ABLIM1	0.999838	1.44729e-127	191.49	TLS(1)PTPSAEGYQDGR	2	9.9979	12	0.842	0.919	0.864	1.305	1.188	0.982	0.755	0.03512
A0A286ZZF2	277	T	ABLIM1	0.942551	9.16609e-06	86.838	T(0.943)LS(0.057)PT(0.001)PSAEGYQDGRDR	3	6.3509	2			0.657		1.407		0.467
A0A286ZZF2	401	S	ABLIM1	0.886109	5.59347e-22	138.33	RS(0.886)S(0.114)GREEDDEELLR	3	6.2329	8	1.017	0.888	0.836	1.164	1.151	1.01	0.824	0.057657
A0A286ZZF2	402	S	ABLIM1	0.986641	2.94494e-07	96.78	RS(0.013)S(0.987)GREEDDEELLR	3	4.4081	4	0.831	0.862		1.379	1.176		0.663	0.03774
A0A286ZZF2	215	S	ABLIM1	0.999838	4.61805e-146	178.23	PGSSIPGS(1)PGHTIYAK	2	8.299	12	0.844	0.911	0.823	1.225	1.27	1.028	0.732	0.0127646
A0A286ZZF2	200	S	ABLIM1	0.87912	4.6552e-10	105.79	LRPTRT(0.06)S(0.879)S(0.06)ES(0.001)IYSR	3	2.7485	5	0.835	0.976			1.212	0.998	0.819	0.25388
A0A286ZZF2	317	T	ABLIM1	0.320016	8.69441e-20	53.018	HS(0.001)Y(0.001)T(0.059)PT(0.32)T(0.32)S(0.15)RS(0.15)PQHFHRPDQGINIYR	4	6.9152	0
A0A286ZZF2	321	S	ABLIM1	0.777795	6.81983e-11	43.493	HSYT(0.004)PT(0.072)T(0.072)S(0.072)RS(0.778)PQHFHRPDQGINIYR	4	8.1403	1					1.123
A0A286ZZF2	318	T	ABLIM1	0.320016	8.69441e-20	53.018	HS(0.001)Y(0.001)T(0.059)PT(0.32)T(0.32)S(0.15)RS(0.15)PQHFHRPDQGINIYR	4	6.9152	0
A0A286ZZF2	300	S	ABLIM1	0.972978	4.18074e-08	88.796	S(0.013)T(0.013)S(0.973)QGSINSPGYSR	2	7.9682	6	1.348	1.032	0.992	1.072	0.791	0.734	1.298	0.152855
A0A286ZZG5	382	Y	DYRK2	0.997949	2.79781e-08	82.716	VY(0.001)T(0.001)Y(0.998)IQSR	2	5.5168	6	0.834	0.851	0.793	1.31	1.22	1.107	0.681	0.00198287
A0A286ZZG5	30	S	DYRK2	1	2.79837e-06	57.042	QLQAS(1)PGLGAGAPR	2	6.1345	3	0.865		0.754		1.371		0.59
A0A286ZZI6	69	S	LRRFIP1	0.499999	2.7765e-63	165.2	S(0.5)LPS(0.5)LSAATLASLGGTSSR	2	10.179	1		0.958
A0A286ZZI6	81	T	LRRFIP1	0.553919	4.45814e-43	122.21	SLPSLSAAT(0.007)LAS(0.012)LGGT(0.554)S(0.213)S(0.213)R	2	9.4061	1						0.984
A0A286ZZI6	83	S	LRRFIP1	0.633375	8.7098e-53	139.46	SLPSLS(0.001)AAT(0.033)LAS(0.017)LGGT(0.085)S(0.231)S(0.633)R	2	10.993	3	1.138	0.867			0.99		1.013
A0A286ZZI6	66	S	LRRFIP1	0.997954	6.38132e-90	165.2	S(0.998)LPS(0.002)LSAATLASLGGTSSR	2	7.9757	5	1.16	1.126	1.005	0.86	0.806		1.317	0.020955
A0A286ZZI6	16	S	LRRFIP1	1	8.79529e-22	152.23	EIECLS(1)PEAQK	2	9.3215	6	0.605	0.737	0.666	1.436	1.36	1.378	0.481	0.00024186
A0A286ZZI6	82	S	LRRFIP1	0.393684	8.94018e-44	123.72	SLPSLSAAT(0.049)LAS(0.012)LGGT(0.151)S(0.394)S(0.394)R	2	9.7095	0
A0A286ZZM0	104	S	CTDSPL2	0.999949	7.91748e-05	61.067	RKS(1)QVNGEAGSYEMTNQHVK	3	5.4423	2				1.181					0.888	1.102	0.911	1.098						1.07559
A0A286ZZM0	28	S	CTDSPL2	0.999827	2.30981e-36	112.27	KYS(1)EVDDSLPSGGEKPPK	2	4.4954	6	0.926	0.917	0.844	1.141	1.191	1.051	0.794	0.0081165	0.888	1.102	0.911	1.098			1.04279	0.832123	0.926454	1.03916			0.899
A0A286ZZP8	598	S	SRP72	0.986138	2.62854e-100	175.09	TVS(0.006)S(0.986)PPT(0.007)S(0.001)PRPGSAAAASTSTSNIIPPR	3	9.1382	6	1.14	1.363	0.48			0.804	1.237		0.984	0.954	0.986	1.029	1.027	1.019	1.15854	1.42872	0.486815			0.789009	1.299
A0A286ZZP8	602	S	SRP72	0.921887	1.12093e-141	205.18	T(0.013)VS(0.192)S(0.776)PPT(0.069)S(0.922)PRPGS(0.026)AAAAS(0.001)TSTSNIIPPR	3	9.0882	5	0.463	0.866	1.408						0.984	0.954	0.986	1.029	1.027	1.019	0.470528	0.907757	1.42799
A0A286ZZP8	597	S	SRP72	0.343339	4.69556e-19	53.335	T(0.155)VS(0.343)S(0.343)PPT(0.071)S(0.071)PRPGS(0.016)AAAASTSTSNIIPPR	3	8.8385	0									0.984	0.954	0.986	1.029	1.027	1.019
A0A286ZZP8	607	S	SRP72	0.509851	3.2959e-19	56.531	T(0.001)VS(0.014)S(0.034)PPT(0.118)S(0.291)PRPGS(0.51)AAAAS(0.021)T(0.006)S(0.003)T(0.002)S(0.001)NIIPPR	3	7.6174	1		0.958							0.984	0.954	0.986	1.029	1.027	1.019		1.00419
A0A286ZZP8	543	Y	SRP72	0.827585	0.0116451	43.272	NY(0.828)DPKVT(0.172)PDPER	3	5.0538	1						0.984			0.984	0.954	0.986	1.029	1.027	1.019						0.965653
A0A286ZZP8	601	T	SRP72	0.636567	1.4619e-111	172.47	T(0.002)VS(0.034)S(0.73)PPT(0.637)S(0.567)PRPGS(0.03)AAAAS(0.001)TSTSNIIPPR	3	8.9865	3	0.534		0.857	1.719			0.405		0.984	0.954	0.986	1.029	1.027	1.019	0.542683		0.869168	1.67055			0.423
A0A286ZZT2	1410	S	USP32	0.943877	0.000238397	105.08	LS(0.001)S(0.055)S(0.944)KENLDTSR	2	6.0632	2			1.168			0.661	1.767		1.001	0.925	0.996	0.986	1.057	1.035			1.17269			0.638647	1.836
A0A286ZZT2	1359	S	USP32	0.720896	1.34005e-07	84.266	SPSSLS(0.001)ANVIS(0.278)S(0.721)PK	2	8.1731	1						0.984			1.001	0.925	0.996	0.986	1.057	1.035						0.950725
A0A286ZZT2	451	S	USP32	0.99917	4.67019e-18	110.06	MGGGS(0.999)PS(0.001)YVNTTEEK	2	8.5472	6	1.057	1.055	1.051	0.999	0.916	0.899	1.124	0.068337	1.001	0.925	0.996	0.986	1.057	1.035	1.05594	1.14054	1.05522	1.01318	0.866604	0.868599	1.183	0.042164
A0A286ZZT2	1409	S	USP32	0.543196	0.00120038	62.494	LS(0.051)S(0.543)S(0.406)KENLDTSR	2	7.1416	2		1.286			0.739		1.74		1.001	0.925	0.996	0.986	1.057	1.035		1.39027			0.699149		1.989
A0A286ZZU1	271	S	TP53BP1	0.912469	0.00855372	40.533	SEDIPS(0.087)S(0.912)PK	2	7.7955	1			0.879						1.017	0.961	1.004	1.011	1.008	0.999			0.875498
A0A286ZZU1	384	S	TP53BP1	0.488359	1.80319e-05	59.731	S(0.001)T(0.001)PFIVPS(0.488)S(0.488)PT(0.022)EQEGR	2	7.1256	0									1.017	0.961	1.004	1.011	1.008	0.999
A0A286ZZU1	387	T	TP53BP1	0.409763	0.000261654	44.853	STPFIVPS(0.18)S(0.41)PT(0.41)EQEGR	2	8.6363	0									1.017	0.961	1.004	1.011	1.008	0.999
A0A286ZZU1	385	S	TP53BP1	0.930511	3.99772e-30	118.64	STPFIVPS(0.006)S(0.931)PT(0.063)EQEGR	2	9.4759	7	1.116	1.12	1.046	0.494	1.031	1.099	1.251	0.3867	1.017	0.961	1.004	1.011	1.008	0.999	1.09735	1.16545	1.04183	0.488625	1.02282	1.1001	1.265	0.37596
A0A286ZZU1	263	S	TP53BP1	0.817548	7.91655e-06	69.224	DISVVEEQNS(0.182)PPS(0.818)R	2	7.687	1	0.938								1.017	0.961	1.004	1.011	1.008	0.999	0.922321
A0A286ZZU1	1277	S	TP53BP1	0.968172	2.05271e-97	193.56	T(0.002)S(0.024)S(0.968)GS(0.006)LSAVHSSGSSGR	2	5.7161	4	1.193	1.124	1.055		0.399		2.817		1.017	0.961	1.004	1.011	1.008	0.999	1.17306	1.16961	1.0508		0.395833		2.858
A0A286ZZU1	1637	S	TP53BP1	1	2.48393e-98	218.58	LITSEEERS(1)PAK	2	5.344	18	0.939	0.844	0.817	1.218	1.184	1.085	0.746	0.0057356	1.017	0.961	1.004	1.011	1.008	0.999	0.923304	0.878252	0.813745	1.20475	1.1746	1.08609	0.755	0.0042624
A0A286ZZU1	526	S	TP53BP1	0.49963	1.86827e-05	99.668	LMLSTSEYS(0.5)QS(0.5)PK	2	6.8064	0									1.017	0.961	1.004	1.011	1.008	0.999
A0A286ZZU1	1632	S	TP53BP1	0.488095	0.00669617	48.363	LIT(0.024)S(0.488)EEERS(0.488)PAKR	2	2.7205	0									1.017	0.961	1.004	1.011	1.008	0.999
A0A286ZZU1	228	S	TP53BP1	0.999981	1.13464e-05	56.436	HEVQS(1)NEDIHMAEQPSK	3	7.4915	3	0.917		0.949		1.061		0.879		1.017	0.961	1.004	1.011	1.008	0.999	0.901672		0.945219		1.05258		0.877
A0A286ZZU1	326	T	TP53BP1	0.81558	4.43904e-55	61.376	T(0.003)AS(0.005)GGCCT(0.816)PS(0.165)REEGGCS(0.011)LVSTPATTLHLLHLSGQR	4	10.689	4	0.915	0.99	0.922		1.06		0.889		1.017	0.961	1.004	1.011	1.008	0.999	0.899705	1.03018	0.918327		1.05159		0.903
A0A286ZZU1	1321	S	TP53BP1	1	0.000100797	92.707	GGLGKLS(1)PR	2	4.5738	4	1.074			1.049	1.135	0.941	1.031		1.017	0.961	1.004	1.011	1.008	0.999	1.05605			1.03759	1.12599	0.941942	1.02
A0A286ZZU1	528	S	TP53BP1	0.975451	8.47942e-07	99.668	LMLSTSEYS(0.024)QS(0.975)PK	2	7.6517	5	1.077	1.421		1.059	0.268	1.214	1.475	0.43462	1.017	0.961	1.004	1.011	1.008	0.999	1.059	1.47867		1.04748	0.265873	1.21522	1.505	0.42572
A0A286ZZU1	846	S	TP53BP1	0.999967	7.8289e-32	104.47	TDDAPGS(1)DQEMQHTQPQEK	3	4.6317	8	0.783	0.957	0.879	1.253	1.242		0.7	0.0172597	1.017	0.961	1.004	1.011	1.008	0.999	0.769912	0.995838	0.875498	1.23937	1.23214		0.712	0.043535
A0A286ZZU1	810	S	TP53BP1	1	6.60008e-75	183.24	ADIQEEKS(1)EEYGDLK	2	6.7596	4	0.897	0.914	0.868			1.085	0.823		1.017	0.961	1.004	1.011	1.008	0.999	0.882006	0.951093	0.864542			1.08609	0.828
A0A286ZZU1	260	S	TP53BP1	0.889224	2.91972e-143	202.58	DISVVEEQNS(0.889)PPS(0.111)R	2	8.5124	5		1.047	0.919	1.179	1.003	0.957	0.939	0.56926	1.017	0.961	1.004	1.011	1.008	0.999		1.08949	0.915339	1.16617	0.99504	0.957958	0.964	0.74152
A0A286ZZV9	75	S	KTN1	0.994961	5.72973e-29	116.36	EIQNGNLHES(0.995)DS(0.005)ESVTR	2	5.4132	3	1.023		0.79		1.136		0.798
A0A286ZZW0	467	S	BCR	0.798348	4.04714e-23	63.043	RQQDGLPYIDDS(0.798)PS(0.118)S(0.056)S(0.027)PHLGSK	3	8.3221	1						0.984
A0A286ZZW0	354	S	BCR	0.999855	0.000258756	74.424	VS(1)PSPTTYR	2	5.9381	5	0.804	0.919	0.922	1.316	1.148		0.716	0.022839
A0A287A024	21	S	ASMTL	0.944889	0.000817193	79.889	HVVLAS(0.055)AS(0.945)PR	2	6.6748	5		1.072	0.996	0.97	0.919	1.091	1.041	0.59494	0.999	0.985	0.955	0.97	0.958	1.134		1.08832	1.04293	1	0.95929	0.962081	1.094	0.031219
A0A287A024	19	S	ASMTL	0.576634	0.00143192	63.212	HVVLAS(0.577)AS(0.423)PR	2	7.8734	3	1.002			0.97		1.092	0.972		0.999	0.985	0.955	0.97	0.958	1.134	1.003			1		0.962963	1.022
A0A287A044	129	T	GOT2	0.990438	0.0286972	63.766	PS(0.01)WGNHT(0.99)PIFR	2	6.7418	1			0.879						0.986	1.012	1.011	1.024	0.996	0.97			0.869436
A0A287A061	832	S	HMGCR	0.999815	0.0133035	41.499	S(1)KINLQDLQGTCTK	3	-4.6869	1	0.938
A0A287A072	470	S	LRCH4	1	3.77256e-12	100.36	RS(1)PQLLDEKEVMAQLR	3	7.8086	6	1.057	1.087	0.973	0.796	0.809	1.218	1.104	0.45544	0.863	0.941	0.904		1.092	1.2	1.2248	1.15515	1.07633		0.740842	1.015	1.312	0.112142
A0A287A073	292	Y	DYRK1A	0.999878	5.49493e-13	121.31	IYQY(1)IQSR	2	6.7455	4	0.866	0.866			1.268	1.027	0.755	1e-32
A0A287A073	509	S	DYRK1A	0.914773	0.000601568	67.927	HS(0.915)GGHFT(0.085)AAVQAMDCETHSPQVR	4	10.592	1		0.958
A0A287A0B3	272	S	UBAP2L	0.999958	2.89908e-261	282.33	STSAPQMS(1)PGSSDNQSSSPQPAQQK	3	8.2117	13	1.085	1.118	1.075	0.994	0.902	0.796	1.218	0.037176
A0A287A0B3	221	S	UBAP2L	0.999949	2.45568e-140	226.73	TPNDSTVHS(1)PFTK	2	6.4597	5	0.713		0.579	1.466	1.232	1.225	0.494	0.0073765
A0A287A0B3	412	S	UBAP2L	0.506323	0.00118039	42.888	RY(0.009)PS(0.071)S(0.353)IS(0.506)S(0.265)S(0.795)PQKDLT(0.001)QAK	3	4.8067	1						0.984
A0A287A0B3	276	S	UBAP2L	0.328223	7.01137e-11	64.21	S(0.001)T(0.001)SAPQMS(0.328)PGS(0.328)S(0.328)DNQS(0.046)S(0.285)S(0.683)PQPAQQK	3	6.932	0
A0A287A0B3	259	S	UBAP2L	0.697832	2.16096e-134	148.31	QAFTSSSTMMEVFLQEKPPAVATSTAAPPPPS(0.151)S(0.698)PLPS(0.151)K	3	7.5854	4	0.817		0.863	1.411	1.069		0.677	0.115019
A0A287A0B3	282	S	UBAP2L	0.993496	1.01e-68	151.18	STSAPQMSPGSSDNQSS(0.006)S(0.993)PQPAQQK	3	7.4158	8		0.484	0.539	1.355	1.485	1.391	0.363	0.00031853
A0A287A0B3	258	S	UBAP2L	0.482218	6.15427e-20	61.422	QAFTSSSTMMEVFLQEKPPAVATS(0.001)T(0.001)AAPPPPS(0.482)S(0.482)PLPS(0.033)K	4	7.601	0
A0A287A0B3	668	T	UBAP2L	0.477914	2.69508e-06	56.473	DGSLAS(0.001)NPY(0.044)S(0.478)GDLT(0.478)K	2	8.4146	0
A0A287A0B3	281	S	UBAP2L	0.497434	2.7359e-14	76.049	STSAPQMSPGSSDNQS(0.005)S(0.497)S(0.497)PQPAQQK	3	7.9939	0
A0A287A0B3	413	S	UBAP2L	0.421642	0.000733145	55.604	YPS(0.023)S(0.008)IS(0.125)S(0.422)S(0.422)PQKDLTQAK	2	6.9873	0
A0A287A0B3	664	S	UBAP2L	0.477914	2.69508e-06	56.473	DGSLAS(0.001)NPY(0.044)S(0.478)GDLT(0.478)K	2	8.4146	0
A0A287A0B3	414	S	UBAP2L	0.999864	3.5783e-82	213.56	RYPSSISSS(1)PQK	2	7.4063	23	0.946	0.88	0.883	1.146	1.126	1.079	0.808	0.00197692
A0A287A0B3	409	S	UBAP2L	0.642402	0.00254992	47.915	RY(0.002)PS(0.642)S(0.264)IS(0.046)S(0.046)SPQK	2	8.3912	1			0.879
A0A287A0B3	275	S	UBAP2L	0.328223	7.01137e-11	64.21	S(0.001)T(0.001)SAPQMS(0.328)PGS(0.328)S(0.328)DNQS(0.046)S(0.285)S(0.683)PQPAQQK	3	6.932	0
A0A287A0B3	410	S	UBAP2L	0.536168	0.00105671	55.094	RY(0.004)PS(0.087)S(0.536)IS(0.366)S(0.145)S(0.861)PQKDLTQAK	3	6.9609	1			0.879
A0A287A0D5	264	S	FEM1A	1	1.1151e-08	99.127	EGPTASPACVQPQS(1)PR	2	4.4958	6	0.852	0.924	0.819	1.522	1.09	0.921	0.735	0.131082
A0A287A0G8	191	S	---	1	0.01869	45.939	WS(1)PLPDGHK	2	6.0041	1				1.181
A0A287A0G8	245	T	---	0.937088	0.00413315	41.188	ALGLT(0.937)PS(0.056)S(0.004)S(0.002)VINLHNYK	2	6.6065	1	0.938
A0A287A0I8	339	S	DBN1	0.999943	0	338.42	SPS(1)DSSTASTPVAEQIER	2	7.8749	5	1.037	1.115	1.016	0.933		0.773	1.238	0.070862	1.076	1.056	1.051	0.934	0.937	0.947	0.963755	1.05587	0.966698	0.998929		0.816262	1.097	0.33654
A0A287A0I8	312	S	DBN1	0.762245	0.0127734	45.169	VASAS(0.002)AGS(0.001)CDVPS(0.762)PFNHRPGS(0.174)HLDS(0.061)HR	4	4.8009	1	0.938								1.076	1.056	1.051	0.934	0.937	0.947	0.871747
A0A287A0I8	142	S	DBN1	0.984478	0.00231895	67.507	LS(0.016)S(0.984)PVLHR	2	3.87	3	0.941	0.956							1.076	1.056	1.051	0.934	0.937	0.947	0.874535	0.905303
A0A287A0I8	337	S	DBN1	0.832076	1.8471e-74	129.44	MAPT(0.005)PIPARS(0.832)PS(0.123)DS(0.018)S(0.018)T(0.003)ASTPVAEQIER	3	8.8842	5	0.982	1.111	0.977		0.767		1.334		1.076	1.056	1.051	0.934	0.937	0.947	0.912639	1.05208	0.929591		0.81857		1.179
A0A287A0I8	141	S	DBN1	0.902088	3.04643e-05	66.087	LS(0.902)S(0.098)PVLHR	2	3.4467	4			0.944	1.071	1.093	1.029	0.887		1.076	1.056	1.051	0.934	0.937	0.947			0.898192	1.14668	1.16649	1.08659	0.793
A0A287A0I8	346	T	DBN1	0.930919	0.000194501	71.471	SPSDS(0.001)S(0.002)T(0.013)AS(0.054)T(0.931)PVAEQIER	2	8.0927	1			0.879						1.076	1.056	1.051	0.934	0.937	0.947			0.836346
A0A287A0J5	1595	S	CHD3	0.999834	6.46546e-178	208.89	MEAEADTPS(1)PAPSLGER	2	8.78	11	0.843	0.796	0.779	1.327	1.342	1.048	0.651	0.0072234
A0A287A0J5	1543	S	CHD3	0.679888	2.42764e-22	57.431	T(0.005)S(0.005)PT(0.028)T(0.96)PEAS(0.13)AANS(0.68)PCT(0.099)S(0.085)KPAT(0.007)PAPS(0.001)EK	3	9.5132	1						0.984
A0A287A0J5	707	S	CHD3	0.984574	1.00916e-178	184.83	ELQGDGPPS(0.008)S(0.985)PT(0.008)NDPTVK	2	4.5716	5	0.908	0.884		1.267	1.17	0.979	0.787	0.098861
A0A287A0J5	71	S	CHD3	0.999993	1.03742e-17	84.071	KLDS(1)EEEFGSERDEYR	3	8.3043	4		1.087			1.08	0.889	1.104
A0A287A0J5	1535	T	CHD3	0.959628	2.42764e-22	57.431	T(0.005)S(0.005)PT(0.028)T(0.96)PEAS(0.13)AANS(0.68)PCT(0.099)S(0.085)KPAT(0.007)PAPS(0.001)EK	3	9.5132	1						0.984
A0A287A0J5	1539	S	CHD3	0.395879	8.05166e-07	44.667	TSPTT(0.001)PEAS(0.396)AANS(0.396)PCT(0.056)S(0.12)KPAT(0.026)PAPS(0.005)EK	3	8.5675	0
A0A287A0P7	69	S	IRF2BPL	1	6.97403e-64	143.7	AHGCFQDGRS(1)PGPPPPVGVK	3	8.5838	6	0.995	1.155	0.979	1.11	0.938	0.834	1.086	0.42908	1.464	1.201	0.877	1.077	0.794	0.586	0.679645	0.961699	1.11631	1.03064	1.18136	1.42321	0.759	0.1733
A0A287A0P7	512	S	IRF2BPL	1	2.13117e-22	150.72	RKAS(1)PEPPDS(1)AEGALK	3	-3.9529	6	0.92		0.917	1.027	1.242		0.81	0.2744	1.464	1.201	0.877	1.077	0.794	0.586	0.628415		1.04561	0.953575	1.56423		0.665	0.3676
A0A287A0P7	310	S	IRF2BPL	0.937424	0.000529273	71.935	RPGS(0.937)VS(0.043)S(0.017)T(0.003)DQER	2	3.0505	2	0.948		0.871						1.464	1.201	0.877	1.077	0.794	0.586	0.647541		0.993158
A0A287A0P7	518	S	IRF2BPL	1	0.00841184	53.193	RKAS(1)PEPPDS(1)AEGALK	3	-3.9529	1					1.123				1.464	1.201	0.877	1.077	0.794	0.586					1.41436
A0A287A0P7	624	S	IRF2BPL	0.829563	6.71658e-12	75.006	RNS(0.89)S(0.267)S(0.83)PVS(0.013)PASVPGQR	2	8.7192	5		1.329		1.552	0.336		1.408		1.464	1.201	0.877	1.077	0.794	0.586		1.10658		1.44104	0.423174		1.187
A0A287A0P7	622	S	IRF2BPL	0.910008	6.71658e-12	75.006	RNS(0.91)S(0.409)S(0.678)PVS(0.003)PASVPGQR	2	7.3626	2		1.015		1.111			0.914		1.464	1.201	0.877	1.077	0.794	0.586		0.845129		1.03157			0.819
A0A287A0S2	246	S	ATF7	0.336141	2.47188e-11	51.337	PVSMVPNIPGIPGPPVNS(0.157)S(0.157)GS(0.157)IS(0.336)PS(0.157)GHPMPS(0.036)EAK	3	7.4975	0									1.195	1.074	0.993	0.837	0.901
A0A287A0S2	53	T	ATF7	0.691081	0.000114517	76.049	TDSVIIADQT(0.034)PT(0.691)PT(0.275)R	2	8.2533	3				1.007	1.261	1.008			1.195	1.074	0.993	0.837	0.901					1.20311	1.39956
A0A287A0S2	51	T	ATF7	0.41455	0.0102072	46.068	TDSVIIADQT(0.415)PT(0.415)PT(0.171)R	2	8.2676	0									1.195	1.074	0.993	0.837	0.901
A0A287A0S2	171	S	ATF7	0.406242	4.26555e-15	50.621	PGS(0.056)LPLHLGY(0.019)DPLHPT(0.153)LPS(0.406)PT(0.183)S(0.183)VITQAPPSNR	4	6.0634	0									1.195	1.074	0.993	0.837	0.901
A0A287A0S2	55	T	ATF7	0.665464	0.0273157	41.188	TDSVIIADQT(0.032)PT(0.303)PT(0.665)R	2	8.6683	1			0.879						1.195	1.074	0.993	0.837	0.901				0.885196
A0A287A0W8	589	S	---	0.999898	0.00428088	64.56	RPS(1)EEVGHLTSALR	3	6.959	1		0.958
A0A287A0W8	1006	S	---	0.69929	0.000220619	63.355	VEAPQGEAS(0.699)PS(0.301)FPGER	2	10.352	1						0.984
A0A287A0W8	1064	T	---	1	5.81744e-31	113.61	QEVGPPLPPLLAPLVAT(1)PPR	2	6.0752	4	0.84	0.921		1.136		1.163	0.766	0.030101
A0A287A123	254	S	SCEL	1	1.19104e-07	86.952	AKS(1)LENLVFVNTR	2	9.7866	5	0.863	0.901	0.884	1.138		1.152	0.771	0.00057817
A0A287A123	91	S	SCEL	0.9992	1.09372e-14	117.21	YRS(0.999)DDT(0.001)LDR	2	6.7311	5	0.859	1.164		0.561	1.273	1.241	0.987	0.91934
A0A287A136	190	S	ASPM	0.999981	7.416e-05	50.519	VRS(1)PLQACENLAVNESCSPK	3	9.084	1						0.984			0.821	0.786	0.859	1.048	1.124	1.361						0.722998
A0A287A136	606	S	ASPM	1	0.000191388	92.445	IHFS(1)PVEPK	2	6.7256	5	0.568	0.556		1.489	1.388	1.297	0.404	0.00041747	0.821	0.786	0.859	1.048	1.124	1.361	0.691839	0.707379		1.4208	1.23488	0.952976	0.582	0.039621
A0A287A1A2	741	S	MGA	0.99957	0.000655712	44.82	SILPYPVS(1)PK	2	8.678	3		1.994			0.786	0.214	3.988
A0A287A1A2	56	S	MGA	0.718452	2.33242e-06	84.58	DACALASS(0.008)VS(0.273)S(0.718)PGK	2	8.9031	3	0.66			1.479		1.029	0.526
A0A287A1C6	205	S	NUMB	0.308521	3.01493e-08	41.104	TVVGSSVAPGNT(0.003)T(0.003)PS(0.03)PS(0.309)S(0.309)PT(0.153)S(0.077)PT(0.039)LDAT(0.039)AS(0.039)LEMNNPHAIPR	4	7.7097	0									1.032	1.057	0.977	0.989	0.976	0.969
A0A287A1C6	204	S	NUMB	0.308521	3.01493e-08	41.104	TVVGSSVAPGNT(0.003)T(0.003)PS(0.03)PS(0.309)S(0.309)PT(0.153)S(0.077)PT(0.039)LDAT(0.039)AS(0.039)LEMNNPHAIPR	4	7.7097	0									1.032	1.057	0.977	0.989	0.976	0.969
A0A287A1C6	551	S	NUMB	0.925303	0.000200564	44.82	T(0.03)NPS(0.925)PT(0.042)NPFS(0.001)S(0.001)DLQK	2	11.725	2			0.937			0.919	1.02		1.032	1.057	0.977	0.989	0.976	0.969			0.959058			0.9484	1.011
A0A287A1C6	207	T	NUMB	0.21513	1.38879e-47	44.454	TVVGSSVAPGNT(0.003)T(0.006)PS(0.053)PS(0.106)S(0.106)PT(0.215)S(0.215)PT(0.215)LDAT(0.053)AS(0.027)LEMNNPHAIPR	3	-0.31668	0									1.032	1.057	0.977	0.989	0.976	0.969
A0A287A1C6	210	T	NUMB	0.21513	1.38879e-47	44.454	TVVGSSVAPGNT(0.003)T(0.006)PS(0.053)PS(0.106)S(0.106)PT(0.215)S(0.215)PT(0.215)LDAT(0.053)AS(0.027)LEMNNPHAIPR	3	-0.31668	0									1.032	1.057	0.977	0.989	0.976	0.969
A0A287A1C6	208	S	NUMB	0.21513	1.38879e-47	44.454	TVVGSSVAPGNT(0.003)T(0.006)PS(0.053)PS(0.106)S(0.106)PT(0.215)S(0.215)PT(0.215)LDAT(0.053)AS(0.027)LEMNNPHAIPR	3	-0.31668	0									1.032	1.057	0.977	0.989	0.976	0.969
A0A287A1C6	355	S	NUMB	0.720122	6.17325e-12	97.681	RT(0.28)PS(0.72)EADRWLEEVSK	3	2.662	2	0.914	0.983							1.032	1.057	0.977	0.989	0.976	0.969	0.885659	0.929991
A0A287A1C8	203	S	CGNL1	0.994476	1.93721e-05	80.815	LQPT(0.006)S(0.994)PPLEDPAK	2	8.9159	4	1.082	1.094	1.064		0.556		1.942
A0A287A1C8	413	S	CGNL1	0.975421	1.3112e-27	131.63	NLGKS(0.975)T(0.025)EHLLRPSQVCPPR	3	8.2038	9	0.862	1.099	0.908	1.037		1.007	0.936	0.50832
A0A287A1C8	250	S	CGNL1	0.999986	4.2426e-56	123.16	EVEEALS(1)PGGRPLPTHGPHTHPEAK	3	8.0613	10	1.082	1.142	1.02	0.827	1.041	0.854	1.192	0.085345
A0A287A1C8	282	S	CGNL1	1	2.5243e-67	200.46	RQDS(1)AGPVLDGAR	2	9.34	5	0.869	0.843	0.814		1.132	1.24	0.71	0.0038231
A0A287A1C8	414	T	CGNL1	0.719708	0.000144381	63.766	NLGKS(0.28)T(0.72)EHLLRPSQVCPPR	4	8.7369	1					1.123
A0A287A1C8	202	T	CGNL1	0.650356	0.000105517	66.485	LQPT(0.65)S(0.35)PPLEDPAK	2	9.1267	1						0.984
A0A287A1E0	486	S	EEF2	0.984478	0.00507374	57.032	FS(0.016)VS(0.984)PVVR	2	1.9682	1		0.958
A0A287A1E0	57	T	EEF2	0.999997	4.40274e-38	153.25	AGETRFT(1)DTR	2	9.6286	19	1.594	1.132	1.255	0.791	0.583	0.496	2.129	0.0109234
A0A287A1E0	419	T	EEF2	1	1.06811e-13	143.22	IMGPNYT(1)PGKK	2	7.3724	9	0.036	1.434	1.29	0.031	1.724	1.416	0.87	0.98208
A0A287A1E0	484	S	EEF2	0.901513	0.00297855	54.436	FS(0.902)VS(0.098)PVVR	2	1.7055	1			0.879
A0A287A1E3	242	S	WRAP73	1	0.0014473	63.79	EAEKS(1)PPLALGR	2	8.4378	3		1.172		1.065		0.861	1.217
A0A287A1F0	715	S	VPS13C	0.965475	0.000523399	74.733	TNNS(0.034)S(0.965)LEEIMDK	2	6.9176	4	1.049	1.066	0.908			0.725	1.39
A0A287A1F1	203	S	CLDN1	0.998713	5.15508e-18	143.25	PYPKPS(0.999)PS(0.001)SGKDYV	2	10.011	15	0.969	0.905	0.986	1.854	0.768	0.639	0.877	0.96362	1.001	1.004	0.95	0.984	1.034	1.027	0.968032	0.901394	1.03789	1.88415	0.742747	0.622201	0.895	0.97324
A0A287A1F1	206	S	CLDN1	0.890617	1.88019e-05	60.324	PYPKPS(0.798)PS(0.294)S(0.891)GKDY(0.017)V	2	7.9984	1				1.181					1.001	1.004	0.95	0.984	1.034	1.027				1.2002
A0A287A1F3	150	S	ELF1	0.976831	2.67559e-36	101.55	TKPPRPDS(0.977)PAT(0.019)T(0.004)PNIS(0.001)VK	3	5.7774	7		0.906	0.769	1.269	1.232	0.993	0.719	0.068001	1.064	0.78	0.925		1.019	1.212		1.16154	0.831351		1.20903	0.819307	0.983	0.9649
A0A287A1L0	536	T	LATS2	0.843095	0.0421788	51.872	QIQT(0.843)S(0.157)PVPVR	2	10.036	1			0.879
A0A287A1L0	537	S	LATS2	0.978015	0.0013132	71.066	QIQT(0.022)S(0.978)PVPVR	2	6.7489	3	0.808				1.168	1.081	0.719
A0A287A1P5	244	S	PRPSAP1	1	5.45214e-275	226.66	LGLAVIHGEAQCAELDMDDGRHS(1)PPMVK	4	10.022	6	0.89	1.068	0.944			0.849	1.139
A0A287A1W6	19	S	CENPA	1	0.00682228	45.183	RRPAS(1)PAPAAPR	3	4.342	1			0.879
A0A287A1X0	208	S	FNDC3B	0.999815	0.000121904	114.93	LNS(1)PPSSIYK	2	7.0612	4	0.736		0.704	1.456		1.163	0.55	0.035437
A0A287A1X0	396	S	FNDC3B	0.84451	0.00543857	62.454	S(0.027)KS(0.845)S(0.126)LT(0.002)LQWK	2	5.6659	2				1.219		0.952
A0A287A1Y2	240	S	VANGL1	0.725655	4.0605e-24	132.61	RRDS(0.726)S(0.274)HNELYYEEAEHER	4	7.8378	1					1.123
A0A287A1Y2	241	S	VANGL1	0.499271	0.000185508	43.177	RRDS(0.499)S(0.499)HNELY(0.001)YEEAEHER	3	7.6969	0
A0A287A202	38	S	YRDC	1	1.18882e-11	87.251	LLRPPS(1)PAPAAPGAR	2	8.5501	8		1.052	0.825	1.097	1.114	1.026	0.87	0.22608
A0A287A268	814	S	SCAF1	0.773929	0.000471246	67.838	ES(0.774)RS(0.226)PFLKPDER	3	1.9554	1						0.984			1.061	1.056	1	0.924	1.013	0.947						1.03907
A0A287A268	240	S	SCAF1	0.999499	1.75104e-55	78.905	FDIYDPFHPTDEAYS(0.999)PPPAPEQK	3	8.3989	3		0.861	1.051			0.892	1.072		1.061	1.056	1	0.924	1.013	0.947		0.815341	1.051			0.941922	0.991
A0A287A268	890	S	SCAF1	0.990117	7.18363e-10	106.97	GAEET(0.001)S(0.009)WS(0.99)GEER	2	8.1946	5	0.81	0.887	0.859		1.294	1.066	0.722	0.0276	1.061	1.056	1	0.924	1.013	0.947	0.763431	0.839962	0.859		1.27739	1.12566	0.683	0.0105358
A0A287A268	816	S	SCAF1	0.934997	0.000123669	113.34	ES(0.065)RS(0.935)PFLKPDER	3	1.6162	6	0.706	0.721	0.716	1.638	1.452		0.462	0.050004	1.061	1.056	1	0.924	1.013	0.947	0.66541	0.682765	0.716	1.77273	1.43337		0.429	0.0021182
A0A287A268	914	T	SCAF1	0.887061	9.39487e-27	83.474	AAPPPPALT(0.887)PDS(0.093)QT(0.018)VDS(0.001)S(0.001)CK	2	3.9268	5	0.911	1.066	0.987	1.098	0.971		0.955	0.57868	1.061	1.056	1	0.924	1.013	0.947	0.858624	1.00947	0.987	1.18831	0.958539		0.887	0.33952
A0A287A277	152	S	TJP2	1	4.64949e-14	139.7	GRS(1)IDPTYDR	2	10.696	14	0.985	0.897	0.407	1.353	1.35	1.185	0.589	0.169476
A0A287A277	910	S	TJP2	0.999987	0.000167293	106.58	TANREDS(1)FDLSR	2	5.9963	2				1.242	1.065
A0A287A277	1060	S	TJP2	0.999755	2.02393e-32	153.52	GS(1)YGSDAEEEEYR	2	6.1331	6	0.936	0.829	0.801	1.49	1.151	0.925	0.72	0.098601
A0A287A277	328	S	TJP2	1	5.49578e-39	145.18	RQQYS(1)DYDYHSSNEK	3	8.8755	11	0.402	0.398	0.417	3.099	0.859	1.275	0.233	0.074724
A0A287A277	1063	S	TJP2	1	0	344.87	GSYGS(1)DAEEEEYR	2	10.177	12	0.87	0.94	0.86	1.457	1.056	0.925	0.777	0.163299
A0A287A277	88	S	TJP2	1	1.02008e-183	264.96	SHS(1)WEDS(1)PER	2	9.6036	24	0.889	0.761	0.709	1.501	1.348	0.967	0.618	0.034144
A0A287A277	162	S	TJP2	0.999999	8.59285e-40	138.23	AYS(1)PEEEYGR	2	8.4658	11	0.753	0.893		1.267	1.104	1.19	0.693	0.020418
A0A287A277	865	S	TJP2	0.761132	1.41533e-09	102.1	S(0.001)S(0.001)EPVQHEES(0.761)IRKPS(0.238)PEPR	4	6.6392	2				1.149	1.153
A0A287A277	82	S	TJP2	1	2.6706e-80	217.2	GGRS(1)HS(1)WEDS(1)PER	2	4.9053	12	0.796	0.629	0.677	2.121	1.092	0.942	0.506	0.074721
A0A287A277	84	S	TJP2	1	1.97018e-209	257.01	GGRS(1)HS(1)WEDS(1)PER	2	4.9053	24	1.372	1.22	1.26	1.874	0.139	0.12	1.806	0.25666
A0A287A277	334	S	TJP2	0.99993	7.0298e-67	171.28	RQQY(0.003)S(0.996)DY(0.002)DYHS(1)S(1)NEKLK	3	6.0675	18	0.555	0.538	0.565	2.381		1.17	0.311	0.198101
A0A287A277	190	S	TJP2	0.999783	0.000817843	80.389	SHEHLHS(1)RS(1)PS(1)PELQGR	3	7.2295	1			0.879
A0A287A277	890	S	TJP2	1	7.43954e-103	237.79	DQLRDNS(1)PPPAFKPEPPK	3	7.8318	22	0.879	0.948	0.803	1.154	1.304	1.006	0.759	0.037721
A0A287A277	870	S	TJP2	0.99963	5.1286e-124	213.69	SSEPVQHEESIRKPS(1)PEPR	3	7.6612	5	0.808		0.795			1.215	0.66
A0A287A277	194	S	TJP2	1	2.99658e-06	80.389	SHEHLHS(1)RS(1)PS(1)PELQGR	3	7.2295	2			0.879
A0A287A277	582	S	TJP2	0.999957	7.89768e-24	142.76	AEQMASVQTAQRDS(1)AGDR	3	6.2909	9	0.868	0.822	0.765	1.493	1.323	0.89	0.662	0.072005
A0A287A277	192	S	TJP2	0.99998	0.000817843	80.389	SHEHLHS(1)RS(1)PS(1)PELQGR	3	7.2295	1			0.879
A0A287A277	332	Y	TJP2	0.837685	3.23881e-23	155.75	RQQYSDYDY(0.838)HS(0.18)S(0.982)NEKLK	3	7.5112	1					1.123
A0A287A277	345	S	TJP2	0.999979	0.00201914	83.061	ERPNS(1)REDMQSR	2	7.947	1	0.938
A0A287A277	319	S	TJP2	0.999743	0.00197627	74.486	SFS(1)PEER	2	3.9419	5	1.203	0.928	0.91	1.063	0.915		1.025	0.89142
A0A287A277	317	S	TJP2	0.553387	0.00694337	66.087	S(0.553)FS(0.447)PEER	2	4.4732	1						0.984
A0A287A277	335	S	TJP2	0.999999	1.16104e-128	207.41	RQQYSDYDYHS(1)S(1)NEKLK	3	6.9085	22	0.688	0.627	0.664	2.103	1.074	1.102	0.462	0.082876
A0A287A277	148	S	TJP2	0.975957	6.47327e-09	96.26	ES(0.024)S(0.976)RGRS(1)IDPTYDR	2	8.2905	9	0.849	0.922	0.861	1.408	1.101	0.965	0.758	0.079418
A0A287A2F4	69	S	C18orf25	0.415626	3.41067e-05	59.997	RDS(0.169)S(0.416)ES(0.416)QLASTESDKPTTGR	3	5.4047	0									0.909	1.156	1.179	0.82	0.991	0.945
A0A287A2F4	67	S	C18orf25	0.619401	3.41067e-05	59.997	RDS(0.174)S(0.619)ES(0.206)QLAS(0.039)T(0.042)ES(0.881)DKPT(0.021)T(0.018)GR	3	6.459	1				1.181					0.909	1.156	1.179	0.82	0.991	0.945				1.44024
A0A287A2F4	145	S	C18orf25	0.948031	4.73991e-05	108.41	S(0.051)RS(0.948)ES(0.001)ETSTMAAK	2	2.434	4	1.128	1.098	1.043			0.459	2.374		0.909	1.156	1.179	0.82	0.991	0.945	1.24092	0.949827	0.884648			0.485714	2.111
A0A287A2F4	66	S	C18orf25	0.993549	0	363.83	RDS(0.994)S(0.006)ESQLASTESDKPTTGR	3	8.105	11	0.846	0.809	0.813	1.391	1.297	0.981	0.673	0.069782	0.909	1.156	1.179	0.82	0.991	0.945	0.930693	0.699827	0.689567	1.69634	1.30878	1.0381	0.574	0.033979
A0A287A2F4	76	S	C18orf25	0.963242	0.000622536	58.89	RDS(0.329)S(0.399)ES(0.271)QLAS(0.003)T(0.009)ES(0.963)DKPT(0.017)T(0.008)GR	3	7.0763	3	0.855	1.007		1.226			0.759		0.909	1.156	1.179	0.82	0.991	0.945	0.940594	0.871107		1.49512			0.606
A0A287A2H3	87	S	CHD2	0.5	0.00441863	45.654	LKDEHGIEFS(0.5)S(0.5)PR	3	3.2795	1						0.984
A0A287A2H3	88	S	CHD2	0.719342	0.000160895	66.485	LKDEHGIEFS(0.281)S(0.719)PR	3	0.45008	2				1.207		0.962
A0A287A2J8	888	T	ERBIN	0.447877	2.96751e-23	49.654	RTESHDT(0.001)DS(0.001)S(0.001)IDVGLS(0.099)KS(0.448)T(0.448)EDLS(0.003)PQR	3	8.5817	0
A0A287A2J8	907	S	ERBIN	0.991015	3.33918e-05	87.251	S(0.007)HS(0.991)IT(0.002)NMETGGLK	2	7.0165	3	0.912		0.972		1.035		0.91
A0A287A2J8	887	S	ERBIN	0.865318	6.05869e-74	93.526	RTESHDTDSSIDVGLS(0.021)KS(0.865)T(0.107)EDLS(0.007)PQR	4	8.6389	6	0.633	1.069		1.285		1.104	0.712	0.30766
A0A287A2J8	1306	S	ERBIN	0.944418	0.00160541	50.131	VAHQPPY(0.001)T(0.055)QPHCS(0.944)PR	3	5.9513	1				1.181
A0A287A2J8	520	T	ERBIN	0.997856	0.0118062	59.77	RYPT(0.998)PY(0.002)PDELK	2	8.3378	4		1.01	0.94	1.229	0.939		0.899	0.55604
A0A287A2P6	191	S	ACTL6A	1	5.4127e-66	181.08	EPVREGS(1)PANWK	2	8.6832	6	0.792	0.727	0.793	1.585	1.39	0.9	0.597	0.047702
A0A287A2S9	262	S	FNBP1	0.956791	0.00168263	73.891	T(0.041)VS(0.957)DNS(0.002)LSNSR	2	5.7762	3		1.151	1.155	0.574			2.009
A0A287A2T0	74	S	CDCA3	0.629577	0.00543531	47.915	T(0.003)PMKT(0.107)S(0.63)S(0.258)GELQS(0.003)PLVK	2	3.4839	1				1.181
A0A287A2T0	80	S	CDCA3	0.999835	0.00209182	49.097	TSSGELQS(1)PLVK	2	6.6504	1						0.984
A0A287A2T9	111	S	TWF1	0.999682	0	222.19	YLLSQSS(1)PAPLTAAEEELR	2	8.9412	4	1.025	0.911		1.014		1.079	0.925	0.35648
A0A287A2T9	110	S	TWF1	0.515201	0	249.33	YLLSQS(0.515)S(0.485)PAPLTAAEEELR	2	8.7414	1			0.879
A0A287A2U9	371	S	LIMA1	0.717007	0.00228228	59.67	ASSLS(0.002)ES(0.281)S(0.717)PPK	2	10.193	1		0.958							1.076	1.049	1.024	0.964	0.904	0.982		0.913251
A0A287A2U9	130	S	LIMA1	0.708835	0.00111554	45.183	FS(0.291)S(0.709)PPEAPYPNPR	2	7.265	1				1.181					1.076	1.049	1.024	0.964	0.904	0.982				1.2251
A0A287A2U9	359	S	LIMA1	1	3.12523e-68	208.89	PLS(1)PVAR	2	-1.1515	13	0.92	1.04	0.923	1.17	1.051	0.943	0.911	0.28824	1.076	1.049	1.024	0.964	0.904	0.982	0.855019	0.99142	0.901367	1.21369	1.16261	0.960285	0.824	0.085404
A0A287A2U9	333	T	LIMA1	0.710734	1.07149e-30	80.049	VSASENSLAACS(0.283)T(0.711)PPEDDS(0.003)S(0.003)GK	2	3.7118	3	0.976	0.991				0.911	1.08		1.076	1.049	1.024	0.964	0.904	0.982	0.907063	0.944709				0.927699	0.998
A0A287A2U9	332	S	LIMA1	0.622362	3.68266e-11	63.421	VSASENSLAACS(0.622)T(0.374)PPEDDS(0.002)S(0.002)GK	2	0.47751	2			0.942	1.097			0.859		1.076	1.049	1.024	0.964	0.904	0.982			0.919922	1.13797			0.808
A0A287A2U9	606	S	LIMA1	1	4.196e-14	147.72	SPKPLS(1)PPMR	2	5.6419	11	0.002	1.519	1.301	1.509	1.564	0.258	0.847	0.49966	1.076	1.049	1.024	0.964	0.904	0.982	0.00185874	1.44805	1.27051	1.56535	1.73009	0.262729	0.765	0.47904
A0A287A2U9	601	S	LIMA1	0.989425	8.85811e-08	81.618	T(0.004)AS(0.007)VKS(0.989)PKPLS(1)PPMR	3	4.3104	5		0.21	0.15	1.97	1.65	1.449	0.107	0.00093956	1.076	1.049	1.024	0.964	0.904	0.982		0.200191	0.146484	2.04357	1.82522	1.47556	0.097	0.00083511
A0A287A2U9	596	T	LIMA1	0.485226	0.0014664	60	T(0.485)AS(0.485)VKS(0.03)PKPLSPPMR	3	6.7685	0									1.076	1.049	1.024	0.964	0.904	0.982
A0A287A2U9	598	S	LIMA1	0.485226	0.0014664	60	T(0.485)AS(0.485)VKS(0.03)PKPLSPPMR	3	6.7685	0									1.076	1.049	1.024	0.964	0.904	0.982
A0A287A2U9	487	S	LIMA1	1	1.68036e-13	77.325	PAQLPNAAEIPQS(1)PGVEDAPIAK	3	8.6529	3	0.837	1.062							1.076	1.049	1.024	0.964	0.904	0.982	0.777881	1.01239
A0A287A2X8	251	S	SECISBP2L	0.497842	2.45758e-24	42.991	RAS(0.498)HPT(0.264)AES(0.077)S(0.077)S(0.077)EQGAS(0.008)EADIDSDSGYCSPK	3	5.4184	0									0.939	1.059	0.824	0.929	1.026	1.224
A0A287A2Z8	179	S	SENP7	0.998336	1.88968e-61	176.42	LRS(0.998)NLT(0.001)DSHNSTYLDK	3	4.5174	6	0.734	0.853	0.748	1.476	1.206	1.136	0.612	0.0061418
A0A287A328	186	S	RRAS2	0.999999	0	329.9	KFQEQECPPS(1)PEPTRK	2	0.13818	42	0.933	0.934	0.855	1.643	0.951	0.809	0.8	0.50094	1.062	1.059	1.03	1.012	0.869	0.968	0.878531	0.881964	0.830097	1.62352	1.09436	0.835744	0.729	0.28678
A0A287A353	528	S	DMWD	0.999868	0.000566302	81.335	YHS(1)LGNISR	2	4.9562	3			0.784		1.194	1.029	0.705
A0A287A361	90	T	CCDC115	1	0.00115317	49.967	AGART(1)PEEVGPR	2	6.4746	1			0.879						1.058	1.015	0.785	1.076		1.067			1.11975
A0A287A370	367	S	PALMD	0.859629	0.000230654	56.938	QGS(0.133)S(0.86)PT(0.008)CQEDEEDVR	2	6.9512	1	0.938								0.926	0.895	1.06	1.18	1.157	0.782	1.01296
A0A287A370	324	S	PALMD	1	1.6395e-171	250.08	SMTQQAEERPHS(1)PQKR	3	4.834	10	0.925		0.668	1.258	1.28	1.032	0.669	0.072358	0.926	0.895	1.06	1.18	1.157	0.782	0.99892		0.630189	1.0661	1.10631	1.31969	0.7	0.142355
A0A287A370	298	S	PALMD	0.791955	0.000114043	66.66	GS(0.032)S(0.792)VNHIS(0.177)PIRPIPHPR	3	7.1273	1			0.879						0.926	0.895	1.06	1.18	1.157	0.782			0.829245
A0A287A370	352	S	PALMD	0.999979	1.31222e-05	105.08	SQLS(1)PGEAPVGK	2	6.3532	6	0.959	1.231	1.072	1.102	0.877	0.749	1.196	0.23508	0.926	0.895	1.06	1.18	1.157	0.782	1.03564	1.37542	1.01132	0.933898	0.757995	0.957801	1.292	0.111703
A0A287A370	303	S	PALMD	0.999628	0.000283091	61.867	GSSVNHIS(1)PIRPIPHPR	3	6.591	2	0.825				1.259		0.655		0.926	0.895	1.06	1.18	1.157	0.782	0.890929				1.08816		0.819
A0A287A370	235	S	PALMD	0.98992	2.02175e-85	141.8	NS(0.007)KS(0.99)PT(0.003)EYHDPVYANPFCRPTTPQR	4	8.8375	6	0.915	0.958	0.901						0.926	0.895	1.06	1.18	1.157	0.782	0.988121	1.07039	0.85
A0A287A388	412	S	HIRA	0.653472	1.43579e-53	109.42	DSVNATSTPAAS(0.096)S(0.653)PS(0.25)VLT(0.001)TPSK	2	2.9959	3	0.947		0.922		1.06		0.882		1.083	0.86	0.831	1.017	1.068	1.141	0.874423		1.10951		0.992509		0.999
A0A287A388	418	T	HIRA	0.533154	1.28454e-15	80.049	DSVNATSTPAAS(0.002)S(0.006)PS(0.034)VLT(0.212)T(0.533)PS(0.212)K	2	2.0148	2	0.704				1.404		0.501		1.083	0.86	0.831	1.017	1.068	1.141	0.650046				1.31461		0.494
A0A287A388	411	S	HIRA	0.409798	3.48509e-07	64.56	DSVNATSTPAAS(0.41)S(0.41)PS(0.17)VLT(0.005)T(0.002)PS(0.002)K	2	-0.012039	0									1.083	0.86	0.831	1.017	1.068	1.141
A0A287A388	414	S	HIRA	0.526044	1.3853e-06	51.128	DSVNATST(0.001)PAAS(0.065)S(0.334)PS(0.526)VLT(0.044)T(0.02)PS(0.009)K	2	4.7549	1		0.958							1.083	0.86	0.831	1.017	1.068	1.141		1.11395
A0A287A388	449	T	HIRA	0.876595	3.8068e-36	96.204	ATPGAPALAS(0.033)LT(0.877)PT(0.09)AVER	2	8.5191	3				1.252	1.071	0.97			1.083	0.86	0.831	1.017	1.068	1.141				1.23107	1.00281	0.850131
A0A287A388	417	T	HIRA	0.330408	2.62766e-09	54.813	DSVNATSTPAAS(0.012)S(0.028)PS(0.157)VLT(0.33)T(0.33)PS(0.141)K	2	2.3436	0									1.083	0.86	0.831	1.017	1.068	1.141
A0A287A3D6	137	S	RBMX2	0.317047	0.000348821	71.912	EKTDQEVLAEQPAS(0.049)S(0.317)S(0.317)S(0.317)PR	3	5.4513	0
A0A287A3D6	136	S	RBMX2	0.249998	0.000730685	45.17	EKTDQEVLAEQPAS(0.25)S(0.25)S(0.25)S(0.25)PR	3	5.962	0
A0A287A3D6	179	S	RBMX2	0.960705	0.00108391	62.705	KPHPS(0.039)S(0.961)PEVK	2	0.88063	1		0.958
A0A287A3D6	138	S	RBMX2	0.663224	8.75216e-229	247.73	TDQEVLAEQPAS(0.004)S(0.086)S(0.663)S(0.247)PR	2	8.7169	1	0.938
A0A287A3D6	139	S	RBMX2	0.881542	1.27988e-202	240.77	TDQEVLAEQPASS(0.005)S(0.113)S(0.882)PR	2	7.4883	10	0.903	0.9	0.871		1.216	1.009	0.801	0.2598
A0A287A3G7	207	S	ZKSCAN1	1	3.48986e-18	94.865	ALPATHVPAPPQEGS(1)PR	2	8.8647	9	0.989	1.116	0.997	1.072	0.969	0.863	1.068	0.4069	0.967	1.001	0.961	0.97	1.074	1.026	1.02275	1.11489	1.03746	1.10515	0.902235	0.841131	1.115	0.25382
A0A287A3H9	1876	S	AHCTF1	0.998042	0.000162042	69.327	KREGS(0.998)AS(0.002)DVVEDSK	3	4.3997	6	1.277				0.718		1.779
A0A287A3H9	1219	S	AHCTF1	0.987573	1.60614e-10	115.79	TTPLAS(0.001)PS(0.012)LS(0.988)PGR	2	7.8418	6	1.05	0.794	0.987	1.115	1.142	0.954	0.882	0.27118
A0A287A3H9	1781	S	AHCTF1	0.701156	0.000177662	60.14	VKS(0.701)S(0.299)QLLESVTEESSFR	3	4.9362	1	0.938
A0A287A3H9	1902	T	AHCTF1	0.775647	0.00132339	61.211	KPPAEFDT(0.224)PAT(0.776)PR	2	5.9808	4		0.934	0.015	2.051	1.428		0.273	0.3266
A0A287A3H9	1223	S	AHCTF1	0.942327	0.00732144	51.456	S(0.942)LT(0.058)PPLR	2	0.15601	1						0.984
A0A287A3H9	2145	S	AHCTF1	0.998174	1.93943e-14	107.43	NTEKES(0.002)WS(0.998)PPPVEVK	2	5.3702	4	0.77		0.776	1.547		0.971	0.614	0.29786
A0A287A3H9	1878	S	AHCTF1	0.618126	2.43288e-05	51.577	REGS(0.382)AS(0.618)DVVEDSK	2	4.7211	1					1.123
A0A287A3H9	529	S	AHCTF1	1	0.00057118	58.476	CLVAGLLS(1)PR	2	6.6239	4	1.045	1.39			0.685	0.814	1.624	0.102882
A0A287A3H9	1288	S	AHCTF1	0.352668	4.49069e-30	48.151	T(0.07)T(0.07)S(0.07)FS(0.143)MS(0.353)S(0.296)PEKDHQEVDVQSQDTTSQGLEK	3	10.958	0
A0A287A3I2	487	S	RECQL5	0.971554	1.05018e-06	54.143	YDEGS(0.028)GGS(0.972)GDEGRDEAHKR	3	-0.97049	1				1.181
A0A287A3I5	102	S	VPS4B	0.999996	3.94471e-88	146.3	EGQPSPADEKGNDS(1)DGEGESDDPEK	3	7.631	15	0.976	0.842	0.882	1.352	1.241	0.815	0.792	0.26248
A0A287A3J9	197	T	OPTN	0.735268	0.00757515	77.358	EIKT(0.735)S(0.265)PGPIR	2	1.6095	1				1.181
A0A287A3J9	521	S	OPTN	1	6.16123e-36	148.89	HGARAS(1)DADQQAFLVQR	3	5.408	8		0.772	0.672	1.314	1.257	1.178	0.578	0.0036176
A0A287A3J9	206	S	OPTN	0.894277	0.000251703	62.304	T(0.005)S(0.01)PGPIRT(0.087)DS(0.894)IDT(0.004)S(0.001)K	2	3.6076	4	0.94	0.964	0.902			0.95	0.985
A0A287A3J9	198	S	OPTN	0.998943	0.000211623	94.66	EIKT(0.001)S(0.999)PGPIR	2	4.6728	4	0.863	0.941	0.938			1.014	0.901
A0A287A3J9	336	S	OPTN	0.971004	0.00124501	47.27	KNS(0.971)AT(0.027)PS(0.002)ELNEK	2	5.3737	2		0.876	0.955
A0A287A3K1	152	S	PAXX	0.712773	1.72972e-142	232.2	QLAAAEEETS(0.032)T(0.255)S(0.713)PR	2	8.9762	3	1.071		0.897			0.825	1.193
A0A287A3K1	151	T	PAXX	0.455156	1.01526e-85	159.83	QLAAAEEET(0.025)S(0.065)T(0.455)S(0.455)PR	2	7.6815	0
A0A287A3L4	1038	S	PHF3	1	0.000934753	88.42	MAPPVDDLS(1)PK	2	9.1213	4		1.372	1.226		1.273	0.04	1.979	0.49676	0.963	0.928	0.917	1.074	1.108	1.01		1.47845	1.33697		1.14892	0.039604	2.369	0.46418
A0A287A3L4	585	S	PHF3	0.249999	3.01123e-06	46.467	S(0.25)S(0.25)KS(0.25)FS(0.25)LDEPPLFIPDNIATIK	3	3.3358	0									0.963	0.928	0.917	1.074	1.108	1.01
A0A287A3L4	581	S	PHF3	0.365332	2.23691e-06	61.529	S(0.365)S(0.365)KS(0.18)FS(0.09)LDEPPLFIPDNIATIK	3	6.1974	0									0.963	0.928	0.917	1.074	1.108	1.01
A0A287A3L4	1803	S	PHF3	1	5.10299e-18	155.57	RHS(1)DPWGR	2	6.4864	5		0.94	0.783	1.13	1.17	1.112	0.757	0.028403	0.963	0.928	0.917	1.074	1.108	1.01		1.01293	0.853871	1.05214	1.05596	1.10099	0.873	0.125976
A0A287A3L4	34	S	PHF3	0.5	0.00183161	72.031	DKVEENS(0.5)VRS(0.5)PR	2	2.4815	1		0.958							0.963	0.928	0.917	1.074	1.108	1.01		1.03233
A0A287A3L4	37	S	PHF3	0.979596	0.00180316	72.031	DKVEENS(0.02)VRS(0.98)PR	2	-0.27619	2		1.236		0.838			1.475		0.963	0.928	0.917	1.074	1.108	1.01		1.3319		0.780261			1.707
A0A287A3L4	580	S	PHF3	0.365332	2.23691e-06	61.529	S(0.365)S(0.365)KS(0.18)FS(0.09)LDEPPLFIPDNIATIK	3	6.1974	0									0.963	0.928	0.917	1.074	1.108	1.01
A0A287A3L4	583	S	PHF3	0.311812	2.23691e-06	61.529	S(0.312)S(0.312)KS(0.312)FS(0.065)LDEPPLFIPDNIATIK	3	5.7298	0									0.963	0.928	0.917	1.074	1.108	1.01
A0A287A3L4	1830	S	PHF3	0.999979	3.96366e-07	116.13	FYS(1)DSHHLK	2	4.3878	13	1.029	0.959	0.966	1.116	0.971	0.976	0.964	0.5325	0.963	0.928	0.917	1.074	1.108	1.01	1.06854	1.03341	1.05344	1.03911	0.876354	0.966337	1.095	0.138057
A0A287A3P8	42	S	DDX50	0.958727	0.00972034	45.183	HHY(0.04)DS(0.959)EEKS(0.001)ETR	3	2.9023	1						0.984
A0A287A3R1	266	S	NFYA	1	4.74022e-34	143.44	EKDS(1)PHMQDPNQADEEAMTQIIR	3	9.8475	5	0.999	1.072	0.944		0.773	1.036	1.111	0.40632	1.645	1.77	0.318	0.7		0.567	0.607295	0.60565	2.96855			1.82716	0.763
A0A287A3R7	19	S	KANK2	0.999821	7.22757e-112	154.48	AQVLHVPAPFPGTPGPAS(1)PPAFPTK	3	5.4145	12	1.037	0.987	0.889	1.116	1.075	0.936	0.932	0.37418
A0A287A3R7	323	S	KANK2	1	4.30455e-08	81.409	QADLQPQAWPPPDS(1)PVR	2	4.1429	4	0.433	1.474
A0A287A3R7	406	S	KANK2	0.933628	0.0213686	42.075	KIS(0.934)IT(0.066)ER	2	5.5794	1		0.958
A0A287A3T2	50	S	BET1	0.991412	0.00284754	47.57	S(0.009)LS(0.991)IEIGHEVK	2	9.1131	4	0.815	0.975	0.915	1.268			0.711		0.888	0.923	0.976	1.061	1.082	1.07	0.917793	1.05634	0.9375	1.1951			0.812
A0A287A3T8	178	S	TSEN54	0.607562	1.61744e-14	57.053	ALENPLQGVDGT(0.001)PES(0.011)LAT(0.116)S(0.264)S(0.608)PPPR	2	0.54922	2			0.911			0.948	0.961
A0A287A3W2	422	S	PFKFB3	0.988521	1.98369e-06	62.304	RNS(0.989)VT(0.011)PLASPEPTK	2	6.4676	4		1.104		1.15	1.054	0.92	1.06				1.144		0.795	1.061					1.32579	0.867107
A0A287A3X6	535	S	CARD11	1	3.685e-148	233.03	GHEEDGMDVS(1)PGSSR	2	8.5003	6	1.124	1.021	0.887		0.971	0.85	1.11	0.39016	0.948	0.929	0.944	1.054	1.056	1.07	1.18565	1.09903	0.939619		0.919508	0.794393	1.254	0.119362
A0A287A3X6	512	S	CARD11	0.999984	4.76812e-10	118.91	AKS(1)PISLKR	2	3.0879	9	1.258	1.416	1.105	0.496		0.496	2.54	1e-32	0.948	0.929	0.944	1.054	1.056	1.07	1.327	1.52422	1.17055	0.470588		0.463551	2.87	0.00177811
A0A287A3X6	439	S	CARD11	0.999997	1.9853e-38	202.52	RLS(1)KDSSSLDQSLPR	3	4.8774	9	0.852	1.026	0.871	1.235	1.07	1.014	0.828	0.085877	0.948	0.929	0.944	1.054	1.056	1.07	0.898734	1.10441	0.922669	1.17173	1.01326	0.947664	0.934	0.48878
A0A287A3X6	854	S	CARD11	0.999932	4.42194e-06	76.009	GS(1)REEADTAHHTLR	3	3.3484	8	0.868	1.257	0.742		1.225	0.815	0.937	0.80074	0.948	0.929	0.944	1.054	1.056	1.07	0.915612	1.35307	0.786017		1.16004	0.761682	1.06	0.85204
A0A287A3X6	547	S	CARD11	0.723988	0.0057738	42.061	SLPVT(0.031)S(0.072)S(0.724)FS(0.173)K	2	6.7312	1	0.938								0.948	0.929	0.944	1.054	1.056	1.07	0.989451
A0A287A3X6	886	S	CARD11	0.986055	9.39206e-37	98.868	NTLQPEEPLPT(0.007)T(0.007)DPRVS(0.986)PR	3	8.737	7	0.83	0.903	0.812	1.197	1.17	1.176	0.718	0.00055846	0.948	0.929	0.944	1.054	1.056	1.07	0.875527	0.972013	0.860169	1.13567	1.10795	1.09907	0.81	0.0057591
A0A287A3Y1	105	S	GPALPP1	1	3.32965e-62	141	QDDS(1)PPRPIIGPALPPGFIK	3	2.465	10	0.931	1.022	0.947			0.852	1.135
A0A287A3Z1	482	S	ZFPM1	0.412017	2.51047e-45	67.199	AELS(0.412)S(0.412)PT(0.145)PGS(0.016)S(0.016)PGPGALFLTQLPAAPPASEILAK	3	7.7963	0
A0A287A3Z1	483	S	ZFPM1	0.722194	3.83118e-54	107.03	AELS(0.251)S(0.722)PT(0.026)PGSSPGPGALFLTQLPAAPPASEILAK	3	7.2754	2	0.915				1.151		0.795
A0A287A3Z1	485	T	ZFPM1	0.325546	2.51047e-45	54.747	AELS(0.326)S(0.326)PT(0.326)PGS(0.016)S(0.008)PGPGALFLTQLPAAPPASEILAK	3	8.9182	0
A0A287A3Z5	556	S	EIF3A	1	0.00470378	50.834	LES(1)LNIQR	2	6.8723	1						0.984
A0A287A3Z8	512	S	SCAF11	1	4.67744e-70	169.21	NNLNTQLDKS(1)LEEK	2	7.2299	6	0.88	0.961	0.773	1.193	1.169	1.112	0.752	0.0124013	1.108	1.125	1.007	0.951	0.904	0.904	0.794224	0.854222	0.767627	1.25447	1.29314	1.23009	0.64	0.00020421
A0A287A3Z8	631	T	SCAF11	0.819132	2.7416e-17	121.39	FHS(0.919)PS(0.179)T(0.819)T(0.07)WS(0.013)PNKDTAR	3	6.1196	2	1.068				0.968		1.103		1.108	1.125	1.007	0.951	0.904	0.904	0.963899				1.0708		0.9
A0A287A3Z8	632	T	SCAF11	0.669078	1.25452e-38	124.69	FHSPS(0.034)T(0.092)T(0.669)WS(0.205)PNKDTAR	3	5.0344	2				1.254		0.923			1.108	1.125	1.007	0.951	0.904	0.904				1.31861		1.02102
A0A287A3Z8	628	S	SCAF11	0.999964	1.28471e-184	253.14	FHS(1)PSTTWSPNK	2	8.7444	17	0.843	0.809	0.791	1.48	1.17	1.046	0.661	0.0177809	1.108	1.125	1.007	0.951	0.904	0.904	0.76083	0.719111	0.785501	1.55626	1.29425	1.15708	0.565	0.0033414
A0A287A3Z8	180	S	SCAF11	0.373995	2.04495e-25	43.043	AEPVS(0.099)QS(0.099)QRS(0.374)PIS(0.374)NNS(0.052)GCDAPDNNNPSVSVSSSAESEK	3	5.2809	0									1.108	1.125	1.007	0.951	0.904	0.904
A0A287A3Z8	797	S	SCAF11	0.99615	0.00540284	72.922	NDRDS(0.004)YS(0.996)PR	2	3.2033	2		0.955	0.883						1.108	1.125	1.007	0.951	0.904	0.904		0.848889	0.876862
A0A287A3Z8	580	S	SCAF11	0.99371	0.000201085	58.045	QLNENS(0.994)VEHS(0.006)FQK	2	10.93	1						0.984			1.108	1.125	1.007	0.951	0.904	0.904						1.0885
A0A287A3Z8	444	S	SCAF11	0.9596	1.47507e-18	84.144	TEQFGDS(0.96)PKLES(0.036)S(0.004)EGGITQTLDR	3	10.408	5	0.9	1.11	0.893			0.853	1.134		1.108	1.125	1.007	0.951	0.904	0.904	0.812274	0.986667	0.886792			0.943584	0.949
A0A287A3Z8	177	S	SCAF11	0.750511	1.05869e-74	71.468	AEPVS(0.01)QS(0.158)QRS(0.751)PIS(0.074)NNS(0.008)GCDAPDNNNPSVSVSSSAESEK	3	7.1748	1						0.984			1.108	1.125	1.007	0.951	0.904	0.904						1.0885
A0A287A3Z8	634	S	SCAF11	0.999898	1.62075e-49	179.92	FHS(0.997)PS(0.003)TTWS(1)PNKDTAR	3	5.8074	15	0.337	1.021	1.06	1.451	1.2	1.055	0.652	0.2363	1.108	1.125	1.007	0.951	0.904	0.904	0.304152	0.907556	1.05263	1.52576	1.32743	1.16704	0.563	0.154842
A0A287A3Z8	264	S	SCAF11	0.996576	0.000397337	42.072	ENQS(0.997)EVES(0.003)S(0.001)DTVQVNR	2	11.818	1	0.938								1.108	1.125	1.007	0.951	0.904	0.904	0.84657
A0A287A3Z8	423	S	SCAF11	1	1.28456e-42	139.61	VMES(1)PVVEMIDHK	2	9.906	8	1.274	1.297	1.096	0.45		0.651	2.22	0.013283	1.108	1.125	1.007	0.951	0.904	0.904	1.14982	1.15289	1.08838	0.473186		0.720133	1.894	0.196684
A0A287A3Z8	301	S	SCAF11	0.642663	6.56068e-100	169.45	SCSGLIEENEERT(0.032)ET(0.088)S(0.643)DT(0.237)EER	3	8.6919	4	0.748	0.974		1.326		1.048	0.725	0.20938	1.108	1.125	1.007	0.951	0.904	0.904	0.67509	0.865778		1.39432		1.15929	0.603	0.081558
A0A287A3Z8	300	T	SCAF11	0.434316	9.84086e-100	119.26	SCSGLIEENEERT(0.066)ET(0.434)S(0.434)DT(0.066)EER	3	9.0149	0									1.108	1.125	1.007	0.951	0.904	0.904
A0A287A413	163	S	ARHGAP12	0.998091	1.46127e-22	187.01	FNSDS(0.002)HS(0.998)PKVPGQNR	3	3.1393	7		0.754	0.696	1.415	1.293	1.055	0.578	0.0185448
A0A287A413	375	S	ARHGAP12	0.384729	1.70929e-123	126.04	HSTIVLDTNDKESPTASKPCY(0.003)PENES(0.067)S(0.161)PS(0.385)S(0.385)PK	4	8.8567	0
A0A287A413	374	S	ARHGAP12	0.384729	1.70929e-123	126.04	HSTIVLDTNDKESPTASKPCY(0.003)PENES(0.067)S(0.161)PS(0.385)S(0.385)PK	4	8.8567	0
A0A287A413	213	S	ARHGAP12	0.999785	3.97984e-238	221.68	IQQDSES(1)GDELSSSSTEQIR	2	2.1348	6	0.873	1.075	0.951	1.183	0.938	1.011	0.926	0.45034
A0A287A413	229	T	ARHGAP12	0.966573	1.71235e-07	77.122	AT(0.033)T(0.967)PPNQGRPDS(0.001)PVYANLQELK	3	8.0337	6	1.266	1.161	1.094	0.783	0.667	0.924	1.483	0.0177229
A0A287A413	372	S	ARHGAP12	0.585646	1.4503e-229	172.73	HSTIVLDTNDKESPTASKPCYPENES(0.218)S(0.586)PS(0.098)S(0.098)PK	4	10.034	1						0.984
A0A287A413	199	S	ARHGAP12	0.994135	1.0787e-23	119.58	TSFSQEQS(0.002)CDS(0.994)AGEGS(0.004)ER	2	6.0182	6	0.799	0.744	0.716	1.453	1.536	0.944	0.574	0.027479
A0A287A428	951	S	PKP4	0.693937	5.23335e-09	98.328	PSPIYIS(0.013)S(0.08)Y(0.013)S(0.694)S(0.201)PAR	2	8.3204	1				1.181
A0A287A428	189	S	PKP4	0.407474	6.24941e-12	80.175	VASPSQGQVGS(0.185)S(0.407)S(0.407)PKR	2	3.5474	0
A0A287A428	190	S	PKP4	0.924155	5.97829e-18	112.06	VASPSQGQVGS(0.021)S(0.054)S(0.924)PKR	2	2.0912	3	1.002	0.859	0.911
A0A287A428	85	S	PKP4	0.474667	9.24901e-05	53.44	AQSPSYVIS(0.009)T(0.042)GVS(0.475)PS(0.475)R	2	6.7345	0
A0A287A428	952	S	PKP4	0.677275	5.23335e-09	98.328	PSPIYIS(0.007)S(0.044)YS(0.271)S(0.677)PAR	2	10.208	1					1.123
A0A287A428	83	S	PKP4	0.68141	9.24901e-05	58.691	AQSPSYVIS(0.005)T(0.01)GVS(0.681)PS(0.304)R	2	7.6584	2					1.152	0.958
A0A287A428	73	S	PKP4	0.994542	3.10371e-09	74.152	AQS(0.995)PS(0.005)YVISTGVSPSR	2	6.2576	5	0.658	0.677		1.123	1.531	1.258	0.512	0.0110434
A0A287A428	167	S	PKP4	0.99992	1.88452e-05	80.815	VGS(1)PLTLTDAQTR	2	5.1605	5		0.627	0.641	1.412	1.273	1.267	0.481	0.00055864
A0A287A473	34	S	JADE1	0.994166	1.07041e-35	111.27	GVQVPVS(0.994)PGT(0.006)IPQPVAR	2	7.5255	6	1.004	1.001	0.842	1.246	1.093	0.885	0.883	0.36468
A0A287A496	64	S	ALKBH5	0.959394	2.51561e-28	68.127	KYQEDS(0.959)DPERS(0.04)DFEEQQLQK	3	6.3804	3		0.823		1.313		1.012	0.708		1.031	1.059	0.933	0.946	0.93	1.1		0.777148		1.38795		0.92	0.673
A0A287A496	361	S	ALKBH5	0.992081	0.0037652	44.82	GGS(0.992)LS(0.007)S(0.001)QDHWR	2	5.9871	1				1.181					1.031	1.059	0.933	0.946	0.93	1.1				1.24841
A0A287A4A3	2603	T	KIAA1109	0.419364	0.00049971	69.327	YTAGSAS(0.419)PT(0.419)PT(0.161)FK	2	8.4026	0
A0A287A4A3	1354	S	KIAA1109	0.999487	0.00307251	41.87	S(0.001)DENVLDS(0.999)PKQR	2	6.7411	1		0.958
A0A287A4A3	3558	S	KIAA1109	0.999972	0.000522053	48.363	AHS(1)WGNEAVDYR	2	7.7754	4		0.819	0.742	1.168		1.291	0.635	0.023117
A0A287A4A3	4044	T	KIAA1109	0.996022	0.00135768	47.915	ALET(0.004)IPIT(0.996)PVER	2	8.6976	2		0.912	0.922
A0A287A4A3	2755	T	KIAA1109	0.459979	2.4893e-07	59.171	VVFENEQDS(0.08)NS(0.46)LT(0.46)K	2	9.9835	0
A0A287A4A3	2753	S	KIAA1109	0.693247	1.54056e-07	109.16	VVFENEQDS(0.04)NS(0.693)LT(0.267)K	2	11.901	4	1.005	0.936	0.821	1.202			0.766
A0A287A4A3	2601	S	KIAA1109	0.857353	0.000116585	69.327	YT(0.001)AGS(0.026)AS(0.857)PT(0.09)PT(0.025)FK	2	9.1047	3		0.884	0.868	1.288			0.68
A0A287A4A5	137	S	SEC22B	1	1.87315e-273	279.57	NLGS(1)INTELQDVQR	2	9.4233	7	0.676	0.712	0.641	1.406	1.43	1.321	0.488	4.4997e-05	0.975	0.922	0.964	1.063	1.032	1.043	0.693333	0.772234	0.664938	1.32267	1.38566	1.26654	0.536	0.00026298
A0A287A4A5	168	S	SEC22B	0.971172	0.000198401	40.472	GEALS(0.005)ALDS(0.971)KANNLS(0.011)S(0.006)LS(0.006)K	3	6.4582	1			0.879						0.975	0.922	0.964	1.063	1.032	1.043			0.911826
A0A287A4A5	140	T	SEC22B	0.795461	6.28556e-06	81.908	RNLGS(0.205)INT(0.795)ELQDVQR	3	1.5668	1		0.958							0.975	0.922	0.964	1.063	1.032	1.043		1.03905
A0A287A4E3	122	S	LOC100512341	0.992706	4.92092e-117	112.56	KKS(0.993)LEELAGAQIAT(0.006)S(0.001)QESPAQAGLLGPTDDVPLLPGLDR	4	7.3338	2		1.114				0.825	1.35		0.987	1.137	0.951	0.994	0.952	0.98		0.979771				0.841837	1.164
A0A287A4E3	242	S	LOC100512341	0.847554	0.000314132	54.309	HY(0.149)S(0.848)PEDEPT(0.003)PEAQPIAAYK	3	5.9227	1		0.958							0.987	1.137	0.951	0.994	0.952	0.98		0.842568
A0A287A4G0	296	S	RALGPS2	0.499991	4.69439e-05	47.243	S(0.5)AAS(0.5)REDLVGPEVGASPQSGR	3	3.6049	1		0.958
A0A287A4G0	326	T	RALGPS2	0.722939	8.47949e-13	66.619	SVAAEGALLPQT(0.723)PPS(0.277)PR	2	5.5857	1				1.181
A0A287A4G0	329	S	RALGPS2	0.869977	2.5826e-08	62.454	SVAAEGALLPQT(0.13)PPS(0.87)PR	2	7.9913	1					1.123
A0A287A4G0	293	S	RALGPS2	0.499991	4.69439e-05	47.243	S(0.5)AAS(0.5)REDLVGPEVGASPQSGR	3	3.6049	1		0.958
A0A287A4G0	343	S	RALGPS2	0.998705	0.00354083	40.83	KCHS(0.999)LGY(0.001)NFIHK	3	3.9894	1					1.123
A0A287A4G1	59	S	ZFP36L2	0.829427	4.69513e-44	141.99	RHS(0.171)AS(0.829)NLHALAHPAPSPGSCSPK	4	8.4991	3	1.044					0.873	1.196		1.124	1.107	1.071	0.895	0.89	0.914	0.928826					0.955142	0.972
A0A287A4G1	261	S	ZFP36L2	0.394724	3.46805e-45	63.359	LHHS(0.144)LS(0.395)FS(0.395)GFPS(0.065)GHHQPPGGLES(0.002)PLLLDSPTSR	4	7.4589	0									1.124	1.107	1.071	0.895	0.89	0.914
A0A287A4G1	57	S	ZFP36L2	0.997681	1.88743e-145	224.12	RHS(0.998)AS(0.002)NLHALAHPAPSPGSCSPK	3	6.5395	15	1.248	1.207	1.171	0.83	0.63	0.803	1.602	0.0057441	1.124	1.107	1.071	0.895	0.89	0.914	1.11032	1.09033	1.09337	0.927374	0.707865	0.878556	1.31	0.078798
A0A287A4G1	70	S	ZFP36L2	0.386538	8.94047e-10	43.692	RHS(0.739)AS(0.261)NLHALAHPAPS(0.387)PGS(0.25)CS(0.364)PK	3	8.9864	0									1.124	1.107	1.071	0.895	0.89	0.914
A0A287A4G1	75	S	ZFP36L2	0.865898	6.31102e-09	53.028	RHS(0.746)AS(0.254)NLHALAHPAPS(0.024)PGS(0.111)CS(0.866)PK	4	8.2496	2	0.762				1.334		0.571		1.124	1.107	1.071	0.895	0.89	0.914	0.677936				1.49888		0.452
A0A287A4G1	259	S	ZFP36L2	0.394724	3.46805e-45	63.359	LHHS(0.144)LS(0.395)FS(0.395)GFPS(0.065)GHHQPPGGLES(0.002)PLLLDSPTSR	4	7.4589	0									1.124	1.107	1.071	0.895	0.89	0.914
A0A287A4G1	73	S	ZFP36L2	0.64397	5.01094e-07	73.902	HSASNLHALAHPAPS(0.051)PGS(0.644)CS(0.305)PK	3	8.4115	3		1.043	0.908	1.039			0.939		1.124	1.107	1.071	0.895	0.89	0.914		0.942186	0.847806	1.16089			0.771
A0A287A4H2	104	S	PURB	0.493593	1.69734e-45	50.744	DYLGDFIEHY(0.013)AQLGPS(0.494)S(0.494)PEQVAAAAGAEEGGGPR	3	10.271	0									1.088	1.102	1.025	0.911	0.936	0.937
A0A287A4H2	103	S	PURB	0.493593	1.69734e-45	50.744	DYLGDFIEHY(0.013)AQLGPS(0.494)S(0.494)PEQVAAAAGAEEGGGPR	3	10.271	0									1.088	1.102	1.025	0.911	0.936	0.937
A0A287A4H2	300	S	PURB	1	4.16702e-13	112.68	RGGDES(1)EGEEVDED	2	5.4558	4	1.131	1.089	0.885			0.642	1.612		1.088	1.102	1.025	0.911	0.936	0.937	1.03952	0.988203	0.863415			0.685165	1.407
A0A287A4I5	124	S	TFAP4	0.998259	2.84221e-40	147.02	FIQELSGS(0.002)S(0.998)PK	2	10.014	8	1.082	0.924	0.906	1.136	1.02	0.967	0.932	0.38928
A0A287A4L3	127	S	GFPT1	1	0.00160131	83.214	RGS(1)PLLIGVR	2	6.0067	2	0.919	0.979
A0A287A4L3	166	T	GFPT1	0.475637	0.000210535	53.363	VDS(0.476)T(0.476)T(0.049)CLFPVEEK	2	7.2438	0
A0A287A4L3	165	S	GFPT1	0.999342	5.61226e-240	285.55	VDS(0.999)T(0.001)TCLFPVEEK	2	10.414	20	1.542	1.363		0.736	0.089	1.214	2.137	0.32496
A0A287A4N0	289	S	FAM102B	0.999708	1.42926e-11	135.5	CPVKQDS(1)VESQLKR	3	5.4411	10	1.184	1.284	1.09	0.817	0.865	0.685	1.503	0.0083639	0.905	0.862	0.939	1.047	1.099	1.147	1.30829	1.48956	1.16081	0.780325	0.787079	0.59721	1.829	0.0063413
A0A287A4N0	194	S	FAM102B	0.993724	1.61945e-11	89.923	S(0.006)AS(0.994)VPDELGACGHSR	2	7.2464	2	1.055					0.862	1.224		0.905	0.862	0.939	1.047	1.099	1.147	1.16575					0.751526	1.551
A0A287A4N0	229	S	FAM102B	0.972154	0.00088553	81.335	S(0.008)S(0.018)S(0.972)FS(0.001)ELCHR	2	11.554	3	0.932		0.957			0.904	1.045		0.905	0.862	0.939	1.047	1.099	1.147	1.02983		1.01917			0.788143	1.3
A0A287A4P0	812	S	SLC38A10	0.998894	2.31642e-19	58.206	VPGS(0.999)PEKHGAGDS(0.001)PGQSQDVFGGGALER	3	7.7521	4	0.858	0.897		1.313	1.166		0.708	0.032342
A0A287A4P3	351	S	POLDIP3	0.956577	3.31834e-15	82.185	RVNS(0.957)AGS(0.042)S(0.002)NPPAEVDPDTILK	3	6.1896	5	1.138	1.217	1.219		0.14	0.991	2.107	0.44562
A0A287A4R4	797	S	ZNF646	0.499495	7.41983e-11	51.128	FSDGLPGGEEGQT(0.001)PAPGQPS(0.499)S(0.499)PAR	2	3.9288	0
A0A287A4R4	798	S	ZNF646	0.499495	7.41983e-11	51.128	FSDGLPGGEEGQT(0.001)PAPGQPS(0.499)S(0.499)PAR	2	3.9288	0
A0A287A4T1	158	T	TBC1D25	0.292179	2.05049e-07	61.503	RS(0.292)S(0.292)LT(0.292)T(0.123)AALPFTQSILSQVGR	3	2.2498	0										0.73	1.046	0.983	1.106	1.136
A0A287A4T1	159	T	TBC1D25	0.249989	2.05049e-07	61.503	RS(0.25)S(0.25)LT(0.25)T(0.25)AALPFTQSILSQVGR	3	1.9811	0										0.73	1.046	0.983	1.106	1.136
A0A287A4T1	155	S	TBC1D25	0.292179	2.05049e-07	61.503	RS(0.292)S(0.292)LT(0.292)T(0.123)AALPFTQSILSQVGR	3	2.2498	0										0.73	1.046	0.983	1.106	1.136
A0A287A4T1	156	S	TBC1D25	0.292179	2.05049e-07	61.503	RS(0.292)S(0.292)LT(0.292)T(0.123)AALPFTQSILSQVGR	3	2.2498	0										0.73	1.046	0.983	1.106	1.136
A0A287A4Y0	9	S	UBQLN1	0.404066	1.78372e-27	70.552	AENGES(0.022)GS(0.404)PPS(0.191)S(0.191)QDS(0.191)AAAAEGAGAPAAAASAEPK	3	3.5282	0
A0A287A4Y9	817	S	C2CD5	0.669477	4.22344e-05	53.737	AS(0.669)T(0.331)DNEELLQFPLELCSDSLPSHPFPPTK	3	10.383	1						0.984
A0A287A4Y9	863	T	C2CD5	0.82768	0.0305614	44.57	AT(0.828)S(0.172)VDYSSFADR	2	7.9434	2	1.147	0.745
A0A287A4Y9	260	S	C2CD5	0.726628	6.46234e-18	116.28	LSSPAALLPACNS(0.727)PS(0.273)K	2	10.511	7	0.92	0.94	0.822		1.239		0.722
A0A287A4Y9	295	S	C2CD5	0.979554	0.000347044	93.162	NQTYSFS(0.98)PS(0.02)K	2	11.754	5		0.755	0.672	1.587	1.172	1.043	0.563	0.044065
A0A287A4Y9	262	S	C2CD5	0.499994	5.36262e-12	55.604	LSSPAALLPACNS(0.5)PS(0.5)K	2	9.0184	1	0.938
A0A287A519	755	S	PTPRK	0.999095	4.30391e-28	124.77	YLCEGT(0.001)ES(0.999)PYQTGQLHPAIR	3	9.66	1						0.984
A0A287A519	753	T	PTPRK	0.458731	0.000116788	44.571	YLCEGT(0.459)ES(0.459)PY(0.066)QT(0.016)GQLHPAIR	3	7.6662	0
A0A287A527	382	S	REPIN1	0.98564	0	255.03	SEGAAQAAPGS(0.014)GS(0.986)PQPPAGPPEPLAEPSAEAPR	3	8.3152	6		0.82	0.842	1.323	1.26	0.93	0.71	0.102876	0.991	0.977	0.951	0.996	1.008	1.077		0.839304	0.885384	1.32831	1.25	0.86351	0.752	0.22218
A0A287A527	497	S	REPIN1	0.779502	0.00952932	56.938	RFS(0.78)QGS(0.22)HLAAHR	3	2.7419	1		0.958							0.991	0.977	0.951	0.996	1.008	1.077		0.980553
A0A287A527	380	S	REPIN1	0.779943	6.49158e-278	197.67	SEGAAQAAPGS(0.78)GS(0.22)PQPPAGPPEPLAEPSAEAPR	3	11.194	1	0.938								0.991	0.977	0.951	0.996	1.008	1.077	0.946519
A0A287A530	133	T	PGM1	0.637571	5.52472e-14	50.486	AIGGIILT(0.638)AS(0.362)HNPGGPNGDFGIK	3	5.9635	1			0.879
A0A287A536	315	S	ITSN1	0.947185	1.39315e-38	133.93	S(0.053)GS(0.947)GISVISSTSVDQR	2	7.9917	5	0.941	1.009	0.908		1.025	0.982	0.949	0.30818
A0A287A536	978	S	ITSN1	0.955605	1.65514e-17	122.13	S(0.022)T(0.022)S(0.956)IDSGSSESPASLK	2	8.6964	2			0.972	1.057			0.92
A0A287A536	313	S	ITSN1	0.499993	8.33413e-23	123.24	S(0.5)GS(0.5)GISVISSTSVDQR	2	8.9111	3	0.924	0.991				0.964	0.993
A0A287A5B5	836	S	SRRM2	0.599193	0.000944735	53.967	QGS(0.002)VT(0.203)S(0.794)PQANEQS(0.599)AT(0.402)PQRR	3	7.8788	2			1.155		0.771		1.498		1.109	1.07	1.065	0.901	0.907	0.949			1.08451		0.850055		1.276
A0A287A5B5	1346	S	SRRM2	0.680353	4.47019e-29	142.02	S(0.038)S(0.049)RRS(0.704)S(0.529)S(0.68)ELSPDAVEK	3	2.1748	2		0.938		1.206			0.778		1.109	1.07	1.065	0.901	0.907	0.949		0.876636		1.33851			0.655
A0A287A5B5	2029	S	SRRM2	0.99976	0.00035599	115.05	S(0.997)LT(0.003)RS(1)PPAIR	2	10.059	6	0.98	1.083	0.895	1.146	0.961	0.965	0.963	0.6642	1.109	1.07	1.065	0.901	0.907	0.949	0.883679	1.01215	0.840376	1.27192	1.05954	1.01686	0.817	0.086264
A0A287A5B5	1434	T	SRRM2	0.999409	0.00910583	87.895	DIPRT(0.999)PS(0.001)R	2	5.4473	3	0.937	0.937	0.899						1.109	1.07	1.065	0.901	0.907	0.949	0.844905	0.875701	0.844131
A0A287A5B5	1930	S	SRRM2	0.99275	0.0117198	53.363	S(0.999)RS(0.993)RT(0.438)S(0.57)PIPR	2	7.7106	1			0.879						1.109	1.07	1.065	0.901	0.907	0.949			0.825352
A0A287A5B5	2398	S	SRRM2	0.725994	5.26881e-15	48.833	MIQAPS(0.009)QPVLS(0.726)LAQDRPRS(0.226)PVPS(0.024)AFS(0.012)DQS(0.003)R	3	9.2454	1			0.879						1.109	1.07	1.065	0.901	0.907	0.949			0.825352
A0A287A5B5	1013	T	SRRM2	0.999887	0	436.14	SST(1)PPGESYFSSSLQQK	2	8.7316	7	0.98	1.002	0.905	1.252	1.045	0.875	0.91	0.4779	1.109	1.07	1.065	0.901	0.907	0.949	0.883679	0.936449	0.849765	1.38957	1.15215	0.922023	0.771	0.112424
A0A287A5B5	2311	S	SRRM2	0.333282	8.10027e-40	64.401	SAHAAAVNIAS(0.333)S(0.333)RT(0.333)PPALAPANLTSAR	4	8.0617	0									1.109	1.07	1.065	0.901	0.907	0.949
A0A287A5B5	1932	T	SRRM2	0.705057	0.00736527	72.922	S(0.041)RT(0.705)S(0.254)PIPR	2	5.3751	2			1.278			0.538	2.375		1.109	1.07	1.065	0.901	0.907	0.949			1.2			0.566913	2.117
A0A287A5B5	1224	S	SRRM2	1	0	319.81	AEESSSQILPHLS(1)PELK	2	7.7077	15	1.027	1.146	1.008	0.88	1.011	0.903	1.139	0.090343	1.109	1.07	1.065	0.901	0.907	0.949	0.92606	1.07103	0.946479	0.976693	1.11466	0.951528	0.967	0.6484
A0A287A5B5	1186	S	SRRM2	0.999861	0	300.3	GGVGSS(1)PDTKDQSSVLAK	2	6.3046	12	1.021	1.027	0.952	1.032	1.043	0.938	0.996	0.93188	1.109	1.07	1.065	0.901	0.907	0.949	0.920649	0.959813	0.893897	1.14539	1.14994	0.988409	0.845	0.036603
A0A287A5B5	2538	S	SRRM2	1	0.000173742	106.47	RVPS(1)PAPAPK	2	5.9539	6	1.409	1.519	1.422	0.437	0.475	0.496	3.089	1.68966e-05	1.109	1.07	1.065	0.901	0.907	0.949	1.27051	1.41963	1.33521	0.485017	0.523705	0.522655	2.629	1.94676e-05
A0A287A5B5	1312	S	SRRM2	0.999998	2.55796e-286	231.45	NSGPVAEMSTEFS(1)PEGK	2	10.439	16	1.485		1.381	0.616	0.766	0.633	2.133	0.0037564	1.109	1.07	1.065	0.901	0.907	0.949	1.33904		1.29671	0.683685	0.844542	0.667018	1.801	0.0088614
A0A287A5B5	1146	S	SRRM2	0.521693	5.43699e-06	76.049	TGSVLQEDVT(0.239)AS(0.522)S(0.239)PRPGDK	3	11.216	1			0.879						1.109	1.07	1.065	0.901	0.907	0.949			0.825352
A0A287A5B5	994	S	SRRM2	0.999826	0	285.07	STDS(1)PAQSCSGSFSFCPGVK	2	5.7349	7	1.073	1.118	0.991	0.794	1.007	0.977	1.145	0.165596	1.109	1.07	1.065	0.901	0.907	0.949	0.967538	1.04486	0.930516	0.881243	1.11025	1.0295	0.974	0.77934
A0A287A5B5	2025	S	SRRM2	0.997476	0.00035599	115.05	S(0.997)LT(0.08)RS(0.923)PPAIR	2	8.6789	6	0.98	1.083	0.895	1.146	0.961	0.965	0.963	0.6642	1.109	1.07	1.065	0.901	0.907	0.949	0.883679	1.01215	0.840376	1.27192	1.05954	1.01686	0.817	0.086264
A0A287A5B5	2661	T	SRRM2	0.499916	0.00620192	40.224	RPS(0.5)PQT(0.5)APWDQQSSSER	3	3.8179	1		0.958							1.109	1.07	1.065	0.901	0.907	0.949		0.895327
A0A287A5B5	1285	S	SRRM2	0.996527	1.5433e-123	182.1	ELS(0.001)S(0.002)S(0.997)PPRENSFGSPSEFR	3	6.5805	6	1.01	1.045	0.915	1.108	0.977	0.969	0.972	0.66424	1.109	1.07	1.065	0.901	0.907	0.949	0.91073	0.976636	0.859155	1.22974	1.07718	1.02107	0.825	0.045917
A0A287A5B5	1454	T	SRRM2	1	0.00040067	113.46	ILPQT(1)PRPR	2	7.2769	6	0.842	0.948	0.863	1.203	1.25	0.985	0.772	0.036099	1.109	1.07	1.065	0.901	0.907	0.949	0.759243	0.885981	0.810329	1.33518	1.37817	1.03793	0.655	0.0140371
A0A287A5B5	857	T	SRRM2	0.990533	2.78255e-05	119.26	S(0.009)RT(0.991)PLRHS(0.977)CS(0.023)ES(0.099)S(0.901)PR	3	2.9	9	1.341	1.728	1.195	0.698	0.721	0.173	2.678	0.075335	1.109	1.07	1.065	0.901	0.907	0.949	1.2092	1.61495	1.12207	0.774695	0.794928	0.182297	2.253	0.118218
A0A287A5B5	292	T	SRRM2	0.85058	1.43007e-13	72.075	T(0.006)HT(0.061)T(0.012)T(0.025)LT(0.851)GRS(0.462)PS(0.473)PT(0.053)S(0.056)GHRGEGDAPSR	4	7.4971	2			0.879						1.109	1.07	1.065	0.901	0.907	0.949			0.825352
A0A287A5B5	964	S	SRRM2	0.975789	1.83056e-106	229.05	VKPETPLLQSHSGS(0.006)T(0.018)S(0.976)PCPK	3	10.92	29	0.95	1.084	0.926	1.325	1.105	0.686	0.95	0.93596	1.109	1.07	1.065	0.901	0.907	0.949	0.856628	1.01308	0.869484	1.47059	1.2183	0.722866	0.803	0.4573
A0A287A5B5	1107	S	SRRM2	0.991179	1.23401e-09	100.56	T(0.007)HS(0.991)DS(0.002)SPYPALDSK	2	5.6033	4	0.95	1.145	0.999			0.646	1.596		1.109	1.07	1.065	0.901	0.907	0.949	0.856628	1.07009	0.938028			0.680717	1.403
A0A287A5B5	2081	S	SRRM2	0.999895	5.49281e-196	231.82	PSMS(1)PTPLDR	2	4.4074	26	0.889	0.931	0.861	1.169	1.103	1.112	0.792	0.00131631	1.109	1.07	1.065	0.901	0.907	0.949	0.801623	0.870093	0.808451	1.29745	1.2161	1.17176	0.673	0.00055989
A0A287A5B5	2406	S	SRRM2	0.999999	0	281.03	PRS(1)PVPSAFSDQSR	3	0.27739	36	0.988	0.958	0.918	1.28	1.025	0.891	0.896	0.41006	1.109	1.07	1.065	0.901	0.907	0.949	0.890893	0.895327	0.861972	1.42064	1.1301	0.938883	0.759	0.16178
A0A287A5B5	1199	S	SRRM2	0.499995	2.0004e-05	66.509	S(0.5)S(0.5)QDEESMEVTEK	2	8.1753	1		0.958							1.109	1.07	1.065	0.901	0.907	0.949		0.895327
A0A287A5B5	1340	S	SRRM2	0.395266	3.18227e-05	50.641	S(0.395)S(0.395)RRS(0.395)S(0.56)S(0.248)ELS(0.006)PDAVEK	2	4.7647	0									1.109	1.07	1.065	0.901	0.907	0.949
A0A287A5B5	1980	T	SRRM2	1	0.0461173	85.813	S(1)RS(1)RT(1)PPAIR	2	7.4662	1		0.958							1.109	1.07	1.065	0.901	0.907	0.949		0.895327
A0A287A5B5	289	T	SRRM2	0.720597	4.79661e-44	155.75	T(0.047)HT(0.174)T(0.721)T(0.046)LT(0.022)GRS(0.353)PS(0.517)PT(0.105)S(0.014)GHR	4	5.1197	2	0.938								1.109	1.07	1.065	0.901	0.907	0.949	0.845807
A0A287A5B5	2351	S	SRRM2	0.957849	0.000176048	72.327	VS(0.958)GRAS(0.042)PPLLDR	3	-2.2021	4	0.734	1.295		1.128	1.024		0.943	0.76728	1.109	1.07	1.065	0.901	0.907	0.949	0.661858	1.21028		1.25194	1.129		0.786	0.45164
A0A287A5B5	1990	S	SRRM2	1	0.000128459	65.933	S(1)RT(1)PLLPR	2	2.9327	9		2.259	0.227	2.236	0.31	0.213	1.352	0.82676	1.109	1.07	1.065	0.901	0.907	0.949		2.11121	0.213146	2.48169	0.341786	0.224447	1.144	0.91222
A0A287A5B5	1652	S	SRRM2	0.716549	0.0103054	76.009	S(0.421)S(0.576)RS(0.717)S(0.286)PELPR	2	8.3622	2	0.938								1.109	1.07	1.065	0.901	0.907	0.949	0.845807
A0A287A5B5	1345	S	SRRM2	0.92586	5.31318e-100	219.59	S(0.047)S(0.047)RRS(0.936)S(0.926)S(0.042)ELS(0.001)PDAVEK	2	3.4384	13	0.313	1.883	2.079	0.859	0.349	0.294	2.846	0.278	1.109	1.07	1.065	0.901	0.907	0.949	0.282236	1.75981	1.95211	0.953385	0.384785	0.3098	2.424	0.3749
A0A287A5B5	907	S	SRRM2	0.696752	0.00144581	50.116	S(0.001)GFS(0.044)S(0.196)PS(0.697)PS(0.063)R	2	5.9234	2	1.251		0.587						1.109	1.07	1.065	0.901	0.907	0.949	1.12804		0.551174
A0A287A5B5	924	S	SRRM2	0.992621	0.00709931	55.782	S(0.006)ES(0.993)PCS(0.001)KVESR	2	5.3552	3		1.138	1.12	0.637			1.772		1.109	1.07	1.065	0.901	0.907	0.949		1.06355	1.05164	0.706992			1.496
A0A287A5B5	1110	S	SRRM2	0.997403	1.46355e-103	192.68	THSDS(0.003)S(0.997)PYPALDSK	2	8.591	6	0.962	0.864	0.839	1.324	1.154	0.954	0.777	0.076877	1.109	1.07	1.065	0.901	0.907	0.949	0.867448	0.807477	0.787793	1.46948	1.27233	1.00527	0.657	0.023325
A0A287A5B5	333	S	SRRM2	1	2.46655e-09	128.57	QPGS(1)PYEDKGK	2	2.8175	5	1.334	1.295	1.156	0.531		0.457	2.554	0.00130048	1.109	1.07	1.065	0.901	0.907	0.949	1.20289	1.21028	1.08545	0.589345		0.48156	2.178	0.0030011
A0A287A5B5	973	T	SRRM2	1	1.0651e-152	222.21	AKPQT(1)PPGHNLPESK	2	5.051	24	0.947	0.924	0.906	1.213	1.092	0.983	0.845	0.056017	1.109	1.07	1.065	0.901	0.907	0.949	0.853922	0.863551	0.850704	1.34628	1.20397	1.03583	0.716	0.049777
A0A287A5B5	2314	T	SRRM2	0.999998	8.10027e-40	83.358	T(1)PPALAPANLTSAR	2	9.4341	6		0.778				1.169	0.666		1.109	1.07	1.065	0.901	0.907	0.949		0.727103				1.23182	0.59
A0A287A5B5	992	T	SRRM2	0.420742	0.000219355	48.833	S(0.421)T(0.421)DS(0.158)PAQSCSGSFSFCPGVK	2	5.0176	0									1.109	1.07	1.065	0.901	0.907	0.949
A0A287A5B5	895	S	SRRM2	1	1.28416e-11	133.76	AVMS(1)PVQSR	2	4.4033	6	1.186	1.236	1.175	0.921	0.758	0.645	1.548	0.050184	1.109	1.07	1.065	0.901	0.907	0.949	1.06943	1.15514	1.10329	1.0222	0.835722	0.679663	1.311	0.076676
A0A287A5B5	2027	T	SRRM2	0.925783	0.0389233	50.116	S(0.009)LT(0.926)RS(0.065)PPAIR	2	5.8539	1		0.958							1.109	1.07	1.065	0.901	0.907	0.949		0.895327
A0A287A5B5	829	S	SRRM2	0.958209	0.000944735	53.967	QGS(0.024)VT(0.017)S(0.958)PQANEQS(0.584)AT(0.418)PQRR	3	7.5164	2			1.155		0.771		1.498		1.109	1.07	1.065	0.901	0.907	0.949			1.08451		0.850055		1.276
A0A287A5B5	1503	S	SRRM2	0.665998	8.43411e-06	55.094	S(0.294)GS(0.666)S(0.04)QELDGKPSASPQER	3	6.97	1		0.958							1.109	1.07	1.065	0.901	0.907	0.949		0.895327
A0A287A5B5	2658	S	SRRM2	0.999998	7.97727e-287	295.68	RRPS(1)PQTAPWDQQSSSER	3	8.3028	10	0.888	0.932	0.909	1.316	1.107	0.932	0.813	0.189496	1.109	1.07	1.065	0.901	0.907	0.949	0.800721	0.871028	0.853521	1.4606	1.22051	0.982086	0.689	0.037675
A0A287A5B5	2090	S	SRRM2	1	1.11275e-85	191.49	CRS(1)PGMLEPLGSSR	2	7.0938	14	1.11	1.061	1.047	1.012	0.886	0.859	1.167	0.042259	1.109	1.07	1.065	0.901	0.907	0.949	1.0009	0.991589	0.983099	1.1232	0.976847	0.905163	0.99	0.93432
A0A287A5B5	1052	S	SRRM2	0.998902	1.64544e-160	239.37	QSHSES(0.999)PS(0.001)LQSK	2	2.4523	5	1.386	1.222	1.547	0.513	0.061		4.826	0.30508	1.109	1.07	1.065	0.901	0.907	0.949	1.24977	1.14206	1.45258	0.569367	0.0672547		4.026	0.33032
A0A287A5B5	1366	S	SRRM2	0.991673	0	340.06	AGMSSNQSVS(0.008)S(0.992)PVLDAVPR	2	5.3045	15	1.071	1.268	0.988	0.873	0.849	0.903	1.267	0.03748	1.109	1.07	1.065	0.901	0.907	0.949	0.965735	1.18505	0.9277	0.968923	0.936053	0.951528	1.078	0.46168
A0A287A5B5	756	S	SRRM2	0.438684	0.00215624	47.27	RS(0.969)LS(0.445)GS(0.439)S(0.148)PCPK	2	5.3432	0									1.109	1.07	1.065	0.901	0.907	0.949
A0A287A5B5	2004	S	SRRM2	1	0.00160385	88.24	S(1)RS(1)PLVIR	2	5.7791	10	0.792	1.067	0.784	1.319	1.254	0.902	0.761	0.158356	1.109	1.07	1.065	0.901	0.907	0.949	0.714157	0.997196	0.73615	1.46393	1.38258	0.950474	0.645	0.06576
A0A287A5B5	1558	S	SRRM2	0.442679	0.000130341	47.361	S(0.443)S(0.443)S(0.115)PEDKDKPGVAPR	2	1.9213	0									1.109	1.07	1.065	0.901	0.907	0.949
A0A287A5B5	2060	S	SRRM2	1	5.39797e-29	177.79	NHS(1)GS(1)RT(1)PPVALNSSR	3	2.6163	13	0.405	0.932	0.59	1.949	0.685	1.637	0.451	0.132139	1.109	1.07	1.065	0.901	0.907	0.949	0.365194	0.871028	0.553991	2.16315	0.755237	1.72497	0.386	0.085443
A0A287A5B5	754	S	SRRM2	0.805966	0.00215624	62.494	RS(0.999)LS(0.806)GS(0.185)S(0.01)PCPK	2	6.6899	1		0.958							1.109	1.07	1.065	0.901	0.907	0.949		0.895327
A0A287A5B5	2002	S	SRRM2	1	0.00160385	88.24	S(1)RS(1)PLVIR	2	5.7791	10	0.787	1.148	0.78	1.371	1.186	0.845	0.798	0.31042	1.109	1.07	1.065	0.901	0.907	0.949	0.709648	1.0729	0.732394	1.52164	1.30761	0.890411	0.676	0.136957
A0A287A5B5	2062	T	SRRM2	1	3.81277e-63	209.42	NHS(1)GS(1)RT(1)PPVALNSSR	3	2.6163	31	0.725	1.655	0.784	0.816	1.57	0.51	1.093	0.78622	1.109	1.07	1.065	0.901	0.907	0.949	0.653742	1.54673	0.73615	0.90566	1.73098	0.537408	0.925	0.92856
A0A287A5B5	1425	S	SRRM2	0.996453	1.00368e-39	169.57	HSLSGS(0.004)S(0.996)PGMK	2	5.1906	4	0.846	1.451	0.853			0.604	1.738		1.109	1.07	1.065	0.901	0.907	0.949	0.762849	1.35607	0.800939			0.636459	1.529
A0A287A5B5	847	S	SRRM2	0.639856	0.000564928	62.454	S(0.015)HS(0.008)ES(0.64)S(0.337)PDPEVK	2	1.2136	1					1.123				1.109	1.07	1.065	0.901	0.907	0.949					1.23815
A0A287A5B5	2058	S	SRRM2	1	5.39797e-29	177.79	NHS(1)GS(1)RT(1)PPVALNSSR	2	7.5673	25	0.532	1.708	0.624	1.047	1.532	0.679	0.879	0.64266	1.109	1.07	1.065	0.901	0.907	0.949	0.479711	1.59626	0.585915	1.16204	1.68908	0.71549	0.746	0.44312
A0A287A5B5	1166	S	SRRM2	0.884553	3.84082e-57	173.63	LSSPLVQDRPES(0.115)S(0.885)PVIR	3	8.2559	6	1.016	1.097	0.973	0.9	0.948	1.043	1.067	0.30168	1.109	1.07	1.065	0.901	0.907	0.949	0.916141	1.02523	0.913615	0.99889	1.0452	1.09905	0.908	0.108041
A0A287A5B5	1165	S	SRRM2	0.5	1.18743e-44	171.03	LSSPLVQDRPES(0.5)S(0.5)PVIR	3	6.5567	2		1.151		0.944			1.219		1.109	1.07	1.065	0.901	0.907	0.949		1.0757		1.04772			1.027
A0A287A5B5	1992	T	SRRM2	1	0.000628865	79.311	S(1)RT(1)PLLPR	2	2.9327	4		1.932	0.236	1.952	0.071		1.072	0.79022	1.109	1.07	1.065	0.901	0.907	0.949		1.80561	0.221596	2.16648	0.07828		0.903	0.84728
A0A287A5B5	855	S	SRRM2	0.500084	0.00420969	54.143	S(0.5)RT(0.5)PLRHS(0.939)CS(0.12)ES(0.519)S(0.421)PR	3	1.4484	1				1.181					1.109	1.07	1.065	0.901	0.907	0.949				1.31077
A0A287A5B5	1396	T	SRRM2	0.99973	0.002542	99.589	DGLPRT(1)PSQR	2	7.3926	5	1.122	1.149	1.059		0.765	0.708	1.507	0.002363	1.109	1.07	1.065	0.901	0.907	0.949	1.01172	1.07383	0.994366		0.84344	0.746048	1.292	0.018185
A0A287A5B5	1238	S	SRRM2	0.999981	2.6664e-66	191.95	SNFESS(1)PEIEGR	2	10.8	6	0.935	1.011	0.889	1.21	1.121	0.9	0.877	0.2657	1.109	1.07	1.065	0.901	0.907	0.949	0.843102	0.94486	0.834742	1.34295	1.23594	0.948367	0.744	0.062599
A0A287A5B5	1839	T	SRRM2	0.992878	0.00508842	91.993	S(1)RS(1)RT(0.993)PLVS(0.008)R	2	7.7837	1	0.938								1.109	1.07	1.065	0.901	0.907	0.949	0.845807
A0A287A5B5	1559	S	SRRM2	0.442679	0.000130341	47.361	S(0.443)S(0.443)S(0.115)PEDKDKPGVAPR	2	1.9213	0									1.109	1.07	1.065	0.901	0.907	0.949
A0A287A5B5	1284	S	SRRM2	0.469764	7.44447e-14	53.073	ELS(0.058)S(0.47)S(0.47)PPRENS(0.096)FGS(0.542)PS(0.364)EFR	3	7.5726	0									1.109	1.07	1.065	0.901	0.907	0.949
A0A287A5B5	1375	T	SRRM2	0.84518	2.4154e-111	167.79	AGMSSNQSVSSPVLDAVPRT(0.845)PS(0.155)R	3	7.707	7	0.658	1.562	0.666	0.598		1.382	0.972	0.95288	1.109	1.07	1.065	0.901	0.907	0.949	0.593327	1.45981	0.625352	0.663707		1.45627	0.842	0.72076
A0A287A5B5	1147	S	SRRM2	0.998806	0	351.81	TGSVLQEDVTAS(0.001)S(0.999)PRPGDK	2	6.0163	15	1.012	1.119	1.001	1.005	1.005	0.855	1.093	0.2325	1.109	1.07	1.065	0.901	0.907	0.949	0.912534	1.04579	0.939906	1.11543	1.10805	0.900948	0.928	0.42594
A0A287A5B5	2355	S	SRRM2	1	1.07281e-14	127.07	AS(1)PPLLDR	2	3.3639	10	1.095	0.9	0.913	1.248	0.898		0.903	0.5757	1.109	1.07	1.065	0.901	0.907	0.949	0.987376	0.841121	0.857277	1.38513	0.990077		0.754	0.150462
A0A287A5B5	2230	S	SRRM2	1	3.38592e-216	270.45	TPAAAAAMNLAS(1)PR	2	7.1827	11	0.777	1.002	0.826	1.141	1.185	1.148	0.75	0.063155	1.109	1.07	1.065	0.901	0.907	0.949	0.700631	0.936449	0.775587	1.26637	1.3065	1.20969	0.638	0.0065408
A0A287A5B5	963	T	SRRM2	0.824133	1.26813e-36	144.55	VKPETPLLQS(0.026)HS(0.809)GS(0.181)T(0.824)S(0.16)PCPK	2	0.33418	1				1.181					1.109	1.07	1.065	0.901	0.907	0.949				1.31077
A0A287A5B5	297	S	SRRM2	0.999598	4.03579e-86	204.43	THTTT(0.002)LT(0.001)GRS(0.997)PS(1)PTSGHR	2	0.97707	16	0.929	1.143	0.659	1.162	0.688	1.446	0.829	0.57262	1.109	1.07	1.065	0.901	0.907	0.949	0.837692	1.06822	0.618779	1.28968	0.758545	1.52371	0.707	0.27774
A0A287A5B5	1933	S	SRRM2	0.570242	0.0117198	53.363	S(0.999)RS(0.993)RT(0.438)S(0.57)PIPR	2	7.7106	1			0.879						1.109	1.07	1.065	0.901	0.907	0.949			0.825352
A0A287A5B5	1200	S	SRRM2	0.499995	2.0004e-05	66.509	S(0.5)S(0.5)QDEESMEVTEK	2	8.1753	1		0.958							1.109	1.07	1.065	0.901	0.907	0.949		0.895327
A0A287A5B5	752	S	SRRM2	0.998875	0.00215624	62.494	RS(0.999)LS(0.806)GS(0.185)S(0.01)PCPK	2	6.6899	2	0.942	0.955							1.109	1.07	1.065	0.901	0.907	0.949	0.849414	0.892523
A0A287A5B5	299	T	SRRM2	0.925173	4.3233e-82	157.28	THTT(0.001)T(0.015)LT(0.059)GRS(0.908)PS(0.076)PT(0.925)S(0.016)GHR	2	2.7391	2	0.813	1.086							1.109	1.07	1.065	0.901	0.907	0.949	0.733093	1.01495
A0A287A5B5	1185	S	SRRM2	0.499772	4.58503e-05	68.199	ERGGVGS(0.5)S(0.5)PDTKDQSSVLAK	3	7.0552	0									1.109	1.07	1.065	0.901	0.907	0.949
A0A287A5B5	1607	S	SRRM2	0.902259	0.00228293	49.485	GRGPS(0.902)PEGS(0.075)S(0.011)S(0.011)S(0.002)ESSPEHPPK	3	5.4506	1	0.938								1.109	1.07	1.065	0.901	0.907	0.949	0.845807
A0A287A5B5	1653	S	SRRM2	0.957729	0.00821753	80.815	S(0.58)S(0.419)RS(0.042)S(0.958)PELPR	2	8.4834	5		1.054	1.049		0.907	0.885	1.174	0.0060428	1.109	1.07	1.065	0.901	0.907	0.949		0.985047	0.984977		1	0.932561	1.019	0.67144
A0A287A5B5	1072	S	SRRM2	0.998065	2.09943e-11	86.798	CRS(0.999)PS(0.998)PVT(0.003)ELEPPTR	3	3.1093	4	0.432	1.775	0.605						1.109	1.07	1.065	0.901	0.907	0.949	0.38954	1.65888	0.568075
A0A287A5B5	2083	T	SRRM2	0.610091	3.75548e-13	128.97	PSMS(0.39)PT(0.61)PLDR	2	4.488	1	0.938								1.109	1.07	1.065	0.901	0.907	0.949	0.845807
A0A287A5B5	862	S	SRRM2	0.99403	1.62352e-05	119.26	T(0.003)PLRHS(0.994)CS(0.003)ESSPR	3	1.4666	12	1.189	1.247	0.964	0.965	0.582		1.465	0.153404	1.109	1.07	1.065	0.901	0.907	0.949	1.07214	1.16542	0.905164	1.07103	0.641676		1.223	0.36322
A0A287A5B5	295	S	SRRM2	0.999333	4.03579e-86	204.43	THTTTLTGRS(0.999)PS(0.981)PT(0.019)SGHR	3	9.855	14	0.912	1.217	0.966	0.881		0.897	1.16	0.30438	1.109	1.07	1.065	0.901	0.907	0.949	0.822362	1.13738	0.907042	0.977802		0.945205	0.994	0.90944
A0A287A5B5	991	S	SRRM2	0.420742	0.000219355	48.833	S(0.421)T(0.421)DS(0.158)PAQSCSGSFSFCPGVK	2	5.0176	0									1.109	1.07	1.065	0.901	0.907	0.949
A0A287A5B5	867	S	SRRM2	0.90101	2.78255e-05	119.26	S(0.009)RT(0.991)PLRHS(0.977)CS(0.023)ES(0.099)S(0.901)PR	3	2.9	5	1.403		1.137	0.25			5.08		1.109	1.07	1.065	0.901	0.907	0.949	1.2651		1.06761	0.277469			4.204
A0A287A5B5	1976	S	SRRM2	1	0.0461173	85.813	S(1)RS(1)RT(1)PPAIR	2	7.4662	1		0.958							1.109	1.07	1.065	0.901	0.907	0.949		0.895327
A0A287A5B5	508	S	SRRM2	1	0.00327593	106.97	S(1)RS(1)PQRPGWSR	2	9.0579	14	1.087	1.018	1.158	0.213	1.362	1.051	1.243	0.4969	1.109	1.07	1.065	0.901	0.907	0.949	0.980162	0.951402	1.08732	0.236404	1.50165	1.10748	1.061	0.63728
A0A287A5B5	290	T	SRRM2	0.653697	2.19591e-36	169.6	THT(0.063)T(0.036)T(0.654)LT(0.036)GRS(0.227)PS(0.962)PT(0.023)SGHR	3	9.4481	1		0.958							1.109	1.07	1.065	0.901	0.907	0.949		0.895327
A0A287A5B5	953	T	SRRM2	1	2.46192e-89	186.42	VKPET(1)PLLQSHS(0.002)GS(0.086)T(0.158)S(0.754)PCPK	3	8.5968	12	0.698	1.068	0.739	1.764	0.981	0.92	0.683	0.22428	1.109	1.07	1.065	0.901	0.907	0.949	0.629396	0.998131	0.693897	1.95782	1.08159	0.969442	0.579	0.117437
A0A287A5B5	1650	S	SRRM2	0.871145	0.00906875	80.815	RS(0.071)S(0.871)RS(0.108)S(0.95)PELPR	2	5.918	5	1.1		1.024		0.885	0.863	1.215	0.036099	1.109	1.07	1.065	0.901	0.907	0.949	0.991885		0.961502		0.975744	0.909378	1.036	0.44772
A0A287A5B5	1560	S	SRRM2	0.970042	6.57551e-11	68.127	S(0.009)S(0.021)S(0.97)PEDKDKPGVAPR	2	0.2932	1	0.938								1.109	1.07	1.065	0.901	0.907	0.949	0.845807
A0A287A5B5	1978	S	SRRM2	1	0.0461173	85.813	S(1)RS(1)RT(1)PPAIR	2	7.4662	1		0.958							1.109	1.07	1.065	0.901	0.907	0.949		0.895327
A0A287A5B5	2364	S	SRRM2	0.895973	0.00119906	71.066	S(0.896)RT(0.103)PPS(0.001)APSQSR	2	2.9192	2	0.962		0.857						1.109	1.07	1.065	0.901	0.907	0.949	0.867448		0.804695
A0A287A5B5	1473	S	SRRM2	1	0.0252773	50.834	CLS(1)PQRER	2	2.3851	1		0.958							1.109	1.07	1.065	0.901	0.907	0.949		0.895327
A0A287A5B5	1422	S	SRRM2	0.528798	7.8001e-21	126.48	HS(0.001)LS(0.529)GS(0.1)S(0.37)PGMK	2	3.3757	1					1.123				1.109	1.07	1.065	0.901	0.907	0.949					1.23815
A0A287A5B5	510	S	SRRM2	0.999999	0.0039807	106.97	S(1)RS(1)PQRPGWSR	2	9.0579	12	1.008	1.074	1.09	0.002	1.439	1.262	1.174	0.4683	1.109	1.07	1.065	0.901	0.907	0.949	0.908927	1.00374	1.02347	0.00221976	1.58655	1.32982	1.006	0.50006
A0A287A5B5	2620	S	SRRM2	1	0.00175336	44.16	PGPQALPKPAS(1)PK	2	5.3933	1		0.958							1.109	1.07	1.065	0.901	0.907	0.949		0.895327
A0A287A5B5	2312	S	SRRM2	0.414559	8.10027e-40	83.358	SAHAAAVNIAS(0.171)S(0.415)RT(0.415)PPALAPANLTSAR	4	6.3923	0									1.109	1.07	1.065	0.901	0.907	0.949
A0A287A5B5	866	S	SRRM2	0.641789	6.50949e-05	74.561	S(0.064)RT(0.936)PLRHS(0.546)CS(0.272)ES(0.642)S(0.541)PR	3	3.7894	5		1.47	1.137	0.664	0.686		1.931	0.037458	1.109	1.07	1.065	0.901	0.907	0.949		1.37383	1.06761	0.736959	0.75634		1.635	0.062316
A0A287A5B5	1501	S	SRRM2	0.798362	2.15218e-24	105.6	S(0.798)GS(0.141)S(0.06)QELDGKPSASPQER	2	4.0765	5	1.104	1.074			0.788		1.382		1.109	1.07	1.065	0.901	0.907	0.949	0.995491	1.00374			0.868798		1.151
A0A287A5B5	1928	S	SRRM2	0.998585	0.0117198	53.363	S(0.999)RS(0.993)RT(0.438)S(0.57)PIPR	2	7.7106	1			0.879						1.109	1.07	1.065	0.901	0.907	0.949			0.825352
A0A287A5B5	1341	S	SRRM2	0.395266	3.18227e-05	50.641	S(0.395)S(0.395)RRS(0.395)S(0.56)S(0.248)ELS(0.006)PDAVEK	2	4.7647	0									1.109	1.07	1.065	0.901	0.907	0.949
A0A287A5B5	1276	S	SRRM2	0.998999	0	227.78	QLQASVEEVPAVASTWS(0.001)GPQFS(0.999)PERK	3	7.8721	8	1.191	1.169	1.08	0.518	0.802	1.113	1.414	0.22078	1.109	1.07	1.065	0.901	0.907	0.949	1.07394	1.09252	1.01408	0.574917	0.884234	1.17281	1.208	0.38442
A0A287A5B5	984	S	SRRM2	0.996629	1.0651e-152	222.21	AKPQT(1)PPGHNLPES(0.003)KS(0.997)PCS(0.001)QEK	3	9.9112	22	0.888	0.878	0.857	1.272	1.129	1.065	0.757	0.0066175	1.109	1.07	1.065	0.901	0.907	0.949	0.800721	0.820561	0.804695	1.41176	1.24476	1.12223	0.642	0.022383
A0A287A5B5	1835	S	SRRM2	0.999995	0.0356239	91.993	S(1)RS(1)RT(0.993)PLVS(0.008)R	2	7.7837	1	0.938								1.109	1.07	1.065	0.901	0.907	0.949	0.845807
A0A287A5B5	1155	S	SRRM2	0.894004	0.000200947	62.454	LS(0.894)S(0.106)PLVQDRPESSPVIR	3	5.0362	1					1.123				1.109	1.07	1.065	0.901	0.907	0.949					1.23815
A0A287A5B5	2366	T	SRRM2	0.998369	1.16772e-05	118.26	S(0.001)RT(0.998)PPSAPSQSR	2	3.2819	3		1.852			0.608	0.52	3.284		1.109	1.07	1.065	0.901	0.907	0.949		1.73084			0.670342	0.547945	2.841
A0A287A5B5	838	T	SRRM2	0.8742	4.75095e-30	128.39	QGSVTSPQANEQS(0.126)AT(0.874)PQRR	3	6.2695	3	1.084		0.973	0.872			1.179		1.109	1.07	1.065	0.901	0.907	0.949	0.977457		0.913615	0.967814			0.977
A0A287A5B5	2079	S	SRRM2	0.676403	9.27849e-12	100.07	MSCFS(0.001)RPS(0.676)MS(0.285)PT(0.038)PLDR	2	8.3724	1	0.938								1.109	1.07	1.065	0.901	0.907	0.949	0.845807
A0A287A5B5	2644	S	SRRM2	0.942401	0.00632069	62.454	KPIDS(0.058)LRDS(0.942)R	2	6.0135	5	0.889	1.077	0.909		0.843	1.125	0.974	0.89112	1.109	1.07	1.065	0.901	0.907	0.949	0.801623	1.00654	0.853521		0.929438	1.18546	0.839	0.26412
A0A287A5B5	848	S	SRRM2	0.998562	4.21353e-66	168.43	SHSES(0.001)S(0.999)PDPEVK	2	2.2423	5	1.135	1.161	1.039	0.823		0.69	1.469	0.0161572	1.109	1.07	1.065	0.901	0.907	0.949	1.02344	1.08505	0.975587	0.91343		0.727081	1.253	0.09046
A0A287A5B5	1349	S	SRRM2	0.971637	3.45125e-05	46.206	S(0.367)S(0.367)RRS(0.367)S(0.633)S(0.294)ELS(0.972)PDAVEK	2	4.4766	1				1.181					1.109	1.07	1.065	0.901	0.907	0.949				1.31077
A0A287A5B5	1365	S	SRRM2	0.517164	5.28875e-10	62.304	AGMSSNQS(0.005)VS(0.517)S(0.517)PVLDAVPRT(0.675)PS(0.285)R	3	9.8527	1						0.984			1.109	1.07	1.065	0.901	0.907	0.949						1.03688
A0A287A5B5	960	S	SRRM2	0.938217	7.05282e-44	145.73	VKPETPLLQS(0.001)HS(0.938)GS(0.228)T(0.156)S(0.677)PCPK	3	8.5948	11	0.59	1.304	0.796	1.553	0.886		0.735	0.44076	1.109	1.07	1.065	0.901	0.907	0.949	0.532011	1.21869	0.747418	1.72364	0.976847		0.617	0.27392
A0A287A5B5	2650	S	SRRM2	0.976943	0.00370548	60	S(0.001)LS(0.022)YS(0.977)PAER	2	8.397	3			0.804		1.27	0.939	0.728		1.109	1.07	1.065	0.901	0.907	0.949			0.75493		1.40022	0.989463	0.632
A0A287A5B5	962	S	SRRM2	0.5205	2.61237e-37	153.86	VKPET(0.997)PLLQS(0.09)HS(0.724)GS(0.521)T(0.422)S(0.245)PCPK	3	8.5778	1		0.958							1.109	1.07	1.065	0.901	0.907	0.949		0.895327
A0A287A5B5	1070	S	SRRM2	0.999709	2.09943e-11	86.798	CRS(1)PS(0.996)PVT(0.004)ELEPPTR	2	7.9668	5	0.537	2.205	0.752			0.268	4.346		1.109	1.07	1.065	0.901	0.907	0.949	0.48422	2.06075	0.706103			0.282403	3.837
A0A287A5B5	2247	T	SRRM2	0.971969	1.04325e-14	61.067	T(0.972)PT(0.028)ASAVNLAGAR	2	7.2848	3				1.252	1.056				1.109	1.07	1.065	0.901	0.907	0.949				1.38957	1.16428
A0A287A5B5	1837	S	SRRM2	0.999555	0.00508842	91.993	S(1)RS(1)RT(0.993)PLVS(0.008)R	2	7.7837	1	0.938								1.109	1.07	1.065	0.901	0.907	0.949	0.845807
A0A287A5B5	1294	S	SRRM2	0.991459	7.44447e-14	79.795	ENS(0.001)FGS(0.991)PS(0.007)EFR	2	7.4337	6	1.15	1.352	0.466	0.784		1.149	1.024	0.91034	1.109	1.07	1.065	0.901	0.907	0.949	1.03697	1.26355	0.437559	0.870144		1.21075	0.877	0.66222
A0A287A5B5	826	S	SRRM2	0.587223	3.88012e-06	67.251	QGS(0.587)VT(0.09)S(0.211)PQANEQS(0.056)AT(0.056)PQRR	3	7.3366	1						0.984			1.109	1.07	1.065	0.901	0.907	0.949						1.03688
A0A287A5B5	1344	S	SRRM2	0.935741	1.40831e-139	228.55	S(0.047)S(0.047)RRS(0.936)S(0.926)S(0.042)ELS(0.001)PDAVEK	2	3.4384	11	0.301		0.321	2.44	2.202	0.282	0.189	0.2455	1.109	1.07	1.065	0.901	0.907	0.949	0.271416		0.301408	2.7081	2.42778	0.297155	0.158	0.21062
A0A287A5B5	1309	T	SRRM2	0.416856	6.71421e-06	57.042	NSGPVAEMS(0.166)T(0.417)EFS(0.417)PEGK	2	10.124	0									1.109	1.07	1.065	0.901	0.907	0.949
A0A287A5B5	1377	S	SRRM2	0.420526	1.76648e-10	65.421	AGMSSNQS(0.001)VS(0.013)S(0.144)PVLDAVPRT(0.421)PS(0.421)R	3	7.4468	0									1.109	1.07	1.065	0.901	0.907	0.949
A0A287A5B5	436	S	SRRM2	0.777727	2.96431e-24	139.5	HAS(0.188)S(0.008)S(0.778)PES(0.026)PKPVPASGSR	3	7.1001	2		0.958							1.109	1.07	1.065	0.901	0.907	0.949		0.895327
A0A287A5B5	1156	S	SRRM2	0.991068	5.08804e-29	133.93	LS(0.009)S(0.991)PLVQDRPESSPVIR	3	2.239	10	1.241	1.233	1.207			0.018	68.167		1.109	1.07	1.065	0.901	0.907	0.949	1.11903	1.15234	1.13333			0.0189673	59.834
A0A287A5B5	1042	S	SRRM2	0.477917	0.00834032	40.533	S(0.019)VT(0.144)S(0.359)S(0.478)PEMR	2	6.5039	0									1.109	1.07	1.065	0.901	0.907	0.949
A0A287A5B5	1099	S	SRRM2	0.999949	2.39264e-05	104.39	SGLS(1)PEQVR	2	5.5453	6	1.293	1.168	1.248	0.784	0.716	0.671	1.708	0.00057939	1.109	1.07	1.065	0.901	0.907	0.949	1.16592	1.09159	1.17183	0.870144	0.789416	0.70706	1.449	0.0043178
A0A287A5B5	439	S	SRRM2	0.999357	1.84145e-29	141	HASSS(0.001)PES(0.999)PKPVPASGSR	3	6.8632	6	0.842	0.525	2.431	0.605	0.465	0.85	1.978	0.3606	1.109	1.07	1.065	0.901	0.907	0.949	0.759243	0.490654	2.28263	0.671476	0.512679	0.89568	1.698	0.52402
A0A287A5B5	2669	S	SRRM2	0.418414	0.00230652	46.278	RRPS(0.978)PQT(0.022)APWDQQS(0.235)S(0.418)S(0.347)ER	3	6.2669	0									1.109	1.07	1.065	0.901	0.907	0.949
A0A287A5B5	1649	S	SRRM2	0.77249	0.00821753	59.77	RS(0.772)S(0.259)RS(0.174)S(0.795)PELPR	2	7.7729	2		0.958							1.109	1.07	1.065	0.901	0.907	0.949		0.895327
A0A287A5I9	18	S	PRKRA	0.959413	3.67838e-05	61.003	AAAPPLEREDS(0.959)GT(0.039)FS(0.001)LGK	2	11.266	5	0.892	0.833	0.851			1.193	0.72		0.955	0.977	1.032	1.007	1.007	1.023	0.934031	0.85261	0.824612			1.16618	0.746
A0A287A5K6	814	S	LIMCH1	0.853136	0.000453529	54.912	SINHQIES(0.853)PS(0.147)ER	2	5.1931	1						0.984
A0A287A5K6	559	S	LIMCH1	0.999989	2.66521e-37	92.079	VVKPKS(1)PEPEATLTFPFLDK	3	5.9644	8		1.059	0.933	0.928	0.968	1.166	0.976	0.84702
A0A287A5K6	72	S	LIMCH1	0.969436	4.96793e-20	90.806	GS(0.001)S(0.005)DGRGS(0.969)DS(0.023)ES(0.002)DLPHR	3	8.949	4	0.907	0.911	0.905	1.245			0.729
A0A287A5M3	519	S	STK11IP	0.609061	2.3749e-15	72.368	QGEQLSAS(0.021)S(0.111)QS(0.609)PS(0.259)AVQDPPGHSDLSNR	3	7.1213	1	0.938								0.929		0.971	1.114		0.986	1.00969
A0A287A5M3	182	S	STK11IP	0.927525	0.000372029	54.261	RAS(0.928)IS(0.072)EPSDTDPEPR	3	4.5449	1						0.984			0.929		0.971	1.114		0.986						0.997972
A0A287A5M3	499	S	STK11IP	0.830217	1.23956e-29	75.686	TESPAVCPS(0.001)CGS(0.001)DHVVLLT(0.114)GS(0.83)PGT(0.038)PS(0.017)GEQR	3	9.5568	2		0.934				1.009	0.926		0.929		0.971	1.114		0.986						1.02333
A0A287A5M3	546	S	STK11IP	0.999636	0.000402028	51.07	ASGISSQAVGS(1)HDR	2	5.6615	2		0.926	0.909						0.929		0.971	1.114		0.986			0.936148
A0A287A5M3	696	S	STK11IP	0.958591	6.18452e-06	66.913	RS(0.041)S(0.959)IS(0.001)ATEEEVTPK	2	9.0448	1					1.123				0.929		0.971	1.114		0.986
A0A287A5M3	555	S	STK11IP	0.989917	6.64384e-14	91.032	HSWS(0.01)LS(0.99)PPPEHHGLR	3	5.1093	6	0.753	0.908	0.787	1.32	1.214	1.136	0.667	0.0046786	0.929		0.971	1.114		0.986	0.810549		0.810505	1.18492		1.15213	0.694	0.024416
A0A287A5M3	695	S	STK11IP	0.796698	0.00232471	60.734	RS(0.797)S(0.201)IS(0.001)AT(0.001)EEEVTPK	2	13.055	2		1.443		0.583			2.475		0.929		0.971	1.114		0.986				0.523339
A0A287A5M3	184	S	STK11IP	0.49524	0.000372029	44.82	RAS(0.495)IS(0.495)EPS(0.009)DT(0.001)DPEPR	3	2.8293	0									0.929		0.971	1.114		0.986
A0A287A5U1	738	S	RBBP6	0.999914	2.89423e-06	103.87	Y(0.002)HS(0.998)RS(0.999)RS(1)PQAFR	3	3.7403	11	0.997	0.904	1.016	0.953	1.182	0.964	0.941	0.51056	1.01	0.994	0.959	1.028	0.985	1.025	0.987129	0.909457	1.05944	0.927043	1.2	0.940488	0.964	0.7539
A0A287A5U1	827	S	RBBP6	1	0.000230544	105.78	ENFS(1)PER	1	-1.5233	6	0.822		0.917	1.181	1.214		0.726	0.029421	1.01	0.994	0.959	1.028	0.985	1.025	0.813861		0.956204	1.14883	1.23249		0.743	0.076537
A0A287A5U1	1243	S	RBBP6	0.945163	4.81463e-49	120.55	KVTGTEGSSSTLVDYTS(0.001)T(0.002)S(0.006)S(0.009)T(0.039)GGS(0.945)PVR	3	8.3819	12	0.906	1.064		1.068	1.087	1.035	0.926	0.29408	1.01	0.994	0.959	1.028	0.985	1.025	0.89703	1.07042		1.03891	1.10355	1.00976	0.936	0.4194
A0A287A5U1	1144	S	RBBP6	1	3.41123e-117	206.7	LEVTEIVKPS(1)PK	2	7.1123	8	0.819	0.907	0.873	1.125	1.194	1.154	0.748	0.00107893	1.01	0.994	0.959	1.028	0.985	1.025	0.810891	0.912475	0.910323	1.09436	1.21218	1.12585	0.767	0.0058203
A0A287A5U1	734	S	RBBP6	0.998292	0.00271653	58.508	Y(0.002)HS(0.998)RS(0.999)RS(1)PQAFR	3	3.7403	5	0.774	0.776		1.386	1.318	1.002	0.627	0.045495	1.01	0.994	0.959	1.028	0.985	1.025	0.766337	0.780684		1.34825	1.33807	0.977561	0.633	0.047238
A0A287A5U1	360	S	RBBP6	0.999993	3.89308e-40	175.68	NLQPLMRS(1)PISR	2	8.4224	5		0.979	0.865	1.18	1.099	1.002	0.843	0.112441	1.01	0.994	0.959	1.028	0.985	1.025		0.984909	0.901981	1.14786	1.11574	0.977561	0.873	0.158643
A0A287A5U1	736	S	RBBP6	0.999398	6.37113e-05	99.174	Y(0.002)HS(0.998)RS(0.999)RS(1)PQAFR	3	3.7403	7	0.726	0.727	0.718	1.886	1.235	0.939	0.535	0.102385	1.01	0.994	0.959	1.028	0.985	1.025	0.718812	0.731388	0.748697	1.83463	1.25381	0.916098	0.549	0.108662
A0A287A5U1	654	S	RBBP6	0.999211	1.37547e-14	117.9	LKEES(0.001)KS(0.999)PYSGSSYSR	3	6.275	5	0.704		0.657	1.424	1.448	0.993	0.528	0.030321	1.01	0.994	0.959	1.028	0.985	1.025	0.69703		0.685089	1.38521	1.47005	0.96878	0.542	0.038297
A0A287A5U1	732	Y	RBBP6	0.863222	0.0134845	41.87	Y(0.863)HS(0.493)RS(0.684)RS(0.96)PQAFR	3	4.0048	1			0.879						1.01	0.994	0.959	1.028	0.985	1.025			0.91658
A0A287A5U4	951	S	CAMSAP2	0.996261	0.00121348	65.12	RFS(0.996)PS(0.004)QVPIQTR	2	7.4132	3				1.221	1.086	0.983			0.931	1.01	0.997	1.031	1.009	1.021				1.18429	1.07631	0.962782
A0A287A5U4	1244	S	CAMSAP2	0.499984	0.00066699	49.487	SESVEGFLS(0.5)PS(0.5)R	2	10.281	1			0.879						0.931	1.01	0.997	1.031	1.009	1.021			0.881645
A0A287A5U4	1242	S	CAMSAP2	0.927991	0.000114661	73.502	SESVEGFLS(0.928)PS(0.072)R	2	10.186	3	0.983		0.801			1.025	0.87		0.931	1.01	0.997	1.031	1.009	1.021	1.05585		0.80341			1.00392	0.926
A0A287A5U4	424	S	CAMSAP2	0.979268	7.14696e-05	62.494	S(0.021)IS(0.979)NEGLSLNNNR	2	7.3861	2					1.115	0.991			0.931	1.01	0.997	1.031	1.009	1.021					1.10505	0.970617
A0A287A5U4	1071	S	CAMSAP2	1	0	314.91	YDGES(1)DKEQFDDDQK	2	6.6688	6	0.906	0.858	0.81	1.331	1.396	0.834	0.723	0.147545	0.931	1.01	0.997	1.031	1.009	1.021	0.973147	0.849505	0.812437	1.29098	1.38355	0.816846	0.755	0.21144
A0A287A5U7	301	T	HSPBP1	0.997201	3.66383e-60	188.98	LLQTCFST(0.997)PT(0.002)DDSMDR	2	8.1487	9	1.841	0.344	1.688		0.795	0.05	3.056	0.2816
A0A287A5W4	21	S	FAM104A	0.973544	3.01815e-43	104.76	GADAGSSGGTGPT(0.001)EGY(0.016)S(0.974)PPAAS(0.006)T(0.003)R	2	3.8768	3			0.937	1.261		0.852	0.887
A0A287A5W4	61	S	FAM104A	1	3.68031e-06	104	RS(1)PPPAAMSER	2	6.2724	8	1.165	1.301	1.088	1.114	0.402	0.849	1.503	0.18882
A0A287A5W4	20	Y	FAM104A	0.684057	1.36451e-10	64.21	GADAGSSGGT(0.001)GPT(0.069)EGY(0.684)S(0.214)PPAAS(0.016)T(0.016)R	2	5.2088	1		0.958
A0A287A608	3612	S	AHNAK	1	2.19711e-229	265.23	ASLGS(1)LEGEAEGETSSPK	2	11.149	12	1.161	0.936	1.03	0.909	0.93	1.001	1.101	0.2467	1.018	1.083	1.094	0.953	0.968	0.884	1.14047	0.864266	0.941499	0.95383	0.960744	1.13235	0.967	0.72674
A0A287A608	3347	T	AHNAK	0.683917	3.87353e-18	66.66	GPT(0.684)T(0.251)VGGS(0.065)LPGIS(0.001)VQALEGNLQMPGMK	3	5.4565	1			0.879						1.018	1.083	1.094	0.953	0.968	0.884			0.803473
A0A287A608	3650	S	AHNAK	0.326768	4.02906e-16	43.493	HRS(0.161)NS(0.161)FS(0.161)DERELS(0.327)EPS(0.08)T(0.08)PT(0.016)GT(0.016)LEFEGGEVSLEGGK	4	10.235	0									1.018	1.083	1.094	0.953	0.968	0.884
A0A287A608	3640	S	AHNAK	0.999994	1.21343e-64	199.3	HRS(1)NSFSDER	2	1.9043	9	1.175	1.307	0.927	0.73	0.8		1.485	0.064858	1.018	1.083	1.094	0.953	0.968	0.884	1.15422	1.20683	0.847349	0.766002	0.826446		1.343	0.147719
A0A287A608	3621	T	AHNAK	0.394237	1.9869e-97	163.09	ASLGSLEGEAEGET(0.394)S(0.394)S(0.212)PK	2	3.3124	0									1.018	1.083	1.094	0.953	0.968	0.884
A0A287A608	3591	S	AHNAK	0.999973	1.23669e-90	194.55	GGVTGS(1)PEASIAGSK	2	8.0083	12	0.913	1.154		1.174	1.045	0.884	0.999	0.99498	1.018	1.083	1.094	0.953	0.968	0.884	0.896857	1.06556		1.2319	1.07955	1	0.889	0.33022
A0A287A608	122	S	AHNAK	0.998636	0	287.12	LPSGSGVVS(0.999)PT(0.001)VDIR	2	10.062	12	1.19	1.065	1.115	0.932	0.785	0.852	1.312	0.0099168	1.018	1.083	1.094	0.953	0.968	0.884	1.16896	0.98338	1.0192	0.977964	0.81095	0.963801	1.152	0.149596
A0A287A608	607	T	AHNAK	1	6.1893e-81	156.48	VDVKT(1)PDVEVQGADWSLK	3	5.3267	11	0.985	1.222	0.981		0.684	0.935	1.313	0.158918	1.018	1.083	1.094	0.953	0.968	0.884	0.967583	1.12835	0.896709		0.706612	1.05769	1.131	0.48372
A0A287A608	3609	S	AHNAK	0.999892	9.43254e-153	208.89	AS(1)LGSLEGEAEGETSSPK	2	10.282	17	1.01	0.982	0.924	1.136	1.039	0.946	0.934	0.32702	1.018	1.083	1.094	0.953	0.968	0.884	0.992141	0.906741	0.844607	1.19203	1.07335	1.07014	0.823	0.028498
A0A287A608	3622	S	AHNAK	0.42095	1.9869e-97	163.09	ASLGSLEGEAEGET(0.158)S(0.421)S(0.421)PKGK	2	7.2071	0									1.018	1.083	1.094	0.953	0.968	0.884
A0A287A608	158	S	AHNAK	0.999998	0.000145808	114.93	VGS(1)PDVSISAK	2	6.1021	5	1.054	1.258	1.066		0.815	0.616	1.574	0.036803	1.018	1.083	1.094	0.953	0.968	0.884	1.03536	1.16159	0.974406		0.841942	0.696833	1.374	0.045861
A0A287A608	116	S	AHNAK	0.999998	5.41439e-171	251.28	LPS(1)GSGVVSPTVDIR	2	10.251	15	1.005	1.074	0.898	1.153	1.045	0.867	0.971	0.81262	1.018	1.083	1.094	0.953	0.968	0.884	0.98723	0.99169	0.820841	1.20986	1.07955	0.980769	0.856	0.148417
A0A287A608	3623	S	AHNAK	0.961963	1.1331e-99	188.82	ASLGSLEGEAEGET(0.002)S(0.036)S(0.962)PKGK	3	9.5984	7		0.885	0.665		1.315	1.132	0.633	0.102645	1.018	1.083	1.094	0.953	0.968	0.884		0.817175	0.607861		1.35847	1.28054	0.54	0.053362
A0A287A608	3027	S	AHNAK	0.999829	1.03026e-29	135.24	FKAEASLPS(1)PK	2	10.874	6	0.752	0.809	0.697	1.435	1.358	1.12	0.577	0.003224	1.018	1.083	1.094	0.953	0.968	0.884	0.738703	0.746999	0.637112	1.50577	1.40289	1.26697	0.508	0.00070164
A0A287A608	3195	T	AHNAK	1	0.0394509	64.064	VHT(1)PGFDLR	2	6.3521	2				0.367		1.662			1.018	1.083	1.094	0.953	0.968	0.884				0.3851		1.88009
A0A287A608	3352	S	AHNAK	0.616101	1.09169e-06	50.131	GPT(0.187)T(0.187)VGGS(0.616)LPGIS(0.01)VQALEGNLQMPGMK	3	7.6789	2		0.958							1.018	1.083	1.094	0.953	0.968	0.884		0.88458
A0A287A608	83	S	AHNAK	0.997854	8.05101e-86	184.37	EGAKDIDLS(0.002)S(0.998)PEFK	2	8.5632	6	0.931	1.354	1.054	0.472		0.982	1.531	0.21744	1.018	1.083	1.094	0.953	0.968	0.884	0.914538	1.25023	0.963437	0.495278		1.11086	1.298	0.38458
A0A287A608	3696	S	AHNAK	0.999991	0	353.73	GHYEVTGS(1)DDEAGKVQGSGVSLASK	3	10.682	43	0.855	1.071	0.894	1.128	1.032	1.064	0.875	0.134155	1.018	1.083	1.094	0.953	0.968	0.884	0.839882	0.98892	0.817185	1.18363	1.06612	1.20362	0.766	0.019063
A0A287A608	1078	S	AHNAK	1	2.7544e-122	188.85	ISMPDVGLHLKS(1)PK	2	8.7487	22	0.765	0.784	0.754	1.373	1.289	1.181	0.599	0.00034443	1.018	1.083	1.094	0.953	0.968	0.884	0.751473	0.723915	0.689214	1.44071	1.33161	1.33597	0.527	5.8955e-05
A0A287A608	41	S	AHNAK	1	2.63254e-286	287.51	LKS(1)EDGVEGGPGETQSR	2	-0.88595	19	0.031	0.081	1.113	1.626	1.004	2.308	0.248	0.093703	1.018	1.083	1.094	0.953	0.968	0.884	0.0304519	0.0747922	1.01737	1.70619	1.03719	2.61086	0.21	0.079998
A0A287A608	3599	S	AHNAK	0.999276	1.71877e-09	81.897	GGVTGSPEAS(0.001)IAGS(0.999)KGDLK	2	7.8959	6	1.003	1.092	0.918	1.141	0.972	0.9	1	0.97878	1.018	1.083	1.094	0.953	0.968	0.884	0.985265	1.00831	0.839122	1.19727	1.00413	1.0181	0.88	0.188196
A0A287A608	3642	S	AHNAK	0.996492	0.000428835	111.38	HRS(1)NS(0.996)FS(0.004)DER	2	3.4948	3	0.947	1.097	0.745						1.018	1.083	1.094	0.953	0.968	0.884	0.930255	1.01293	0.680987
A0A287A608	3694	T	AHNAK	0.769207	4.3401e-235	224.89	GHYEVT(0.769)GS(0.231)DDEAGKVQGSGVSLASK	3	11.35	1			0.879						1.018	1.083	1.094	0.953	0.968	0.884			0.803473
A0A287A650	356	S	GRB7	0.95515	1.51452e-05	133.07	HLRPS(0.955)CAGS(0.045)PPLR	3	6.5273	1						0.984			0.899	0.899	0.939	1.074	1.096	1.094						0.899452
A0A287A650	360	S	GRB7	0.999375	1.59419e-05	130.78	HLRPS(0.001)CAGS(0.999)PPLR	3	6.8882	12	1.272	0.806	0.698	0.922	1.551	0.834	0.839	0.5541	0.899	0.899	0.939	1.074	1.096	1.094	1.41491	0.896552	0.743344	0.858473	1.41515	0.76234	1.006	0.98328
A0A287A650	405	T	GRB7	0.671869	9.66388e-11	51.333	KT(0.672)NHRLS(0.314)LPT(0.013)PS(0.001)SGTSLSAAIHR	4	8.1742	1				1.181					0.899	0.899	0.939	1.074	1.096	1.094				1.09963
A0A287A650	410	S	GRB7	0.596544	8.58663e-07	49.485	T(0.033)NHRLS(0.597)LPT(0.257)PS(0.049)S(0.049)GT(0.01)S(0.005)LSAAIHR	3	8.2161	1					1.123				0.899	0.899	0.939	1.074	1.096	1.094					1.02464
A0A287A656	204	S	SRPK1	0.999518	8.58749e-31	135.89	QEESES(1)PVERPLKENPPNK	3	8.3957	7	0.891		0.905	1.192	1.136		0.771	0.0093837	0.941	0.949	0.922	1.075	1.058	1.054	0.946865		0.981562	1.10884	1.07372		0.884	0.035961
A0A287A656	407	T	SRPK1	0.999629	0.00959043	64.064	HFTEDIQT(1)R	2	7.5394	2				0.892		1.225			0.941	0.949	0.922	1.075	1.058	1.054				0.829767		1.16224
A0A287A699	190	S	HNRNPK	0.688253	1.76522e-05	58.794	IILDLIS(0.688)ES(0.312)PIKGR	2	8.4155	1						0.984			1.001	1.034	1.015	0.98	0.965	1.004						0.98008
A0A287A699	39	T	HNRNPK	0.994312	0.0293114	71.912	S(0.006)RNT(0.994)DEMVELR	2	7.2873	1	0.938								1.001	1.034	1.015	0.98	0.965	1.004	0.937063
A0A287A699	192	S	HNRNPK	0.997598	5.83884e-31	128.46	IILDLIS(0.002)ES(0.998)PIK	2	7.7119	11	0.966	1.118	1.094		0.758	0.871	1.301	0.04374	1.001	1.034	1.015	0.98	0.965	1.004	0.965035	1.08124	1.07783		0.785492	0.86753	1.26	0.03208
A0A287A699	260	S	HNRNPK	1	1.01632e-15	110.88	RDYDDMS(1)PR	2	6.887	13	0.551	0.8	0.787	1.096	1.23	1.633	0.54	0.022217	1.001	1.034	1.015	0.98	0.965	1.004	0.55045	0.773694	0.775369	1.11837	1.27461	1.62649	0.522	0.0147566
A0A287A6B4	181	S	TENT4A	1	8.88936e-13	73.262	GPAPAGS(1)PPQHQFHPGR	3	2.5813	5		0.897	0.875	1.269		0.978	0.789	0.222
A0A287A6C9	559	S	SLC5A3	0.850899	0.0102406	41.317	ES(0.149)CS(0.851)PKDEPYK	2	5.6131	1				1.181
A0A287A6E6	448	S	GPS1	1	3.59942e-19	77.157	NQIHVKS(1)PPR	2	7.5901	3		0.958							0.954	0.953	0.975	1.044	1.067	1.008		1.00525
A0A287A6E6	454	S	GPS1	0.891189	3.59942e-19	78.359	S(0.109)PPREGS(0.891)QGELTPANSQSR	3	6.0933	4	1.04	1.039				0.795	1.308		0.954	0.953	0.975	1.044	1.067	1.008	1.09015	1.09024				0.78869	1.382
A0A287A6F8	544	S	LRCH1	0.972287	1.34103e-10	86.997	ENSPAIS(0.972)PT(0.023)NT(0.003)S(0.001)T(0.001)ALFGLKPR	3	10.127	2	0.97			1.141			0.85
A0A287A6I9	233	T	HBS1L	0.378455	0.000125337	55.354	SALPSHTIQASEEQS(0.159)S(0.378)T(0.378)PT(0.084)PVKK	3	8.8556	0
A0A287A6I9	232	S	HBS1L	0.378455	0.000125337	55.354	SALPSHTIQASEEQS(0.159)S(0.378)T(0.378)PT(0.084)PVKK	3	8.8556	0
A0A287A6K2	2683	S	EPPK1	1	0	318.13	QVS(1)ASELHTSGILGPETLR	2	5.9925	19	1.046	1.105	1.077	0.922	0.965	0.853	1.178	0.0137835	0.966	0.983	0.974	1.019	1.039	1.019	1.08282	1.12411	1.10575	0.904809	0.928778	0.837095	1.24	0.0028176
A0A287A6K2	1526	S	EPPK1	0.985404	1.44313e-09	135.5	KQVS(0.985)AS(0.015)DLFR	2	8.5023	3	1.128				1.001	0.892	1.192		0.966	0.983	0.974	1.019	1.039	1.019	1.1677				0.963426	0.875368	1.27
A0A287A6Q3	623	S	ASH2L	1	0.0049593	58.687	RS(1)PPWEP	1	-0.17784	4	0.857	1.054	0.817			1.041	0.874		0.849	0.934	0.8	1.072	1.109	1.235	1.00942	1.12848	1.02125			0.842915	1.249
A0A287A710	274	S	NFIC	0.499999	0.000285381	58.313	NWTEDMEGGIS(0.5)S(0.5)PVK	2	10.626	1			0.879
A0A287A710	289	S	NFIC	0.61281	0.000101774	57.62	SPFNS(0.613)PS(0.36)PQDS(0.027)PR	2	9.3199	2			0.764		1.27		0.602
A0A287A710	291	S	NFIC	0.982849	2.13341e-05	70.638	SPFNS(0.016)PS(0.983)PQDS(0.001)PR	2	8.651	5	0.623			1.701		0.882	0.482
A0A287A710	295	S	NFIC	0.973634	0.000169084	82.822	SPFNS(0.004)PS(0.023)PQDS(0.974)PR	2	7.1722	3			0.621		1.185	1.219	0.517
A0A287A710	275	S	NFIC	0.999597	0	303.03	NWTEDMEGGISS(1)PVKK	2	5.4635	16	0.756	0.797	0.729	1.273	1.349	1.234	0.592	0.000140105
A0A287A710	285	S	NFIC	1	6.21149e-83	206.61	TEMDKS(1)PFNSPSPQDSPR	3	5.1855	18	0.78	0.763	0.771	1.842	1.129	0.916	0.595	0.149063
A0A287A710	257	S	NFIC	0.419508	1.71956e-05	48.201	SGSMEEDVDTSPGGDYY(0.001)T(0.002)S(0.026)PS(0.056)S(0.42)PT(0.186)S(0.186)S(0.123)NR	3	9.9996	0
A0A287A756	439	S	GYG2	1	0.0064645	58.476	VKAPS(1)PEEER	2	7.5968	2	0.978		0.842						0.987	0.962	1.076	0.894	1.158	0.923	0.990881		0.782528
A0A287A792	16	S	SLC7A6OS	1	0.00177235	40.861	KRS(1)AEPAEALVLACK	3	6.2547	1		0.958								1.001	0.905	1.105	0.989			0.957043
A0A287A797	650	S	NAV1	0.499499	0.00498214	54.556	AHYSHT(0.001)MPMRS(0.499)PS(0.499)K	3	5.944	0									0.928	0.93	0.927	1.097	1.027	1.091
A0A287A797	738	S	NAV1	1	3.00071e-05	103.87	RNS(1)AIVLR	2	4.1713	6	0.939	1.186	0.922	0.96	1.109	0.898	1.027	0.82736	0.928	0.93	0.927	1.097	1.027	1.091	1.01185	1.27527	0.994606	0.875114	1.07984	0.823098	1.181	0.21964
A0A287A797	934	S	NAV1	0.446952	0.000895899	40.83	KT(0.447)S(0.447)LDVS(0.083)T(0.011)S(0.011)AEPGFLAPGAR	3	6.3616	0									0.928	0.93	0.927	1.097	1.027	1.091
A0A287A797	1285	S	NAV1	0.996826	3.78077e-39	151.41	GQLTNIVS(0.997)PT(0.003)AATTPR	2	6.9072	5		0.6	0.542	1.756	1.172	1.207	0.414	0.015205	0.928	0.93	0.927	1.097	1.027	1.091		0.645161	0.584682	1.60073	1.14119	1.10632	0.479	0.0193565
A0A287A797	428	S	NAV1	0.813119	0.00597313	57.62	T(0.007)LS(0.14)KS(0.813)EHS(0.04)LFQAK	2	8.6522	1	0.938								0.928	0.93	0.927	1.097	1.027	1.091	1.01078
A0A287A797	597	S	NAV1	0.744028	0.00899726	56.091	S(0.744)S(0.256)PLSWR	1	0.96424	1					1.123				0.928	0.93	0.927	1.097	1.027	1.091					1.09348
A0A287A797	1656	S	NAV1	0.990789	3.65222e-25	84.071	VAPGPAAGSAPGQVPGS(0.003)S(0.006)ALPS(0.991)PR	2	0.73542	3			0.39		1.15	1.507	0.294		0.928	0.93	0.927	1.097	1.027	1.091			0.420712		1.11977	1.3813	0.336
A0A287A797	933	T	NAV1	0.446952	0.000895899	40.83	KT(0.447)S(0.447)LDVS(0.083)T(0.011)S(0.011)AEPGFLAPGAR	3	6.3616	0									0.928	0.93	0.927	1.097	1.027	1.091
A0A287A797	1539	S	NAV1	0.924626	1.19559e-07	76.049	LQHVSTET(0.015)AS(0.925)PS(0.061)IK	2	3.4504	4	0.677	0.765	1.042	1.529			0.542		0.928	0.93	0.927	1.097	1.027	1.091	0.729526	0.822581	1.12406	1.3938			0.64
A0A287A797	1527	S	NAV1	0.911639	5.25863e-145	133.93	SASSYSDIEEIATPDS(0.018)S(0.009)APS(0.061)S(0.912)PK	2	2.5402	2		0.861				1.084	0.794		0.928	0.93	0.927	1.097	1.027	1.091		0.925806				0.993584	0.932
A0A287A797	205	S	NAV1	0.997558	0.000539633	58.061	AAS(0.013)GPS(0.108)S(0.88)PACS(0.998)PVQS(0.002)PR	2	9.893	3		1.346	0.524						0.928	0.93	0.927	1.097	1.027	1.091		1.44731	0.565264
A0A287A797	1287	T	NAV1	0.478103	4.62701e-12	66.553	GQLTNIVS(0.478)PT(0.478)AAT(0.037)T(0.007)PR	2	6.7689	0									0.928	0.93	0.927	1.097	1.027	1.091
A0A287A797	201	S	NAV1	0.879579	0.000585212	58.061	AAS(0.013)GPS(0.108)S(0.88)PACS(0.998)PVQS(0.002)PR	2	9.893	2		0.971	0.868						0.928	0.93	0.927	1.097	1.027	1.091		1.04409	0.936354
A0A287A797	49	S	NAV1	1	6.89921e-05	68.548	QAGLALS(1)PPR	2	8.4904	6	1.173	1.257		1.308	1.369	0.11	1.308	0.4706	0.928	0.93	0.927	1.097	1.027	1.091	1.26401	1.35161		1.19234	1.33301	0.100825	1.494	0.40708
A0A287A797	648	S	NAV1	0.887592	1.19709e-09	146.37	AHYSHTMPMRS(0.888)PS(0.112)K	3	6.6128	4	0.772		0.627		1.287	1.297	0.541	0.106063	0.928	0.93	0.927	1.097	1.027	1.091	0.831897		0.676375		1.25316	1.18882	0.618	0.044897
A0A287A797	1541	S	NAV1	0.641113	7.37281e-08	88.203	LQHVSTET(0.021)AS(0.338)PS(0.641)IK	2	5.3245	1						0.984			0.928	0.93	0.927	1.097	1.027	1.091						0.901925
A0A287A797	1083	S	NAV1	0.999856	0.0315813	41.499	SFVKPPS(1)LANLDK	2	11.903	1			0.879						0.928	0.93	0.927	1.097	1.027	1.091			0.94822
A0A287A797	1571	S	NAV1	1	7.39075e-69	183.7	LFHGS(1)EEEEPEKK	2	5.0885	12	1.055	0.909	0.881	0.822	0.944	1.367	0.908	0.66344	0.928	0.93	0.927	1.097	1.027	1.091	1.13685	0.977419	0.950378	0.749316	0.919182	1.25298	1.049	0.69474
A0A287A797	1526	S	NAV1	0.492673	9.16154e-56	110.9	SASSYSDIEEIATPDS(0.003)S(0.012)APS(0.493)S(0.493)PK	2	3.106	0									0.928	0.93	0.927	1.097	1.027	1.091
A0A287A7F1	22	S	---	0.999737	0.00105363	84.58	RKS(1)DGIYIINLK	2	6.3755	7	1.091	1.118			0.795	0.948	1.267	0.113502
A0A287A7F1	26	Y	---	0.848546	0.00175949	53.517	RKS(0.151)DGIY(0.849)IINLK	3	4.0018	1	0.938
A0A287A7F2	203	S	ASPSCR1	0.99963	1.15926e-20	151.52	PLVS(1)PSAKPPK	2	7.2976	5		1.344	1.048	0.9	0.967	0.769	1.361	0.09626
A0A287A7K5	564	S	USP6NL	0.452635	0.00231225	46.823	IEVLPVDIGAGGY(0.025)S(0.069)GNS(0.453)GS(0.453)PK	2	8.7499	0
A0A287A7K5	562	S	USP6NL	0.452635	0.00231225	46.823	IEVLPVDIGAGGY(0.025)S(0.069)GNS(0.453)GS(0.453)PK	2	8.7499	0
A0A287A7K5	503	S	USP6NL	0.998935	3.74111e-05	102.57	RS(0.001)PAS(0.999)PQFPR	2	5.188	6	0.817	0.819	0.702	1.299	1.326	1.176	0.615	0.00150452
A0A287A7K5	496	S	USP6NL	0.999456	3.64703e-20	79.508	GPAPSYSNPPVYHGGS(0.999)PR	3	6.5018	2		0.958
A0A287A7K5	500	S	USP6NL	0.763319	0.00328527	42.835	S(0.763)PAS(0.237)PQFPR	2	4.9902	1				1.181
A0A287A7M5	778	S	ARHGEF18	1	0.000100092	70.552	DPQGPAGS(1)PDWK	2	8.0224	5	0.995	1.044	0.833	1.114	1.078		0.873	0.21628
A0A287A7M5	1126	S	ARHGEF18	0.499995	3.689e-65	106.04	S(0.5)LS(0.5)PVLLSSTPPSDPCLPAPNPAPADVPAEYFSVK	3	8.3083	3		0.858		0.925		1.301	0.771
A0A287A7M5	1128	S	ARHGEF18	0.499995	3.689e-65	106.04	S(0.5)LS(0.5)PVLLSSTPPSDPCLPAPNPAPADVPAEYFSVK	3	8.3083	3		0.858		0.925		1.301	0.771
A0A287A7R3	23	S	VMP1	0.99961	4.17754e-14	94.838	EQYNGS(1)FTDPSSVNEK	2	8.9513	3	1.008		1.052		0.82		1.256
A0A287A7S3	252	S	ERRFI1	0.99997	1.34965e-221	317.91	SHS(1)GPAGSFNKPAIR	3	1.2027	15	0.988	1.159	0.98	0.967	1.01	0.891	1.09	0.2673
A0A287A7S3	289	S	ERRFI1	0.999686	8.43959e-09	111.27	RWS(1)AEVTSSTYSDEDRPPK	3	8.886	5	1.076	1.113		0.997	1.016	0.928	1.116	0.060937
A0A287A7S9	534	S	ACOX1	0.998592	9.45098e-06	44.667	KS(0.999)PLNKT(0.001)EVHESYHK	3	2.0685	1			0.879
A0A287A7T4	282	S	ETS1	0.949488	1.01868e-62	105.57	VPS(0.949)Y(0.048)DS(0.003)FDSEDYPAALPNHKPK	3	9.8021	2			0.888			0.974	0.912
A0A287A7U0	583	S	CD2AP	0.99977	0.000175503	61.211	VETDDGKKNS(1)LDELR	3	8.8223	3	1.018		0.857		1.056		0.888		1.094	1.041	1.069	0.897	0.949	0.949	0.93053		0.801684		1.11275		0.778
A0A287A7U4	415	S	KIF3A	1	0.0100697	51.785	KVS(1)PDKMVEMQAK	2	4.3064	1		0.958							1.009	1.005	1.029	0.97	0.992	0.995		0.953234
A0A287A7V0	2467	S	ZNF469	0.999692	9.30666e-06	81.449	ISVSVASAHAAS(1)PER	2	6.0566	3		0.644		1.567		0.984	0.505
A0A287A7W9	271	S	MICALL1	1	1.48815e-07	101.48	AS(1)PEARPQIPTKPR	3	4.0517	5	0.828		0.798	1.304	1.157	1.06	0.693	0.0190839	1.062	1.073	1.016	1.022	0.914	0.913	0.779661		0.785433	1.27593	1.26586	1.16101	0.634	0.00136367
A0A287A7W9	124	S	MICALL1	0.729754	1.32113e-07	60.78	GLAPS(0.122)S(0.73)PAS(0.147)EAAAS(0.002)VEPGDR	2	8.8938	2	0.938								1.062	1.073	1.016	1.022	0.914	0.913	0.883239
A0A287A7W9	458	S	MICALL1	0.857084	2.72821e-108	195.98	SLHPWYGIT(0.004)PT(0.07)S(0.07)S(0.857)PK	2	9.2474	5	0.918	0.934	0.879		1.131	1.022	0.846	0.032978	1.062	1.073	1.016	1.022	0.914	0.913	0.864407	0.870457	0.865157		1.23742	1.11939	0.735	0.103459
A0A287A7W9	632	S	MICALL1	0.665272	0.00323882	50.641	KPS(0.032)PT(0.273)AS(0.665)PT(0.03)IK	2	4.4981	1	0.938								1.062	1.073	1.016	1.022	0.914	0.913	0.883239
A0A287A7W9	307	S	MICALL1	0.997961	5.38765e-13	98.895	RAS(0.998)ES(0.002)TAPTPPTPR	2	8.5343	4			0.879	1.34	0.867	1.075	0.803		1.062	1.073	1.016	1.022	0.914	0.913			0.865157	1.31115	0.948578	1.17744	0.755
A0A287A7W9	628	S	MICALL1	0.997382	2.7646e-09	123.99	KPS(0.997)PT(0.003)ASPTIK	2	8.6985	7	0.607	1.701	1.58	0.799		0.103	2.874	0.20522	1.062	1.073	1.016	1.022	0.914	0.913	0.571563	1.58527	1.55512	0.7818		0.112815	2.766	0.21292
A0A287A7W9	457	S	MICALL1	0.433662	1.04309e-10	88.421	SLHPWYGIT(0.013)PT(0.119)S(0.434)S(0.434)PK	2	8.1054	0									1.062	1.073	1.016	1.022	0.914	0.913
A0A287A7W9	566	S	MICALL1	1	5.30278e-11	127.62	TPQAS(1)PGLAPSAR	2	8.3242	6	0.984	1.064	0.936	1.175	1.002	0.875	0.978	0.86656	1.062	1.073	1.016	1.022	0.914	0.913	0.926554	0.991612	0.92126	1.14971	1.09628	0.958379	0.886	0.116704
A0A287A7W9	576	S	MICALL1	1	6.92813e-75	170.92	GS(1)PGPPPAKPCSGAAPTPLLLVEDK	3	8.3007	6	0.898	0.865	0.849	1.187	1.167	1.112	0.754	0.00038038	1.062	1.073	1.016	1.022	0.914	0.913	0.845574	0.806151	0.83563	1.16145	1.27681	1.21796	0.68	0.00023935
A0A287A7W9	293	S	MICALL1	0.99676	9.94065e-30	78.779	VPGKPQELAS(0.997)PPAS(0.003)RPT(0.001)PAPR	3	5.3224	4			0.761	1.189	1.267		0.62		1.062	1.073	1.016	1.022	0.914	0.913			0.749016	1.16341	1.38621		0.588
A0A287A7W9	609	S	MICALL1	0.982264	6.37263e-196	234.91	SPAPSPGT(0.001)S(0.016)S(0.982)PQLQVK	2	9.0204	6	0.894	0.956	0.895	1.222	1.092	1.009	0.826	0.034501	1.062	1.073	1.016	1.022	0.914	0.913	0.841808	0.89096	0.880906	1.19569	1.19475	1.10515	0.748	0.00075773
A0A287A7Y7	288	S	N4BP1	0.999998	1.06643e-06	113.46	RFS(1)DSEER	2	1.0848	9	1.106	0.856	0.813	1.183	1.125		0.802	0.161116	0.9	0.825	0.869	1.069	1.072	1.265	1.22889	1.03758	0.935558	1.10664	1.04944		0.99	0.88804
A0A287A7Y7	300	S	N4BP1	1	1.20412e-20	126.81	KQFS(1)LENVQEGELLHEGK	3	9.9654	6	0.952	0.971	0.889	0.83	1.147	1.217	0.88	0.40078	0.9	0.825	0.869	1.069	1.072	1.265	1.05778	1.17697	1.02301	0.776427	1.06996	0.962055	1.16	0.20728
A0A287A7Y7	290	S	N4BP1	0.5	0.0223048	44.598	RRFS(0.5)DS(0.5)EER	2	5.0608	1					1.123				0.9	0.825	0.869	1.069	1.072	1.265					1.04757
A0A287A7Z8	39	S	PBRM1	0.948403	2.92681e-222	215.53	RLS(0.948)S(0.051)LPT(0.001)VDPIAVCHELYNTIR	3	8.6335	4		1.072	1.132	0.701		0.985	1.307	0.24328	0.945	0.957	1.009	1.043	1.018	1.028		1.12017	1.1219	0.6721		0.958171	1.375	0.31046
A0A287A7Z8	40	S	PBRM1	0.867481	2.22204e-153	196.62	LS(0.132)S(0.867)LPTVDPIAVCHELYNTIR	3	8.0285	3		0.752			1.364		0.551		0.945	0.957	1.009	1.043	1.018	1.028		0.785789			1.33988		0.586
A0A287A7Z8	948	S	PBRM1	0.999094	0.00313832	68.49	T(0.001)YS(0.999)QDCSFK	2	5.5598	3				1.353	1.03	0.921			0.945	0.957	1.009	1.043	1.018	1.028				1.29722	1.01179	0.895914
A0A287A7Z8	10	S	PBRM1	0.991783	7.75983e-159	211.04	AT(0.005)S(0.992)PS(0.003)SSVSGDFDDGHHSVSTPGPSR	3	7.6846	9	0.908	0.988	0.931	1.066	1.121	1.024	0.88	0.02458	0.945	0.957	1.009	1.043	1.018	1.028	0.960847	1.03239	0.922696	1.02205	1.10118	0.996109	0.935	0.2036
A0A287A7Z8	9	T	PBRM1	0.499105	9.44849e-111	178.4	RAT(0.499)S(0.499)PS(0.002)SSVSGDFDDGHHSVSTPGPSR	4	7.9742	0									0.945	0.957	1.009	1.043	1.018	1.028
A0A287A816	62	S	PLPP7	0.999996	3.27694e-06	53.967	RQS(1)QQLPEEDCMQLNPSFK	3	8.971	2			0.749			1.13	0.663
A0A287A863	733	S	PPIG	0.71284	0.000413816	66.66	KFDHES(0.713)S(0.287)PGTDEDKSG	3	4.166	1						0.984			0.962	1.144	1.156	0.869	0.915	0.953						1.03253
A0A287A863	387	S	PPIG	1	8.88133e-14	111.75	SELNEVKENQRS(1)PVR	3	10.22	1			0.879						0.962	1.144	1.156	0.869	0.915	0.953			0.760381
A0A287A863	676	S	PPIG	0.999997	1.05172e-28	159.82	KADRDPS(1)PFSK	2	8.2928	18	0.982	0.98	0.937	1.104	1.085	0.948	0.924	0.20288	0.962	1.144	1.156	0.869	0.915	0.953	1.02079	0.856643	0.810554	1.27043	1.18579	0.994753	0.779	0.068281
A0A287A863	679	S	PPIG	0.755625	0.00135544	120.21	ADRDPS(0.244)PFS(0.756)K	2	6.8748	2					1.123				0.962	1.144	1.156	0.869	0.915	0.953					1.22732
A0A287A863	346	S	PPIG	1	0.00127129	84.309	RS(1)ET(1)PPHWR	2	7.531	18	0.962	0.947	0.938	1.167	1.084	0.95	0.889	0.20164	0.962	1.144	1.156	0.869	0.915	0.953	1	0.827797	0.811419	1.34292	1.1847	0.996852	0.749	0.058441
A0A287A863	734	S	PPIG	0.89566	8.67561e-07	62.711	KFDHES(0.089)S(0.896)PGT(0.016)DEDK	3	2.3562	6	0.505		1.286						0.962	1.144	1.156	0.869	0.915	0.953	0.524948		1.11246
A0A287A863	348	T	PPIG	1	1.23624e-05	119.94	RS(1)ET(1)PPHWR	2	7.531	27	0.974	0.979	0.962	1.239	1.16	0.753	0.925	0.75802	0.962	1.144	1.156	0.869	0.915	0.953	1.01247	0.855769	0.83218	1.42578	1.26776	0.790136	0.775	0.29778
A0A287A863	737	T	PPIG	0.970548	8.67561e-07	43.767	KFDHES(0.295)S(0.723)PGT(0.971)DEDKS(0.012)G	2	1.9077	2			0.879						0.962	1.144	1.156	0.869	0.915	0.953			0.760381
A0A287A884	106	S	TMEM237	0.681801	3.53126e-30	68.42	S(0.28)S(0.682)PS(0.038)LLPNENCVNMEPAEEPVIQKPR	3	10.523	1		0.958
A0A287A884	108	S	TMEM237	0.333333	2.21533e-14	59.868	S(0.333)S(0.333)PS(0.333)LLPNENCVNMEPAEEPVIQKPR	3	10.117	0
A0A287A884	105	S	TMEM237	0.432553	1.36105e-18	65.942	S(0.433)S(0.433)PS(0.135)LLPNENCVNMEPAEEPVIQKPR	3	10.451	0
A0A287A896	2283	S	MYO9A	0.733651	0.018562	55.235	T(0.266)RLS(0.734)LIR	2	3.4236	1		0.958							0.996	0.896	0.923	1.149	0.994	1.042		1.0692
A0A287A896	1299	S	MYO9A	0.978802	1.05844e-05	110.91	SLGGVS(0.979)PS(0.021)EER	2	7.4379	6	0.83	1.107	0.82	1.228	1.109	0.984	0.83	0.176577	0.996	0.896	0.923	1.149	0.994	1.042	0.833333	1.23549	0.888407	1.06876	1.11569	0.944338	0.945	0.62698
A0A287A896	1301	S	MYO9A	0.499986	0.00222574	63.908	SLGGVS(0.5)PS(0.5)EER	2	8.911	1	0.938								0.996	0.896	0.923	1.149	0.994	1.042	0.941767
A0A287A896	1230	S	MYO9A	1	1.67333e-134	208.89	NSHESSMDCLNES(1)PNKR	3	4.7701	4	0.683		0.668	1.6		1.138	0.493	0.05582	0.996	0.896	0.923	1.149	0.994	1.042	0.685743		0.723727	1.39252		1.09213	0.567	0.046017
A0A287A896	2322	S	MYO9A	0.975606	1.6802e-07	91.032	GNYPCPS(0.024)S(0.976)PVVVR	2	8.3664	2					1.12	0.987			0.996	0.896	0.923	1.149	0.994	1.042					1.12676	0.947217
A0A287A896	1840	S	MYO9A	1	3.66632e-80	202.24	EFKENKEPS(1)PK	2	2.6	7	1.313	1.048	0.981	1.107	0.791	0.739	1.267	0.184304	0.996	0.896	0.923	1.149	0.994	1.042	1.31827	1.16964	1.06284	0.963446	0.795775	0.709213	1.438	0.02788
A0A287A896	2321	S	MYO9A	0.499956	0.000184222	76.563	GNYPCPS(0.5)S(0.5)PVVVR	2	8.2212	1						0.984			0.996	0.896	0.923	1.149	0.994	1.042						0.944338
A0A287A896	1258	S	MYO9A	1	2.30416e-40	171.2	ERPKS(1)LEDLHQK	2	6.3382	13	0.746	1.338	0.898	0.596	0.661	1.666	1.02	0.7925	0.996	0.896	0.923	1.149	0.994	1.042	0.748996	1.4933	0.972914	0.518712	0.66499	1.59885	1.155	0.59814
A0A287A8F8	13	S	CHCHD6	1	0.000372002	81.578	RAS(1)FGMDEEER	2	7.5505	4	0.981	0.998	0.989	0.931			1.063
A0A287A8G7	350	T	SF3B1	0.88528	2.76501e-52	146.48	WDETPASQMGGS(0.114)T(0.885)PVLT(0.001)PGK	2	4.8402	6	0.676	0.766	0.666	1.453	1.4	1.228	0.517	0.00061844
A0A287A8G7	261	T	SF3B1	0.83137	4.29948e-08	77.478	IWDPT(0.058)PS(0.085)HT(0.831)PAGAAT(0.026)PGR	3	5.7186	2					1.07	1.03
A0A287A8G7	259	S	SF3B1	0.811041	2.67741e-05	56.436	IWDPT(0.006)PS(0.811)HT(0.179)PAGAAT(0.004)PGR	3	4.4145	2	0.887	1.011
A0A287A8G7	303	T	SF3B1	0.999747	4.44463e-29	126.81	TERDT(1)PGHGSGWAETPR	3	6.2462	5	0.665	0.671	0.665	1.669	1.596		0.409	1.76982e-05
A0A287A8G7	227	T	SF3B1	0.997701	1.07107e-54	149.93	KLSSWDQAET(0.001)PGHT(0.998)PS(0.001)LR	3	7.8989	13	0.413		0.879	1.114	0.823	1.854	0.511	0.198715
A0A287A8G7	299	T	SF3B1	0.803231	1.33258e-19	124.18	T(0.803)ERDT(0.197)PGHGSGWAETPR	3	7.24	1						0.984
A0A287A8G7	313	T	SF3B1	0.999987	2.66062e-08	96.453	DTPGHGSGWAET(1)PR	2	9.8986	7	0.715	0.725		1.603	1.263		0.502	0.029376
A0A287A8G7	211	T	SF3B1	0.999998	2.9666e-121	223.26	WDQTADQTPGAT(1)PK	2	5.7109	10	0.593	0.55	0.532	1.944	1.509	1.181	0.361	0.0024819
A0A287A8G7	296	T	SF3B1	0.999908	0.000263929	82.437	WDET(1)PKTER	2	6.7256	2				1.227	1.079
A0A287A8G7	223	T	SF3B1	0.999924	5.22133e-28	109.82	KLSSWDQAET(1)PGHTPSLR	3	4.7208	10	0.589	0.481	0.981	1.083	1.029	1.89	0.512	0.078923
A0A287A8Q7	67	S	USP1	0.879436	2.67303e-76	124.69	GSEVDQVVPAAQS(0.121)S(0.879)PINCEK	2	0.58788	6	0.763	0.737	0.777	1.432	1.279	1.163	0.588	0.0010447
A0A287A8Q7	66	S	USP1	0.5	1.19665e-27	77.431	GSEVDQVVPAAQS(0.5)S(0.5)PINCEK	2	1.931	1					1.123
A0A287A8Q7	273	S	USP1	0.966421	0.0215419	44.571	RKS(0.966)DT(0.034)EFGNMK	2	3.9511	1				1.181
A0A287A8R1	129	S	CEP68	0.997678	6.09037e-06	58.402	LQWS(0.998)PQPVS(0.001)S(0.001)GS(0.001)DAPGLAR	2	5.097	4	0.848			1.308	1.098	0.994	0.748
A0A287A8T8	564	S	ATF7IP	0.996058	2.56391e-15	115.24	S(0.004)KS(0.996)EDMDNVQSK	2	1.5753	4	1.249	1.065	1.047	0.432			2.593		1.08			0.92			1.15648			0.469565			2.463
A0A287A8T8	906	S	ATF7IP	0.495355	0.00352456	48.201	TSLPTVGPS(0.006)GLY(0.003)S(0.495)PS(0.495)NNR	2	8.4594	0									1.08			0.92
A0A287A8T8	483	S	ATF7IP	0.993813	5.5285e-37	109.66	MEGS(0.003)FGS(0.994)PS(0.003)KQDSSESLPK	2	2.6628	7	0.904	0.861	0.847	1.285	1.12	1.072	0.751	0.0081194	1.08			0.92			0.837037			1.39674			0.599
A0A287A8T8	904	S	ATF7IP	0.495355	0.00352456	48.201	TSLPTVGPS(0.006)GLY(0.003)S(0.495)PS(0.495)NNR	2	8.4594	0									1.08			0.92
A0A287A8T8	678	S	ATF7IP	1	1.42595e-07	73.532	RQENPPNPPIS(1)PGK	2	4.124	3					0.53	1.503			1.08			0.92
A0A287A8V4	535	S	MTDH	0.999997	3.88713e-08	101.48	SETSWES(1)PK	2	5.4241	6	0.572	0.546	0.507	1.878	1.666	1.152	0.346	0.0023232
A0A287A8V4	95	S	MTDH	1	5.63124e-10	73.948	KREEAAAS(1)PAPAADDLALLK	3	7.8091	5	0.775	0.823	0.734		1.268	1.329	0.599	0.00154459
A0A287A8V4	298	S	MTDH	1	3.13601e-21	163.09	LPSQIS(1)AGEEK	2	8.4255	6	0.973	0.983	0.936	1.379	0.908	0.882	0.913	0.67732
A0A287A8V4	393	S	MTDH	1	2.81105e-155	224.61	SQEPIPDDQKVS(1)DDDKEK	3	8.1197	12	1.109	1.078	1.001	0.825	0.831	1.097	1.158	0.191616
A0A287A8V4	424	S	MTDH	0.999526	8.81668e-18	110.91	QGEDNS(1)PTQDTEELEK	2	5.813	8	1.035	0.947	0.871	1.291	1.14	0.799	0.883	0.52162
A0A287A8V4	143	T	MTDH	1	1.20367e-32	151.55	TVEVAEEEVVRT(1)PR	2	6.4432	6	0.524	0.596	0.561	1.545	1.606	1.421	0.368	4.1227e-05
A0A287A8W1	384	S	NSD2	0.99997	6.3247e-56	138.44	ATLCSAAES(1)PDGDPGTLK	2	5.7368	5	0.824	1.148	0.759	1.345		0.906	0.809	0.4114
A0A287A8W1	90	T	NSD2	0.967609	0.0360341	48.822	GLGT(0.968)PPHT(0.024)T(0.008)PVK	2	4.7567	1			0.879
A0A287A8W9	218	S	SEPT2	1	3.49395e-238	263.68	IYHLPDAES(1)DEDEDFKEQTR	3	8.753	25	0.467	1.792	1.172	0.346	0.391	1.632	1.448	0.47864	1.031	0.941	0.979	0.98	1.035	1.033	0.452958	1.90436	1.19714	0.353061	0.377778	1.57986	1.538	0.45844
A0A287A8X0	474	S	SH3PXD2A	0.331655	0.00172403	49.872	RS(0.332)S(0.332)RDS(0.332)DS(0.005)PGGSPLSLAR	3	0.44085	0														1
A0A287A8X0	382	S	SH3PXD2A	0.999988	8.72963e-83	176.58	EAEEGPAGTGENQDS(1)PLK	2	6.2522	7	0.833	0.746	0.676	1.5	1.287	1.132	0.575	0.0055848						1						1.132
A0A287A8X0	654	S	SH3PXD2A	0.990964	2.74209e-05	58.402	RGS(0.991)ADLIT(0.009)LPASTPPCPTKK	3	6.586	2		1.511		0.5			3.022							1
A0A287A8X0	477	S	SH3PXD2A	0.331655	0.00172403	49.872	RS(0.332)S(0.332)RDS(0.332)DS(0.005)PGGSPLSLAR	3	0.44085	0														1
A0A287A8X0	473	S	SH3PXD2A	0.331655	0.00172403	49.872	RS(0.332)S(0.332)RDS(0.332)DS(0.005)PGGSPLSLAR	3	0.44085	0														1
A0A287A8Y0	22	T	TSSC4	0.887784	9.93854e-05	72.492	GT(0.888)S(0.109)PT(0.003)FSQR	2	6.2964	4	0.939	1.166	1.117			0.505	2.127		0.985	1.104	1.12	0.918	0.88	0.993	0.953299	1.05616	0.997321			0.50856	1.971
A0A287A8Y0	203	S	TSSC4	0.989543	7.20757e-26	47.387	AAPGSPGT(0.002)AGGGDGPVELAHLAGPGS(0.99)PEAAEEGS(0.008)GPR	3	9.8729	2	0.828	1.072							0.985	1.104	1.12	0.918	0.88	0.993	0.840609	0.971014
A0A287A8Y0	23	S	TSSC4	0.729372	0.00242504	53.878	GT(0.038)S(0.729)PT(0.226)FS(0.007)QR	2	5.0524	2				1.189	1.115				0.985	1.104	1.12	0.918	0.88	0.993				1.29521	1.26705
A0A287A945	375	S	SPIRE1	0.996847	0.000942195	84.999	LRPVS(0.997)PEET(0.003)RR	3	2.4042	4	1.064		0.135	2.023			0.296
A0A287A945	483	T	SPIRE1	0.69932	0.0114145	47.915	FLPIS(0.014)S(0.287)T(0.699)PQPER	2	7.2611	1			0.879
A0A287A945	497	S	SPIRE1	0.999999	2.76074e-05	85.081	RHS(1)IEKETPTNVR	3	3.1925	5	0.811	0.855	0.774		1.302	1.185	0.654	0.0036582
A0A287A947	170	S	C1orf198	0.692343	0.000269953	48.201	APQGS(0.001)QALRPS(0.307)QGS(0.692)K	2	2.7854	1			0.879						1.072	1.253	0.736	0.939					1.19429
A0A287A947	167	S	C1orf198	0.697604	0.000956889	55.416	APQGSQALRPS(0.698)QGS(0.302)K	2	2.7205	1		0.958							1.072	1.253	0.736	0.939				0.764565
A0A287A949	54	S	OCIAD1	1	0.00029602	58.338	NLENS(1)PLGEALR	2	8.3019	2	0.783					1.146	0.683
A0A287A961	2590	S	NIPBL	0.99999	2.09971e-74	139.14	NNAAAETEDDES(1)DGEDR	2	1.23	8	0.737	0.648	0.587	1.664	1.597	1.023	0.46	0.0110046	0.943	1.033	0.924	1.003	1.001	1.096	0.781548	0.627299	0.635281	1.65902	1.5954	0.933394	0.488	0.025517
A0A287A974	734	S	TBCK	0.996584	0.00201986	46.823	IKPTGLLT(0.003)VPS(0.997)PQI	2	6.3382	3	1.155		0.893	0.888			1.153
A0A287A976	294	S	COPS5	0.999893	0.00257951	40.224	GS(1)FMLGLETHDR	2	10.22	1						0.984			0.962	1.008	1.003	0.987	1.019	1.021						0.963761
A0A287A991	314	S	PLEKHA2	0.812847	1.35294e-11	69.818	S(0.056)IS(0.813)LT(0.117)RPGS(0.005)S(0.005)S(0.005)LSGGPNSVLCR	3	6.6541	2		0.818			1.287		0.636
A0A287A9A0	161	S	OSBPL9	0.87554	1.86418e-174	233.48	HLIDSSGSASVLTHS(0.002)S(0.084)S(0.876)GNS(0.039)LK	3	11.292	10	0.958	1.066		1.007	1.065	1.049	0.973	0.57052
A0A287A9A0	160	S	OSBPL9	0.732387	3.73927e-54	165.88	HLIDSSGSASVLTHS(0.068)S(0.732)S(0.182)GNS(0.017)LK	3	10.505	1					1.123
A0A287A9A1	152	S	AKAP2	0.99031	1.65994e-164	191.16	DLPGDSLQMPVS(0.99)PS(0.008)S(0.001)STSSR	2	7.0209	7	0.985	1.038	0.977	1.154	1.02	0.858	0.989	0.96884	1.126	1.103	1.083	0.889	0.884	0.915	0.874778	0.94107	0.902124	1.29809	1.15385	0.937705	0.802	0.094645
A0A287A9A1	747	S	AKAP2	0.984217	8.56425e-05	112.73	QVLQS(0.008)T(0.008)PS(0.984)PR	2	4.2499	3			1.335	0.997		0.628	1.643		1.126	1.103	1.083	0.889	0.884	0.915			1.23269	1.12148		0.686339	1.364
A0A287A9A1	782	T	AKAP2	0.499984	1.18684e-45	106.91	VKPPPS(0.5)PT(0.5)PEGPSLQPDLAPEEAAGTQRPK	4	8.6974	1				1.181					1.126	1.103	1.083	0.889	0.884	0.915				1.32846
A0A287A9A1	629	S	AKAP2	0.5	1.91316e-33	103.63	APSSEKPQGMFEPPQVS(0.5)S(0.5)PVQEK	3	8.5126	2					1.056	1.043			1.126	1.103	1.083	0.889	0.884	0.915					1.19457	1.13989
A0A287A9A1	630	S	AKAP2	0.996571	2.25851e-111	161.33	APSSEKPQGMFEPPQVS(0.003)S(0.997)PVQEK	3	9.0722	5	1.04		0.971	1.166	0.95	0.939	0.987	0.93604	1.126	1.103	1.083	0.889	0.884	0.915	0.923623		0.896584	1.31159	1.07466	1.02623	0.8	0.112837
A0A287A9A1	780	S	AKAP2	0.966741	1.43875e-55	147.31	VKPPPS(0.967)PT(0.033)PEGPSLQPDLAPEEAAGTQRPK	4	9.5049	10	0.977	1.075	0.929		0.975	0.898	1.061	0.42462	1.126	1.103	1.083	0.889	0.884	0.915	0.867673	0.974615	0.857802		1.10294	0.981421	0.864	0.121076
A0A287A9A2	1175	S	PEX1	0.999988	0	375.94	TAS(1)QEGYQELTQEQR	2	10.17	6	0.89	0.931	0.771	1.318	1.131	1.063	0.738	0.024004	0.888	0.985	1.04	1.02	1.044	1.023	1.00225	0.945178	0.741346	1.29216	1.08333	1.0391	0.787	0.100184
A0A287A9C3	117	S	COIL	1	0	250.94	AFKS(1)EEDEETELDCR	2	6.7844	12	0.731	0.926	0.803	1.431	1.177	1.066	0.67	0.022661
A0A287A9F0	328	S	MAP4K2	0.831891	0.00167299	84.102	T(0.168)PS(0.832)EIQFHQVK	2	8.9174	1			0.879
A0A287A9H4	104	S	HNRNPF	0.999789	6.24026e-23	120.52	HSGPNS(1)ADTANDGFVR	2	8.5131	3	1.057	1.073		0.888			1.199
A0A287A9Q2	840	S	PPP1R9A	0.909528	1.21487e-27	100.41	RT(0.086)S(0.91)LGEVS(0.005)K	2	8.342	4				0.965	1.186	1.109
A0A287A9Q2	201	T	PPP1R9A	0.486307	4.18719e-39	112.49	T(0.016)EAVS(0.486)PT(0.486)VS(0.011)QLSAVFENTDSPGAIISEK	3	10.231	0
A0A287A9Q2	839	T	PPP1R9A	0.715431	4.20824e-08	63.608	RT(0.715)S(0.284)LGEVSK	2	7.3452	2		0.958
A0A287A9Q2	199	S	PPP1R9A	0.486307	4.18719e-39	112.49	T(0.016)EAVS(0.486)PT(0.486)VS(0.011)QLSAVFENTDSPGAIISEK	3	10.231	0
A0A287A9Q2	187	S	PPP1R9A	0.912334	0.000490986	41.87	GS(0.005)T(0.005)DS(0.912)LDS(0.072)LS(0.002)S(0.003)R	2	8.9985	2				1.164		0.998
A0A287A9Q3	69	S	ZNF414	0.999508	4.36782e-11	63.96	AS(1)PAPDSGHPGPGPSVGPISTVSGK	3	6.621	6	0.867	0.85	0.759	1.308	1.209	1.123	0.68	0.0031183
A0A287A9S3	131	S	TPD52	0.999881	4.1216e-184	231.92	KLEDVKNS(1)PTFK	2	7.7017	12	0.724	0.855	0.667	1.43	1.369	1.128	0.572	0.0056363	1.063	1.136	1.061	0.919	0.925	0.896	0.681091	0.752641	0.628652	1.55604	1.48	1.25893	0.48	0.00088404
A0A287A9S3	133	T	TPD52	0.5	3.47162e-21	162	KLEDVKNS(0.5)PT(0.5)FK	2	8.0595	1			0.879						1.063	1.136	1.061	0.919	0.925	0.896			0.828464
A0A287A9S9	117	S	GOLGA5	1	7.44392e-44	148.7	KKS(1)EPDDELLFDFLNSSQK	3	2.2434	5	0.706	1.258	1.031		0.922	0.926	1.08	0.79698	1.051	0.946	0.941	1.023	1.012	1.027	0.671741	1.32981	1.09564		0.911067	0.901655	1.139	0.6977
A0A287A9T4	445	S	HSP90AB1	0.5	0.00759389	50.116	LGIHEDS(0.5)T(0.5)NR	2	5.9933	1	0.938
A0A287A9T4	261	S	HSP90AB1	1	1.12419e-81	186.55	IEDVGS(1)DEEDDS(1)GKDKK	2	2.2529	11	1.73	0.817	1.842	0.504	0.446	0.379	3.302	0.0141229
A0A287A9T4	452	S	HSP90AB1	1	2.11147e-05	93.467	RLS(1)ELLR	2	4.9362	2	0.911			1.215			0.75
A0A287A9T4	446	T	HSP90AB1	0.5	0.00759389	50.116	LGIHEDS(0.5)T(0.5)NR	2	5.9933	1	0.938
A0A287A9T4	532	S	HSP90AB1	0.990475	0.00186579	51.07	EFDGKS(0.99)LVS(0.009)VTK	2	6.2261	3	1.027		0.921	1.014			0.961
A0A287A9T4	255	S	HSP90AB1	1	0	316.68	IEDVGS(1)DEEDDS(1)GKDKK	2	2.2529	59	1.346	0.989	1.198	0.769	0.824	0.773	1.493	0.0131415
A0A287A9T4	226	S	HSP90AB1	1	2.61849e-82	191.02	EREKEIS(1)DDEAEEEK	3	8.0693	16	0.782	0.748	0.687	1.396	1.471	1.095	0.56	0.0043245
A0A287A9U8	35	S	NUP88	1	6.70001e-65	131	NQS(1)PAEVEKPASSSLSSSPPLLTR	3	7.3717	6	1.036	1.14	1.111		0.74	0.772	1.449	0.0026838	0.99	0.96	0.924	1.028	1.021	1.077	1.04646	1.1875	1.20238		0.72478	0.716806	1.589	0.0040243
A0A287A9U8	48	S	NUP88	0.343125	3.87025e-25	82.398	NQSPAEVEKPAS(0.063)S(0.154)S(0.343)LS(0.343)S(0.063)S(0.028)PPLLT(0.005)R	3	9.7039	0									0.99	0.96	0.924	1.028	1.021	1.077
A0A287A9U8	495	T	NUP88	0.34097	1.37707e-23	103.63	PLLS(0.185)T(0.341)VHS(0.314)AS(0.16)PPLLCTR	3	3.92	0									0.99	0.96	0.924	1.028	1.021	1.077
A0A287A9U8	46	S	NUP88	0.788191	2.09733e-97	160.42	NQSPAEVEKPAS(0.149)S(0.057)S(0.788)LS(0.004)S(0.001)SPPLLTR	3	11.006	3	0.873		0.873		1.209		0.722		0.99	0.96	0.924	1.028	1.021	1.077	0.881818		0.944805		1.18413		0.771
A0A287A9U8	45	S	NUP88	0.451743	2.29666e-18	58.691	NQSPAEVEKPAS(0.106)S(0.452)S(0.32)LS(0.057)S(0.029)S(0.029)PPLLT(0.008)R	3	8.0746	0									0.99	0.96	0.924	1.028	1.021	1.077
A0A287A9U8	494	S	NUP88	0.338195	2.42277e-08	70.831	PLLS(0.338)T(0.338)VHS(0.047)AS(0.275)PPLLCT(0.001)R	3	3.6904	0									0.99	0.96	0.924	1.028	1.021	1.077
A0A287A9U8	696	S	NUP88	0.999997	4.00026e-14	158.38	VLS(1)PQKPTITLSAYQR	3	4.367	7	0.866	0.932	0.832	1.121	1.186	1.135	0.764	0.00195533	0.99	0.96	0.924	1.028	1.021	1.077	0.874747	0.970833	0.900433	1.09047	1.16161	1.05385	0.831	0.0116551
A0A287A9U8	500	S	NUP88	0.999743	1.29569e-30	123.14	PLLSTVHSAS(1)PPLLCTR	3	4.6395	5		1.109		1.023	1.097		1.046		0.99	0.96	0.924	1.028	1.021	1.077		1.15521		0.995136	1.07444		1.116
A0A287A9U8	515	S	NUP88	1	0.00738791	41.317	DDVEVAES(1)PLR	2	10.766	1	0.938								0.99	0.96	0.924	1.028	1.021	1.077	0.947475
A0A287A9V0	833	S	SPECC1L	0.722432	5.15742e-05	78.888	RS(0.118)S(0.722)T(0.118)S(0.02)S(0.02)EPT(0.001)PTVK	2	5.4064	2		0.911	0.922
A0A287A9V0	385	S	SPECC1L	0.974738	1.78348e-18	119.97	KGS(0.975)S(0.025)GNASEVSVACLTER	2	8.0526	2		0.958
A0A287A9V0	832	S	SPECC1L	0.48182	0.000109581	78.888	RS(0.482)S(0.482)T(0.028)S(0.004)S(0.004)EPTPTVK	2	4.2001	0
A0A287A9V0	386	S	SPECC1L	0.498955	1.38852e-13	94.838	KGS(0.499)S(0.499)GNAS(0.002)EVSVACLTER	3	4.0823	0
A0A287A9V0	882	S	SPECC1L	0.995907	0.00686209	44.045	T(0.004)PPAAAVS(0.996)PMQR	2	11.166	1						0.984
A0A287AA07	144	S	EXOC8	0.915748	0.000698051	51.07	GQAGFFPS(0.916)PGGAS(0.084)R	2	8.0696	2				1.269		0.91			1.007	1.027	1	1.007	0.917	1.043				1.26018		0.872483
A0A287AA09	510	T	CNOT3	0.317002	6.99448e-09	42.698	EPSAAAPTGAGGVAPGSGNNSGGPSLLVPLPVNPPS(0.161)S(0.317)PT(0.317)PS(0.161)FS(0.043)EAK	4	9.8679	0
A0A287AA09	508	S	CNOT3	0.317002	6.99448e-09	42.698	EPSAAAPTGAGGVAPGSGNNSGGPSLLVPLPVNPPS(0.161)S(0.317)PT(0.317)PS(0.161)FS(0.043)EAK	4	9.8679	0
A0A287AA10	128	S	LCOR	0.888235	1.04002e-19	76.117	AAEAVAVDS(0.001)NNQS(0.11)KS(0.888)PLEK	2	3.3982	2		1.004				0.937	1.072
A0A287AA10	690	S	LCOR	0.3272	1.19322e-25	48.516	DMGGPQDCPLLPSTESIS(0.004)EGGS(0.02)EEVVPRPHS(0.327)S(0.327)PQT(0.16)VS(0.16)R	4	9.9895	0
A0A287AA10	1046	S	LCOR	0.986542	0.000539951	62.398	HT(0.008)HS(0.987)LDS(0.005)LDTVK	2	4.3557	1				1.181
A0A287AA10	41	T	LCOR	0.408257	2.86516e-44	108.27	ASPVT(0.161)T(0.408)S(0.408)PT(0.022)AATTQNPVLSK	2	4.8068	0
A0A287AA10	42	S	LCOR	0.873665	2.86516e-44	130	ASPVT(0.001)T(0.125)S(0.874)PT(0.001)AATTQNPVLSK	2	2.3658	4		0.933	0.842	1.241	1.142		0.745	0.046625
A0A287AA10	212	S	LCOR	0.337916	2.33634e-23	54.418	SPPSVDLVIDS(0.148)S(0.148)GS(0.338)HS(0.338)PQHAT(0.029)EQALK	3	11.15	0
A0A287AA10	219	T	LCOR	0.382743	1.25183e-09	41.188	SPPSVDLVIDS(0.12)S(0.12)GS(0.12)HS(0.258)PQHAT(0.383)EQALK	3	8.6805	0
A0A287AA10	865	T	LCOR	0.999472	4.81775e-07	73.305	AT(0.999)PES(0.001)FLIEGVHAK	2	8.6178	3	0.98		0.847			0.976	0.936
A0A287AA10	691	S	LCOR	0.3272	1.19322e-25	48.516	DMGGPQDCPLLPSTESIS(0.004)EGGS(0.02)EEVVPRPHS(0.327)S(0.327)PQT(0.16)VS(0.16)R	4	9.9895	0
A0A287AA10	214	S	LCOR	0.602142	1.11275e-48	64.56	SPPSVDLVIDS(0.091)S(0.091)GS(0.207)HS(0.602)PQHAT(0.01)EQALK	3	10.468	2			0.906			0.954	0.95
A0A287AA72	159	S	DOCK6	1	0.00109337	53.051	QVFEQDAS(1)GDER	2	8.6416	1					1.123
A0A287AA72	1308	S	DOCK6	0.988815	0.00316586	47.561	INS(0.989)LT(0.011)FKK	2	3.3298	2		1.063		1.052			1.01
A0A287AA99	12	S	PHYHIPL	0.957703	1.24685e-44	137.56	LDHALNS(0.958)PT(0.031)S(0.012)PCEEVIK	2	3.5076	2	0.938								0.866	1.025	0.945	1.104	1.07	0.991	1.08314
A0A287AA99	15	S	PHYHIPL	0.410127	2.89363e-11	56.064	LDHALNS(0.18)PT(0.41)S(0.41)PCEEVIK	2	4.4507	0									0.866	1.025	0.945	1.104	1.07	0.991
A0A287AA99	14	T	PHYHIPL	0.71607	2.89363e-11	96.183	LDHALNS(0.001)PT(0.716)S(0.283)PCEEVIK	2	2.5526	1				1.181					0.866	1.025	0.945	1.104	1.07	0.991				1.06975
A0A287AAH6	694	S	PTPN21	1	0.00347154	42.446	AHPS(1)PPVPEPR	2	6.885	1						0.984
A0A287AAH6	556	S	PTPN21	0.485293	0.00437391	53.363	HLYIS(0.002)S(0.485)S(0.485)NPDLIT(0.027)R	2	9.3307	0
A0A287AAH6	557	S	PTPN21	0.851685	4.92087e-06	77.325	HLYIS(0.016)S(0.132)S(0.852)NPDLIT(0.001)R	2	7.2842	2				1.214	1.092
A0A287AAH6	604	S	PTPN21	0.999996	2.30486e-06	84.551	RNS(1)IEIAGLTHGLDGLR	3	9.2433	5	0.839	1.06	0.823		1.039	1.12	0.841	0.196556
A0A287AAS9	519	T	CTNNB1	0.546613	6.88089e-15	132.01	RT(0.123)S(0.331)MGGT(0.547)QQQFVEGVR	3	4.9024	1						0.984
A0A287AAS9	154	S	CTNNB1	1	1.03493e-38	179.9	S(1)PQMVSAIVR	2	6.401	20	0.872	0.937	0.83	1.187	1.134	1.117	0.768	0.0025974
A0A287AAS9	514	T	CTNNB1	0.80183	4.00624e-29	162.41	RT(0.802)S(0.105)MGGT(0.094)QQQFVEGVR	3	5.8902	2				1.181
A0A287AAS9	515	S	CTNNB1	0.984197	1.99226e-49	195.66	RT(0.016)S(0.984)MGGTQQQFVEGVR	3	4.3546	15	0.889	0.911	0.854	1.257	1.113	1.059	0.774	0.0094612
A0A287AAT1	1864	S	CIT	0.862992	6.82827e-05	61.23	VAS(0.137)S(0.863)PAPPEGPSHPR	2	5.6841	3	0.479			1.259		1.402	0.36
A0A287AAT1	1895	S	CIT	1	0.000713603	86.838	DKS(1)PGRPLER	3	4.2019	7	1.174	1.058	0.981	1.017	0.878	0.872	1.161	0.107882
A0A287AAT1	1863	S	CIT	0.5	6.82827e-05	61.23	VAS(0.5)S(0.5)PAPPEGPSHPR	2	6.2947	2				1.011		1.126
A0A287AAT1	405	S	CIT	0.999967	0.00235812	48.892	RVS(1)EVEAVLSQK	2	8.6804	2	0.949	0.947
A0A287AAU6	104	S	CBX6	0.311807	0.000743456	46.353	ISDVHFSVKPS(0.064)AS(0.312)AS(0.312)S(0.312)PK	3	9.286	0
A0A287AAU6	106	S	CBX6	0.311807	0.000743456	46.353	ISDVHFSVKPS(0.064)AS(0.312)AS(0.312)S(0.312)PK	3	9.286	0
A0A287AAU6	107	S	CBX6	0.932143	0.000214438	67.661	ISDVHFSVKPS(0.003)AS(0.014)AS(0.051)S(0.932)PK	3	7.6681	1		0.958
A0A287AAY5	1161	S	AFDN	0.261302	3.58403e-26	43.865	IT(0.062)S(0.062)VS(0.261)T(0.261)GNLCT(0.261)EEQT(0.089)PPPGT(0.003)EAY(0.001)PIPTQAYPR	3	9.4164	0
A0A287AAY5	954	S	AFDN	0.972515	1.60665e-07	122.2	LARES(0.973)T(0.027)ELAQPLR	2	7.3679	17	0.833	1.072	0.881	1.226	1.123	0.938	0.848	0.2069
A0A287AAY5	1233	S	AFDN	1	1.86882e-123	199.86	S(1)QEELREDAGAYPLHR	3	8.4123	23	0.866	1.116	0.9	1.168	1.06	0.941	0.909	0.38798
A0A287AAY5	1142	S	AFDN	1	1.44733e-29	140.78	SSPNVANQPPS(1)PGGK	2	9.3251	6	1.914	0.571	1.331	0.265	0.703		2.628	0.199479
A0A287AAY5	1133	S	AFDN	0.717627	0.000649169	52.202	ADHRS(0.282)S(0.718)PNVANQPPS(1)PGGK	3	5.9568	3	1.209			0.533	1.415		1.241
A0A287AAY5	1162	T	AFDN	0.261302	3.58403e-26	43.865	IT(0.062)S(0.062)VS(0.261)T(0.261)GNLCT(0.261)EEQT(0.089)PPPGT(0.003)EAY(0.001)PIPTQAYPR	3	9.4164	0
A0A287AAY5	377	S	AFDN	0.923436	0.00255394	45.654	LQLS(0.923)VT(0.07)EVGT(0.006)EK	2	8.7841	1		0.958
A0A287AAY5	1402	S	AFDN	0.996767	6.18353e-179	184.51	SQALLPAPLS(0.997)PGAT(0.003)KPAAPGPQDTVIR	3	9.6061	9	0.755	0.751	0.615	1.493	1.363	1.214	0.521	0.00193866
A0A287AAY5	1067	S	AFDN	1	4.62034e-86	251.02	QGAIYHGLATLLNQPS(1)PMMQR	3	6.0586	8	0.813		0.548	1.245	1.315	1.264	0.534	0.189062
A0A287AAY5	1167	T	AFDN	0.261302	3.58403e-26	43.865	IT(0.062)S(0.062)VS(0.261)T(0.261)GNLCT(0.261)EEQT(0.089)PPPGT(0.003)EAY(0.001)PIPTQAYPR	3	9.4164	0
A0A287AB21	885	T	PPP4R1	0.564474	0.00172607	66.619	YFAS(0.004)IHPAS(0.431)T(0.564)K	2	12.65	2	0.973		0.847						0.958	0.953	0.98	1.039	1.051	1.019	1.01566		0.864286
A0A287AB21	884	S	PPP4R1	0.786133	0.00172607	68.108	YFASIHPAS(0.786)T(0.214)K	2	9.7872	2	1.07			1.016			1.053		0.958	0.953	0.98	1.039	1.051	1.019	1.11691			0.977863			1.142
A0A287AB28	44	T	---	0.993506	0.0269884	65.12	MKDT(0.994)DS(0.006)EEEIR	2	5.0048	3		0.971			1.141	0.955	0.927
A0A287AB32	573	S	KDM3B	1	0.00680954	61.48	RFS(1)LDER	2	6.6216	3		0.569		1.445		1.163	0.436
A0A287AB42	503	S	SHTN1	0.838003	3.17301e-06	59.171	TLEAEFNS(0.012)PS(0.838)PPT(0.149)PEPGEGSCK	2	2.6361	2		0.996	0.845
A0A287AB42	463	S	SHTN1	0.612509	2.26383e-05	61.503	LTAEADS(0.034)S(0.25)S(0.613)PT(0.103)GILATSESK	2	4.4955	1						0.984
A0A287AB42	475	S	SHTN1	0.999028	0.000130408	40.83	S(0.999)MPVLGSVSSVTK	2	7.5714	1				1.181
A0A287AB47	950	S	HDAC6	0.925188	3.7271e-06	132.9	QGSTTLIS(0.925)PS(0.074)K	2	6.3639	4	1.505		1.174	0.677	0.548		2.187	0.041001	0.995	0.967	0.958	0.994	1.069	1.016	1.51256		1.22547	0.681087	0.512629		2.294	0.042058
A0A287AB47	890	S	HDAC6	0.997872	7.68931e-12	97.551	ATSVSS(0.001)VKVS(0.998)PPGQT(0.001)K	2	6.4683	8	1.136	1.21	0.941	1.034	0.82	0.837	1.221	0.131601	0.995	0.967	0.958	0.994	1.069	1.016	1.14171	1.25129	0.982255	1.04024	0.767072	0.823819	1.283	0.094705
A0A287AB47	947	T	HDAC6	0.626623	0.000399026	90.156	QGST(0.085)T(0.627)LIS(0.285)PS(0.004)K	2	7.3086	1		0.958							0.995	0.967	0.958	0.994	1.069	1.016		0.990693
A0A287AB47	936	T	HDAC6	1	4.7616e-186	180.38	LIQSPPASGGDNQT(1)PPAS(1)PR	2	4.1737	8	0.757	0.919	0.942	1.21	1.291	0.971	0.754	0.064557	0.995	0.967	0.958	0.994	1.069	1.016	0.760804	0.950362	0.983299	1.2173	1.20767	0.955709	0.797	0.114876
A0A287AB47	940	S	HDAC6	1	4.7616e-186	180.38	LIQSPPASGGDNQT(1)PPAS(1)PR	2	4.1737	11	0.845	1.027	0.866	1.26	1.031	1.041	0.822	0.09416	0.995	0.967	0.958	0.994	1.069	1.016	0.849246	1.06205	0.903967	1.26761	0.964453	1.02461	0.864	0.2495
A0A287AB47	1073	S	HDAC6	1	6.91207e-05	96.957	FGEGVPHS(1)R	2	3.4256	4	1.001	1.221	1.022	0.586			1.845		0.995	0.967	0.958	0.994	1.069	1.016	1.00603	1.26267	1.06681	0.589537			1.886
A0A287AB54	231	T	ZBTB20	0.353939	0.0321025	48.822	YLS(0.009)T(0.354)T(0.265)PET(0.265)T(0.107)HCR	2	7.9135	0									1.011	0.9	0.92	1.036	0.985	1.148
A0A287AB54	359	S	ZBTB20	0.946734	5.46698e-107	114.5	DGPAEPAQPEQAAEAPAEGAPQPHQLET(0.012)GAS(0.041)S(0.947)PER	3	5.6815	3	0.984	0.982				0.911	1.079		1.011	0.9	0.92	1.036	0.985	1.148	0.973294	1.09111				0.793554	1.301
A0A287AB54	232	T	ZBTB20	0.839435	0.0283805	65.173	YLS(0.013)T(0.109)T(0.839)PET(0.029)T(0.009)HCR	2	8.0298	2					1.232	0.888			1.011	0.9	0.92	1.036	0.985	1.148					1.25076	0.773519
A0A287AB54	358	S	ZBTB20	0.453264	1.90046e-22	65.747	DGPAEPAQPEQAAEAPAEGAPQPHQLET(0.093)GAS(0.453)S(0.453)PER	3	6.1418	0									1.011	0.9	0.92	1.036	0.985	1.148
A0A287AB54	355	T	ZBTB20	0.333333	1.90046e-22	45.705	DGPAEPAQPEQAAEAPAEGAPQPHQLET(0.333)GAS(0.333)S(0.333)PER	3	5.6874	0									1.011	0.9	0.92	1.036	0.985	1.148
A0A287AB63	371	S	SLC20A1	0.579153	0.000866645	41.584	NNS(0.579)Y(0.162)T(0.197)S(0.03)Y(0.025)T(0.007)MAICGMPLDSFR	2	6.8984	1			0.879
A0A287AB63	219	S	SLC20A1	0.999858	8.84514e-25	162.41	EIKCS(1)PS(0.001)ES(1)PLMEK	2	8.5334	9	1.219	1.408	0.685	0.847	0.792	1.014	1.248	0.47596
A0A287AB63	223	S	SLC20A1	0.999614	8.84514e-25	162.41	EIKCS(1)PS(0.001)ES(1)PLMEK	2	8.5334	6	0.883	1.072	0.948	1.171	1.095	0.883	0.922	0.4908
A0A287ABB6	59	S	VGLL4	0.999996	6.01794e-05	54.261	KFS(1)VEPGDDDLDCEGDHASK	3	7.0777	1				1.181					1.09	1.193	1.146	0.884	0.791	0.897				1.33597
A0A287ABB6	52	S	VGLL4	0.967067	0.00167774	61.042	TGPPPIS(0.967)PS(0.033)KR	2	5.78	1						0.984			1.09	1.193	1.146	0.884	0.791	0.897						1.09699
A0A287ABB6	200	S	VGLL4	0.312801	0.000403533	54.418	RAS(0.313)S(0.313)S(0.313)AT(0.06)T(0.001)CDPVVEEHFR	3	7.8106	0									1.09	1.193	1.146	0.884	0.791	0.897
A0A287ABB6	198	S	VGLL4	0.418006	4.52378e-05	101.62	RAS(0.418)S(0.418)S(0.164)ATTCDPVVEEHFR	3	7.4545	0									1.09	1.193	1.146	0.884	0.791	0.897
A0A287ABB6	273	S	VGLL4	0.957261	5.40299e-22	75.533	RGQPAS(0.957)PS(0.043)AHMVSHSHSPSVVS	3	6.9962	5	0.972	1.072	0.857		1.017	0.949	0.984	0.83406	1.09	1.193	1.146	0.884	0.791	0.897	0.891743	0.898575	0.747818		1.28571	1.05797	0.722	0.055158
A0A287ABB6	199	S	VGLL4	0.418006	4.52378e-05	101.62	RAS(0.418)S(0.418)S(0.164)ATTCDPVVEEHFR	3	7.4545	0									1.09	1.193	1.146	0.884	0.791	0.897
A0A287ABD3	740	S	PLEKHA6	0.927649	2.19203e-05	113.48	KDPHQT(0.07)S(0.928)PLDAT(0.002)R	2	1.5684	6	1.209	1.733		0.444	0.584	0.992	2.185	0.089998		0.951		1.08	1.037	0.932		1.82229		0.411111	0.563163	1.06438	2.682
A0A287ABD3	777	S	PLEKHA6	0.999924	1.08463e-118	205.45	TKS(1)PTDEEVTPSR	2	5.2227	6	1.422	1.214	1.206	0.685	0.684	0.646	1.907	0.00035864		0.951		1.08	1.037	0.932		1.27655		0.634259	0.659595	0.693133	1.927
A0A287ABD3	739	T	PLEKHA6	0.636628	0.00377273	57.042	KDPHQT(0.637)S(0.359)PLDAT(0.004)R	3	3.7424	1			0.879							0.951		1.08	1.037	0.932
A0A287ABE2	823	S	RIC1	0.99491	0.00198354	76.255	T(0.005)LS(0.995)MPS(0.001)GPSGK	2	3.9043	2				1.306		0.88
A0A287ABE2	803	S	RIC1	0.996163	3.01701e-75	179.85	S(0.004)IS(0.996)LSQSAENVPASK	2	9.3242	4	0.93	0.931	0.862			1.042	0.871
A0A287ABF0	733	S	PKD2	0.331944	0.000463277	49.097	RGS(0.332)IS(0.332)S(0.332)GVS(0.004)YEEFQVLVR	3	1.8951	0									0.981	0.918	0.879	1.056	1.086	1.081
A0A287ABF0	713	S	PKD2	0.999997	5.65267e-116	133.29	SLDDS(1)EEDDDDDSGHSSR	2	3.8288	4	1.094	0.936			1.372	0.625	1.017	0.84536	0.981	0.918	0.879	1.056	1.086	1.081	1.11519	1.01961			1.26335	0.578168	1.159	0.63042
A0A287ABF0	168	S	PKD2	0.923656	1.51514e-28	146.3	RREDQGPPS(0.076)PS(0.924)PAGGGDPLHR	4	8.6536	3		0.921	0.914						0.981	0.918	0.879	1.056	1.086	1.081		1.00327	1.03982
A0A287ABF0	702	S	PKD2	0.688239	0.000107447	43.177	EREDLDLEHS(0.001)S(0.009)LPRPMS(0.688)S(0.301)R	3	8.3541	1						0.984			0.981	0.918	0.879	1.056	1.086	1.081						0.910268
A0A287ABF0	166	S	PKD2	0.999908	2.48462e-62	138.9	RREDQGPPS(1)PSPAGGGDPLHR	3	7.3871	24	0.706	0.885	0.772	1.448	1.287	1.057	0.623	0.014216	0.981	0.918	0.879	1.056	1.086	1.081	0.719674	0.964052	0.878271	1.37121	1.18508	0.977798	0.725	0.070544
A0A287ABF0	145	S	PKD2	1	2.5787e-10	100.56	GLGS(1)FHGAGHPSGR	2	9.5507	10	1.02	1.055	0.609	0.97		1.277	0.796	0.39678	0.981	0.918	0.879	1.056	1.086	1.081	1.03976	1.14924	0.692833	0.918561		1.18131	0.915	0.67014
A0A287ABF0	76	S	PKD2	0.853251	9.30872e-20	67.838	DPPAGAS(0.024)AS(0.059)PS(0.853)PPLS(0.029)S(0.029)CS(0.006)R	2	7.4053	4	0.827		0.8	1.396		1.011	0.676	0.14458	0.981	0.918	0.879	1.056	1.086	1.081	0.843017		0.910125	1.32197		0.935245	0.777	0.31056
A0A287ABF0	730	S	PKD2	0.955626	2.86812e-27	115.24	RRGS(0.956)IS(0.022)S(0.022)GVSYEEFQVLVR	3	7.0512	7	0.927	0.946	0.779	0.896	1.233	1.26	0.783	0.133441	0.981	0.918	0.879	1.056	1.086	1.081	0.944954	1.0305	0.886234	0.848485	1.13536	1.16559	0.909	0.4725
A0A287ABF0	732	S	PKD2	0.331944	0.000463277	49.097	RGS(0.332)IS(0.332)S(0.332)GVS(0.004)YEEFQVLVR	3	1.8951	0									0.981	0.918	0.879	1.056	1.086	1.081
A0A287ABK2	24	S	PAPOLA	0.985561	1.27036e-123	208.23	HYGIT(0.012)S(0.986)PIS(0.002)LAAPK	2	9.2964	6	0.934	0.934	0.825	1.371	1.124	0.916	0.79	0.143305	0.965	1.015	0.896	1.031	1.052	1.041	0.967876	0.920197	0.920759	1.32978	1.06844	0.879923	0.857	0.36354
A0A287ABK7	224	S	ABCC1	1	1.15991e-28	129.02	GGS(1)KVDVNEEAEALIVK	2	8.0808	5	0.946	1.08	0.888	0.941		1.04	0.981	0.81168	1.373	0.956	1.129	0.546		0.997	0.689002	1.12971	0.786537	1.72344		1.04313	0.628	0.185897
A0A287ABL0	1669	S	TANC1	0.42714	3.98659e-05	40.83	HPAS(0.015)LT(0.013)S(0.009)S(0.044)GS(0.038)S(0.096)GS(0.096)PS(0.427)S(0.183)S(0.079)IK	2	2.7728	0
A0A287ABL0	271	S	TANC1	0.999998	2.46885e-06	58.037	RADNCS(1)PVAEEELPGPAESVLPK	3	11.214	3		1.048	0.889			0.882	1.098
A0A287ABL0	1667	S	TANC1	0.676075	2.90173e-06	61.319	HPASLTS(0.005)S(0.027)GS(0.13)S(0.13)GS(0.676)PS(0.021)S(0.009)S(0.004)IK	2	1.5787	2				1.239		0.936
A0A287ABL0	215	S	TANC1	0.995347	2.75104e-49	149.14	SPCETIS(0.005)S(0.995)PSSTLESK	2	8.8114	3		0.766		1.356	1.182		0.604
A0A287ABL0	214	S	TANC1	0.460636	2.62978e-08	69.327	SPCET(0.001)IS(0.461)S(0.461)PS(0.05)S(0.02)T(0.008)LESK	2	8.4151	0
A0A287ABL0	208	S	TANC1	0.999176	8.12612e-40	108.31	TAANKS(0.999)PCETISSPSSTLESK	3	5.6967	9	0.758	0.954	0.826	1.362	1.24		0.65	0.0188207
A0A287ABP4	341	S	PTPDC1	0.986094	0.00353513	51.454	RLS(0.986)Y(0.004)S(0.01)DSDLKR	3	2.622	3		0.496		1.229		1.419	0.375
A0A287ABP4	343	S	PTPDC1	0.999941	1.79073e-14	147.19	LSYS(1)DSDLKR	2	7.5266	9	0.867	0.897	0.791	1.338	1.123	1.09	0.72	0.0116784
A0A287ABQ5	344	S	MAP3K1	0.898656	4.49167e-10	70.793	SHDFYSHELS(0.092)S(0.899)PVDS(0.005)PS(0.002)S(0.002)LR	3	16.993	2		0.907				1.037	0.875
A0A287ABQ5	761	S	MAP3K1	0.734922	0.00156726	47.915	LS(0.163)AS(0.735)S(0.102)EDIS(0.001)DR	2	8.9005	2	0.946	0.951
A0A287ABT2	84	S	EIF2AK2	0.433955	0.00414806	42.072	ANS(0.434)S(0.434)S(0.09)S(0.042)LPT(0.001)ANPPDR	2	8.3634	0									1.089	1.125	1.055	0.958	0.913	0.859
A0A287ABT2	83	S	EIF2AK2	0.929095	1.48051e-13	103.63	ANS(0.929)S(0.069)S(0.002)SLPTANPPDR	2	7.9879	6	1.312	1.435	1.52	0.345		0.083	6.646	0.20608	1.089	1.125	1.055	0.958	0.913	0.859	1.20478	1.27556	1.44076	0.360125		0.096624	5.723	0.20834
A0A287ABT2	228	S	EIF2AK2	0.974613	2.24427e-08	60.708	LNNS(0.001)VLS(0.975)PVNS(0.016)S(0.007)GS(0.001)HPQR	2	3.6071	3		0.803			1.196	1.079	0.706		1.089	1.125	1.055	0.958	0.913	0.859		0.713778			1.30997	1.25611	0.556
A0A287ABT2	250	S	EIF2AK2	0.976732	8.334e-23	115.24	ILAPT(0.001)FT(0.023)S(0.977)PMKEENK	2	6.8336	9	1.117	1.158	1.122	1.013	0.94	0.621	1.32	0.188903	1.089	1.125	1.055	0.958	0.913	0.859	1.02571	1.02933	1.06351	1.05741	1.02957	0.722934	1.11	0.43744
A0A287ABT2	86	S	EIF2AK2	0.835823	0.00141698	52.149	ANS(0.001)S(0.003)S(0.156)S(0.836)LPT(0.004)ANPPDR	2	7.8351	2		0.781	1.042						1.089	1.125	1.055	0.958	0.913	0.859		0.694222	0.987678
A0A287ABT2	115	S	EIF2AK2	0.999932	6.70441e-20	73.455	NLS(1)VNYEPCEPGEDGPEK	2	5.9989	6	0.869	1.027	0.881						1.089	1.125	1.055	0.958	0.913	0.859	0.79798	0.912889	0.835071
A0A287ABU0	201	S	CCDC9	1	0.00153052	70.195	S(1)GPLEEPERDR	2	7.233	5		0.938		1.313	1.021		0.804		1.035	1.117	1.048	0.908		0.893		0.839749		1.44604			0.581
A0A287ABU0	520	S	CCDC9	0.745869	2.27434e-37	92.399	T(0.254)PHPADALS(0.746)PGGDPPASASLESGPSLPGTQK	3	10.549	1		0.958							1.035	1.117	1.048	0.908		0.893		0.857654
A0A287ABU3	27	S	BLOC1S5	0.992022	9.44953e-09	98.942	KRDS(0.992)LGT(0.005)T(0.002)SSPAHLIIK	3	8.1874	9	0.828	0.871	0.842	1.259	1.211	1.09	0.714	0.00180487		1.037				0.963		0.839923				1.13188	0.742
A0A287ABU8	52	S	ANKS3	0.693651	0.00570401	42.218	S(0.694)LS(0.306)MWHGLGAQVSR	2	9.3987	1			0.879
A0A287ABU8	434	S	ANKS3	0.289855	1.92589e-10	44.585	HS(0.29)S(0.29)S(0.29)DS(0.112)QWS(0.013)PS(0.002)T(0.002)GTSCAPGSVPQTDR	3	11.066	0
A0A287ABU8	432	S	ANKS3	0.404849	1.92589e-10	44.585	HS(0.405)S(0.405)S(0.159)DS(0.027)QWS(0.003)PS(0.001)TGTSCAPGSVPQTDR	3	9.7617	0
A0A287ABU8	433	S	ANKS3	0.404849	1.92589e-10	44.585	HS(0.405)S(0.405)S(0.159)DS(0.027)QWS(0.003)PS(0.001)TGTSCAPGSVPQTDR	3	9.7617	0
A0A287ABZ5	88	S	SNX24	0.999343	1.85355e-36	114.69	AES(0.001)CGS(0.999)FDETESEESSK	2	4.9775	4	0.843	0.945			1.15	1.073	0.804	0.081922
A0A287AC13	371	S	CLASP2	0.977941	4.99134e-07	92.178	S(0.022)RS(0.978)DIDVNAAAGAK	2	10.09	6	0.761	1.011	0.981	1.123	1.127	1.047	0.835	0.11446
A0A287AC13	327	S	CLASP2	0.85797	0.000228034	69.94	S(0.016)S(0.016)S(0.038)S(0.858)S(0.071)QESLNRPFSSK	2	5.863	1			0.879
A0A287AC13	992	S	CLASP2	0.939882	3.4169e-13	103.23	ASLLHSMPAHS(0.06)S(0.94)PR	3	1.2214	5		0.794	0.641	1.704			0.421
A0A287AC13	369	S	CLASP2	0.5	0.00514294	55.604	S(0.5)RS(0.5)DIDVNAAAGAK	2	12.133	1					1.123
A0A287AC13	328	S	CLASP2	0.888978	1.68959e-11	86.798	SSS(0.009)S(0.101)S(0.889)QESLNRPFSSK	2	6.6941	3	0.909			1.307		0.909	0.82
A0A287AC13	991	S	CLASP2	0.608605	1.11471e-13	122.66	ASLLHSMPAHS(0.609)S(0.391)PR	3	1.9989	2					1.123
A0A287AC37	261	T	RAB3IP	0.393915	3.25601e-05	54.556	T(0.001)LVLS(0.006)S(0.04)S(0.394)PT(0.394)S(0.16)PT(0.006)QEPLPGGK	2	3.3648	0									1.01	0.836	1.142	1.208	0.817	0.986
A0A287AC37	259	S	RAB3IP	0.393915	3.25601e-05	54.556	T(0.001)LVLS(0.006)S(0.04)S(0.394)PT(0.394)S(0.16)PT(0.006)QEPLPGGK	2	3.3648	0									1.01	0.836	1.142	1.208	0.817	0.986
A0A287AC37	284	S	RAB3IP	0.890422	4.82405e-44	94.044	NKS(0.89)T(0.043)S(0.043)S(0.019)AMS(0.004)GS(0.002)HQDLSVIQPIVK	3	8.6695	3		1.057	1.012		0.838		1.234		1.01	0.836	1.142	1.208	0.817	0.986		1.26435	0.886165		1.0257		1.048
A0A287AC37	262	S	RAB3IP	0.970754	1.21935e-90	146.34	TLVLSSS(0.003)PT(0.005)S(0.971)PT(0.021)QEPLPGGK	2	3.9142	4		0.882	0.879	1.334		0.935	0.776	0.40862	1.01	0.836	1.142	1.208	0.817	0.986		1.05502	0.769702	1.1043		0.948276	0.889	0.54322
A0A287AC37	285	T	RAB3IP	0.556036	4.48529e-11	67.4	NKS(0.369)T(0.556)S(0.036)S(0.036)AMS(0.002)GSHQDLSVIQPIVK	3	9.7864	1						0.984			1.01	0.836	1.142	1.208	0.817	0.986						0.997972
A0A287AC42	166	S	VAPA	0.802408	6.47179e-05	73.012	PHS(0.17)VS(0.802)LS(0.027)DADTR	2	9.965	8	0.762	0.907	0.823	1.422	1.159	1.053	0.686	0.021804	0.996	0.97	0.953	1.002	1.027	1.053	0.76506	0.935052	0.863589	1.41916	1.12853	1	0.723	0.054698
A0A287AC42	215	T	VAPA	0.393077	4.43669e-06	42.977	VAHS(0.001)EKPGS(0.393)T(0.393)S(0.176)AAS(0.037)FR	2	4.9399	0									0.996	0.97	0.953	1.002	1.027	1.053
A0A287AC42	214	S	VAPA	0.917292	1.97301e-13	95.001	KVAHS(0.007)EKPGS(0.917)T(0.051)S(0.023)AAS(0.001)FR	3	7.946	9	1.099	1	1.009	1.036		0.75	1.16	0.29376	0.996	0.97	0.953	1.002	1.027	1.053	1.10341	1.03093	1.05876	1.03393		0.712251	1.219	0.45644
A0A287AC42	164	S	VAPA	0.95752	5.8034e-06	94.507	PHS(0.958)VS(0.041)LS(0.002)DADTR	2	9.1428	3		0.846			1.254		0.675		0.996	0.97	0.953	1.002	1.027	1.053		0.872165			1.22103		0.714
A0A287AC49	1031	S	DOCK7	0.942902	4.57223e-159	171.17	LPNTY(0.006)PNS(0.943)PS(0.051)PGPGGLGGSVHYATMAR	3	9.2023	8	0.723	0.648	0.587	0.763	1.751	1.653	0.47	0.064679	0.949	0.947	0.974	1.004	1.038	1.087	0.761855	0.684266	0.602669	0.75996	1.6869	1.5207	0.516	0.07882
A0A287AC49	1069	S	DOCK7	0.981505	0	237.79	S(0.001)LS(0.017)NS(0.982)NPDISGTPTSPDDEVR	2	6.5525	3		0.961			1.125	0.979	0.913		0.949	0.947	0.974	1.004	1.038	1.087		1.01478			1.08382	0.900644	1.023
A0A287AC49	621	S	DOCK7	0.925791	1.1531e-07	91.993	T(0.037)T(0.037)S(0.926)GDDACNLTSFR	2	9.8346	3	1.019				1.045	0.966	1.013		0.949	0.947	0.974	1.004	1.038	1.087	1.07376				1.00674	0.888684	1.133
A0A287AC49	1552	S	DOCK7	0.999268	0.000845858	70.389	MNS(0.999)LT(0.001)FKK	2	4.0886	6	0.875	0.942	0.829	1.231	1.184	1.028	0.769	0.016682	0.949	0.947	0.974	1.004	1.038	1.087	0.922023	0.99472	0.851129	1.2261	1.14066	0.945722	0.836	0.121043
A0A287AC49	1117	S	DOCK7	0.467496	6.81133e-07	50.519	AAPWGS(0.002)NPS(0.467)PS(0.467)T(0.056)ES(0.005)T(0.002)QAMDR	2	5.5636	0									0.949	0.947	0.974	1.004	1.038	1.087
A0A287AC49	1078	T	DOCK7	0.53461	3.46786e-07	55.354	SLSNSNPDIS(0.224)GT(0.017)PT(0.535)S(0.224)PDDEVR	2	3.0528	1			0.879						0.949	0.947	0.974	1.004	1.038	1.087			0.902464
A0A287AC49	1133	S	DOCK7	0.897196	9.87254e-18	85.081	MS(0.069)S(0.897)HT(0.032)ET(0.001)S(0.001)SFLQTLTGR	2	6.0888	2			0.913	1.136			0.804		0.949	0.947	0.974	1.004	1.038	1.087			0.937372	1.13147			0.828
A0A287AC49	1098	S	DOCK7	0.998663	0.00158664	75.5	S(0.001)NS(0.999)WVNTGGPK	2	6.958	4	0.911	0.92	0.889			1.041	0.871		0.949	0.947	0.974	1.004	1.038	1.087	0.959958	0.971489	0.912731			0.957682	0.99
A0A287AC49	1590	S	DOCK7	0.98501	2.9757e-14	128.39	GQLERS(0.985)PS(0.014)GS(0.001)AFGSQENLR	3	6.2373	2				1.188	1.116				0.949	0.947	0.974	1.004	1.038	1.087				1.18327	1.07514
A0A287AC49	1065	S	DOCK7	0.40458	6.22052e-05	49.65	S(0.405)LS(0.405)NS(0.186)NPDIS(0.003)GTPT(0.001)S(0.001)PDDEVR	2	1.5821	0									0.949	0.947	0.974	1.004	1.038	1.087
A0A287AC49	1132	S	DOCK7	0.301546	0.000803342	58.794	MS(0.302)S(0.302)HT(0.302)ET(0.095)SSFLQTLTGR	3	4.9884	0									0.949	0.947	0.974	1.004	1.038	1.087
A0A287AC49	1115	S	DOCK7	0.966129	1.53397e-37	94.905	AAPWGSNPS(0.966)PS(0.015)T(0.015)ES(0.003)T(0.001)QAMDR	2	6.2459	4		0.917	0.811		1.213	1.024	0.772	0.133797	0.949	0.947	0.974	1.004	1.038	1.087		0.968321	0.832649		1.16859	0.942042	0.853	0.35818
A0A287AC49	1135	T	DOCK7	0.500697	0.000157785	58.794	MS(0.14)S(0.14)HT(0.501)ET(0.14)S(0.04)S(0.04)FLQTLTGR	3	4.1139	1						0.984			0.949	0.947	0.974	1.004	1.038	1.087						0.905244
A0A287AC49	1598	S	DOCK7	0.999852	1.79846e-06	75.969	SPSGSAFGS(1)QENLR	2	8.1876	5	0.981	1.159	1.144	0.79	0.869		1.32	0.038157	0.949	0.947	0.974	1.004	1.038	1.087	1.03372	1.22386	1.17454	0.786853	0.837187		1.409	0.0162962
A0A287AC49	1067	S	DOCK7	0.571629	4.93054e-222	231.37	S(0.075)LS(0.572)NS(0.354)NPDISGTPTSPDDEVR	2	2.9735	1				1.181					0.949	0.947	0.974	1.004	1.038	1.087				1.17629
A0A287AC49	1096	S	DOCK7	0.905207	0.00208289	47.561	S(0.905)NS(0.095)WVNTGGPK	2	7.3295	1					1.123				0.949	0.947	0.974	1.004	1.038	1.087					1.08189
A0A287AC49	1592	S	DOCK7	0.982112	9.2238e-10	87.251	S(0.006)PS(0.982)GS(0.012)AFGSQENLR	2	12.99	5		1.036	1.016	0.996	1.196	0.842	1.015	0.86296	0.949	0.947	0.974	1.004	1.038	1.087		1.09398	1.04312	0.992032	1.15222	0.774609	1.098	0.52992
A0A287AC49	1033	S	DOCK7	0.966051	4.94022e-200	221.4	LPNTYPNS(0.034)PS(0.966)PGPGGLGGSVHYATMAR	3	10.014	4	0.993	1.051	0.861	1.023			0.947		0.949	0.947	0.974	1.004	1.038	1.087	1.04636	1.10982	0.883984	1.01892			0.995
A0A287AC69	116	S	PEA15	1	1.23688e-41	186.56	QPS(1)EEEIIK	2	7.4814	28	0.946	0.918	0.876	1.208	1.142	0.983	0.822	0.042236	1.031	1.071	1.079	0.896	0.966	0.957	0.917556	0.857143	0.811863	1.34821	1.18219	1.02717	0.727	0.021897
A0A287AC83	519	T	ZRANB3	0.999994	3.11795e-08	77.996	KT(1)PPRDFIHHESNLEPEAK	3	4.4749	8	0.954	1.067		0.876	1.267		0.943	0.84334
A0A287AC84	688	S	SETX	0.999715	6.66004e-13	112.06	GLKPEDRLS(1)PESCLK	3	4.4913	12	0.777	1.006	0.858	1.284	1.125	1.041	0.766	0.050101	0.644	0.726	0.774	1.382	1.412	1.062	1.20652	1.38567	1.10853	0.929088	0.796742	0.980226	1.368	0.025457
A0A287AC84	751	S	SETX	0.501756	0.00107115	53.193	GPAPS(0.214)T(0.214)RLS(0.502)T(0.059)DS(0.012)LEK	2	7.7262	1				1.181					0.644	0.726	0.774	1.382	1.412	1.062				0.854559
A0A287ACC2	640	S	OFD1	1	2.59802e-05	93.649	VNQCPAKS(1)PLEAR	2	6.8352	5	0.994		0.855	0.965	1.036	1.208	0.864	0.25348
A0A287ACC3	138	T	PRKACA	0.499997	1.10097e-07	72.311	T(0.5)WT(0.5)LCGTPEYLAPEIILSK	2	-1.6678	1					1.123
A0A287ACC3	140	T	PRKACA	0.999999	0	324.25	TWT(1)LCGTPEYLAPEIILSK	2	5.6273	30	0.822	1.23	0.949	0.868	1.079	1.049	1.002	0.95664
A0A287ACL8	515	S	RAP1GAP	0.965308	5.55367e-29	134.49	AAGISLIVPGKS(0.965)PT(0.035)R	2	7.4272	6	0.885	0.845	0.828	1.449	1.107	1.005	0.718	0.04558
A0A287ACN9	116	S	FBL	0.997261	5.47304e-44	132.4	RVS(0.997)IS(0.003)EGDDKIEYR	2	6.5926	5	1.008	1.043	0.946		0.96	0.892	1.079	0.197961	0.943	0.951	0.983	1.034	1.052	1.036	1.06893	1.09674	0.96236		0.912548	0.861004	1.176	0.063923
A0A287ACS0	355	S	LUC7L3	0.8964	0.000136303	56.943	NEVNGTSEDIKS(0.002)EGDT(0.102)QS(0.896)N	2	-0.45618	1				1.181
A0A287ACY9	436	S	POM121C	0.659152	0.000109449	47.27	IREEELS(0.659)HHS(0.257)S(0.033)S(0.033)S(0.015)T(0.001)PLVTDR	3	7.5313	1		0.958							0.901	0.985	0.905	1.022	1.056	1.132		0.972589
A0A287ACY9	245	S	POM121C	0.984464	0.00877104	44.598	MVCS(0.984)PVT(0.016)VR	2	6.3457	1					1.123				0.901	0.985	0.905	1.022	1.056	1.132					1.06345
A0A287ACY9	368	S	POM121C	0.94256	0	258.07	T(0.014)S(0.04)S(0.943)LS(0.003)SLTSTYTGGIPSSSR	2	4.6208	5		0.961	0.889	1.245	1.086	0.949	0.846	0.2218	0.901	0.985	0.905	1.022	1.056	1.132		0.975635	0.98232	1.2182	1.02841	0.838339	0.952	0.76112
A0A287ACY9	367	S	POM121C	0.333309	7.5859e-123	195.46	T(0.333)S(0.333)S(0.333)LSSLTSTYTGGIPSSSR	2	5.1938	0									0.901	0.985	0.905	1.022	1.056	1.132
A0A287ACY9	356	S	POM121C	0.995535	2.6565e-34	155.38	GLNSQS(0.004)S(0.996)DDHLNKR	2	2.446	5	1.364	1.066	0.934			0.366	3.064		0.901	0.985	0.905	1.022	1.056	1.132	1.51387	1.08223	1.03204			0.323322	3.74
A0A287ACY9	439	S	POM121C	0.584162	1.97533e-05	59.868	IREEELS(0.004)HHS(0.584)S(0.121)S(0.264)S(0.026)T(0.001)PLVTDR	3	8.7601	1	0.938								0.901	0.985	0.905	1.022	1.056	1.132	1.04107
A0A287ACY9	723	S	POM121C	0.476708	0.000238673	53.051	SESEGPLPS(0.046)S(0.477)PS(0.477)K	2	9.8459	0									0.901	0.985	0.905	1.022	1.056	1.132
A0A287ACY9	366	T	POM121C	0.333309	7.5859e-123	195.46	T(0.333)S(0.333)S(0.333)LSSLTSTYTGGIPSSSR	2	5.1938	0									0.901	0.985	0.905	1.022	1.056	1.132
A0A287ACY9	722	S	POM121C	0.333301	0.00183226	40.83	SESEGPLPS(0.333)S(0.333)PS(0.333)K	2	8.6909	0									0.901	0.985	0.905	1.022	1.056	1.132
A0A287ACY9	583	S	POM121C	1	8.3337e-88	170.52	MQNS(1)PGLPSLPESAGMATTVAHSPPK	3	10.865	10	0.965	0.849	0.795	1.408	1.203	0.903	0.742	0.115477	0.901	0.985	0.905	1.022	1.056	1.132	1.07103	0.861929	0.878453	1.37769	1.1392	0.797703	0.848	0.45358
A0A287ACY9	409	S	POM121C	0.864821	1.08993e-05	76.009	SGPS(0.001)S(0.865)S(0.134)PFSSPASSR	2	5.1725	1				1.181					0.901	0.985	0.905	1.022	1.056	1.132				1.15558
A0A287ACY9	725	S	POM121C	0.479905	1.7992e-05	55.782	SESEGPLPS(0.152)S(0.368)PS(0.48)K	2	6.7285	0									0.901	0.985	0.905	1.022	1.056	1.132
A0A287ACY9	355	S	POM121C	0.702501	0.00339329	45.654	GLNS(0.004)QS(0.703)S(0.294)DDHLNKR	3	3.4203	1	0.938								0.901	0.985	0.905	1.022	1.056	1.132	1.04107
A0A287ACY9	410	S	POM121C	0.936685	4.69959e-17	104.15	SGPSS(0.063)S(0.937)PFSSPASSR	2	7.6907	4		0.894	0.825		1.189	1.053	0.767	0.068083	0.901	0.985	0.905	1.022	1.056	1.132		0.907614	0.911602		1.12595	0.930212	0.885	0.43348
A0A287AD16	256	T	LDHA	0.994379	0.000351875	80.815	VT(0.006)LT(0.994)PEEEAHLKK	2	6.7718	2				1.091		1.059
A0A287AD58	99	S	RYBP	0.798757	0.0119337	46.358	DKEIS(0.799)PS(0.195)VT(0.007)K	2	8.1901	1			0.879
A0A287AD58	180	S	RYBP	0.293562	0.0168556	43.613	S(0.294)S(0.294)T(0.294)PKGDMS(0.119)AVNDESF	2	9.3973	0
A0A287AD58	181	S	RYBP	0.293562	0.0168556	43.613	S(0.294)S(0.294)T(0.294)PKGDMS(0.119)AVNDESF	2	9.3973	0
A0A287AD58	182	T	RYBP	0.293562	0.0168556	43.613	S(0.294)S(0.294)T(0.294)PKGDMS(0.119)AVNDESF	2	9.3973	0
A0A287ADC9	218	S	PRKCE	1	0.000927481	41.499	KALS(1)FDNRGEEHR	3	5.2635	1						0.984
A0A287ADG1	271	T	DBNL	0.526893	3.9473e-06	67.887	AMS(0.058)T(0.527)T(0.081)S(0.035)IPS(0.299)PQPGK	2	8.2384	1					1.123
A0A287ADG1	276	S	DBNL	0.968105	1.48202e-07	57.62	AMS(0.002)T(0.002)T(0.004)S(0.024)IPS(0.968)PQPGK	2	8.6528	1			0.879
A0A287ADG1	284	S	DBNL	1	0.00292402	85.821	LRS(1)PFLQK	2	7.3433	6	0.668	0.782	0.664	1.396	1.44	1.233	0.52	0.00078346
A0A287ADG9	7	S	TSEN15	0.964442	7.95143e-09	90.828	RES(0.964)QPT(0.036)AGSSAMGPGGER	3	3.223	4	0.641			1.405	1.331	0.928	0.525		0.97	0.849	0.844	1.136	1.201		0.660825			1.2368	1.10824		0.564
A0A287ADG9	10	T	TSEN15	0.49995	7.95143e-09	80.379	RES(0.5)QPT(0.5)AGSSAMGPGGER	3	4.1975	2				1.183	1.121				0.97	0.849	0.844	1.136	1.201					1.04137	0.933389
A0A287ADL8	243	S	PSMD4	0.9958	0.000171192	55.578	MT(0.004)IS(0.996)QQEFGR	2	6.3791	2	1.232			0.811			1.519
A0A287ADN3	41	S	---	0.999772	4.10464e-05	98.865	HAEATLGS(1)GNLR	2	7.6093	6	1.099	1.115	1.101	0.954	0.939	0.758	1.25	0.091204
A0A287ADU7	173	S	VIRMA	1	6.86503e-124	153.23	HADGEKEDQFNGS(1)PPRPQPR	3	7.6192	9	0.846	0.78	0.674	1.513	1.389		0.528	0.0059776
A0A287ADU7	138	S	VIRMA	0.984227	7.721e-39	96.311	VIS(0.016)HDRDS(0.984)PPPPPPPPPPPQPQPSLK	3	9.5805	11	0.904	0.994	0.848	1.242	0.914	1.15	0.831	0.15648
A0A287ADU7	1527	S	VIRMA	0.499962	0.000793707	86.838	SFLSEPS(0.5)S(0.5)PGR	2	2.0901	1	0.938
A0A287ADU7	1528	S	VIRMA	0.998368	4.13956e-66	154.09	SFLSEPS(0.002)S(0.998)PGR	2	8.7135	10	0.906	0.968	0.869	1.171	1.116	1.034	0.826	0.0163804
A0A287ADU7	133	S	VIRMA	0.53974	1.7005e-06	48.049	VIS(0.54)HDRDS(0.46)PPPPPPPPPPPQPQPSLK	3	4.5243	1	0.938
A0A287ADU9	1246	T	CDK12	0.828724	2.96571e-06	56.436	RT(0.829)PT(0.171)MPQEEAAACPPHILPPEK	3	9.9137	2	1.156				0.862		1.341
A0A287ADW7	564	S	PTPN22	0.499682	4.7494e-06	44.16	MSLDLPEKQDET(0.001)ILPCS(0.5)S(0.5)PPK	3	8.3341	0
A0A287ADW7	350	S	PTPN22	1	1.23244e-09	119.58	VKS(1)AEASSFDFR	2	8.7017	4		0.732	0.691		1.343	1.234	0.552	0.007362
A0A287ADW7	673	S	PTPN22	0.987753	0.000436057	40.83	LQS(0.988)PNS(0.012)DLYQDR	2	9.3594	1						0.984
A0A287ADW7	492	S	PTPN22	0.560274	0.000132001	60.734	HVS(0.56)S(0.439)AELNY(0.001)SLPYDSK	2	9.6254	1						0.984
A0A287ADW7	565	S	PTPN22	0.499682	4.7494e-06	44.16	MSLDLPEKQDET(0.001)ILPCS(0.5)S(0.5)PPK	3	8.3341	0
A0A287ADW7	493	S	PTPN22	0.890518	5.86593e-23	81.449	HVS(0.109)S(0.891)AELNY(0.001)SLPYDSK	2	9.2932	1			0.879
A0A287ADX8	88	S	SZRD1	0.999999	1.34107e-221	237.76	ILGSAS(1)PEEEQEKPILDRPTR	3	9.6679	7	1.231	1.375	1.196	0.722	0.681	0.664	1.839	0.00024315	1.068	1.002	1.049	0.988	0.892	1	1.15262	1.37226	1.14013	0.730769	0.763453	0.664	1.698	0.00192347
A0A287ADX8	18	S	SZRD1	0.678286	3.94096e-261	192.48	S(0.678)KS(0.322)PPKVPIVIQDDSLPTGPPPQIR	3	9.4435	2	0.938								1.068	1.002	1.049	0.988	0.892	1	0.878277
A0A287ADX8	20	S	SZRD1	1	7.22127e-210	230.97	S(1)PPKVPIVIQDDSLPTGPPPQIR	3	7.6832	15	1.091	0.934	0.964	1.111	1.011	0.91	0.986	0.86776	1.068	1.002	1.049	0.988	0.892	1	1.02154	0.932136	0.91897	1.12449	1.13341	0.91	0.907	0.30124
A0A287ADZ8	11	T	LOC100739557	0.468747	0.00209048	50.519	RPS(0.469)FT(0.469)GCS(0.059)S(0.003)SPPDADDEGVR	3	8.4933	0
A0A287ADZ8	9	S	LOC100739557	0.98194	3.23352e-14	83.701	RPS(0.982)FT(0.018)GCSSSPPDADDEGVR	2	5.1813	8	0.785	1.003	0.886	1.245	1.185		0.734	0.04324
A0A287AE02	391	S	PRKD3	0.99967	9.72286e-57	186.39	TIS(1)PSTSNNIPLMR	2	8.8436	2					1.156	0.955
A0A287AE02	535	T	PRKD3	0.997042	2.89081e-19	73.012	QALMPVT(0.997)PQAS(0.003)VCTSPGQGK	2	2.0827	1				1.181
A0A287AE02	677	S	PRKD3	1	0.0106261	41.824	IIGEKS(1)FR	2	5.6493	1						0.984
A0A287AE02	252	S	PRKD3	0.999612	3.26826e-07	78.932	RIPS(1)WSGR	2	4.4682	11	0.918	0.971	0.9	1.201	1.072	0.996	0.853	0.056995
A0A287AE02	213	S	PRKD3	0.999922	1.40384e-18	106.79	RLS(1)NVSLPGPGLSVPR	2	9.3562	12	0.831	0.872	0.82	1.273	1.182	1.123	0.705	0.00104137
A0A287AE02	30	S	PRKD3	0.366892	1.57364e-21	73.305	SVLPASLPAVLPAPS(0.266)PCS(0.367)S(0.367)PK	2	4.6197	0
A0A287AE02	31	S	PRKD3	0.366892	1.57364e-21	73.305	SVLPASLPAVLPAPS(0.266)PCS(0.367)S(0.367)PK	2	4.6197	0
A0A287AE45	189	S	AHNAK2	0.878928	1.01426e-22	51.333	AAPEVS(0.879)PGS(0.089)T(0.031)DT(0.001)EAQHLAEER	3	10.196	1			0.879						1.121	1.142	1.134	0.877	0.887	0.839			0.775132
A0A287AE45	155	S	AHNAK2	1	0.0189534	45.489	HRLS(1)WPK	2	5.3034	3	0.816		0.968			1.012	0.881		1.121	1.142	1.134	0.877	0.887	0.839	0.727921		0.853616			1.2062	0.656
A0A287AE45	125	T	AHNAK2	0.824625	1.57418e-35	129.53	GSEEQEQDVT(0.004)DGGS(0.034)ET(0.825)PT(0.137)R	2	-1.4004	5	0.835	0.976	1.015	1.16	1.072		0.844	0.127765	1.121	1.142	1.134	0.877	0.887	0.839	0.744871	0.854641	0.895062	1.32269	1.20857		0.657	0.0127172
A0A287AE45	3078	S	AHNAK2	1	2.522e-164	262.28	RLS(1)AGDGSQVHRPGDVAASR	3	5.6536	12	0.895	0.977	0.856	1.299	1.166	0.901	0.81	0.1574	1.121	1.142	1.134	0.877	0.887	0.839	0.798394	0.855517	0.75485	1.48119	1.31454	1.0739	0.622	0.009738
A0A287AE45	3568	S	AHNAK2	0.828594	0.0429897	41.796	RS(0.829)S(0.171)GLFR	2	1.996	1					1.123				1.121	1.142	1.134	0.877	0.887	0.839					1.26607
A0A287AE47	2	S	STOM	1	0.000512026	44.571	S(1)DKRPAADAQAR	2	2.6361	1		0.958
A0A287AEB8	1235	S	APC	0.499944	1.20557e-15	104.86	AVEFSSGAKS(0.5)PS(0.5)K	2	7.8782	1			0.879
A0A287AEB8	913	S	APC	0.994639	4.66024e-68	174	YSDEQLNS(0.002)GRQS(0.995)PS(0.003)QNER	3	4.542	2				1.261	1.047
A0A287AEB8	1244	S	APC	0.932879	2.18952e-13	66.106	SGAQT(0.012)PKS(0.933)PPEHY(0.055)VQETPLMFSR	3	12.031	2	0.908		0.908
A0A287AEB8	2461	S	APC	0.999984	7.09802e-06	59.09	AKS(1)EDEKHVNSISGTK	3	1.1325	1		0.958
A0A287AEB8	1233	S	APC	0.980228	1.20557e-15	109.16	AVEFSS(0.001)GAKS(0.98)PS(0.019)K	2	7.351	6	1.047	1.045	1.044	1.154	1.02	0.708	1.088	0.54804
A0A287AEB8	1647	T	APC	0.5	1.47986e-11	113.66	KPT(0.5)S(0.5)PVKPIPQNAEYR	3	3.781	2			0.835	1.24			0.673
A0A287AEB8	1648	S	APC	0.975426	2.11783e-19	123.83	KPT(0.025)S(0.975)PVKPIPQNAEYR	3	5.3704	6	0.877	0.958	0.858	1.273	1.138	0.982	0.794	0.051305
A0A287AEB8	2179	S	APC	0.762961	7.76078e-05	57.053	S(0.121)GS(0.763)RDS(0.051)T(0.051)PS(0.013)RPAQQPLSR	3	5.3183	2				1.188	1.116
A0A287AEB8	2348	S	APC	0.635813	4.56478e-05	45.459	KLEESASFES(0.005)LS(0.005)PS(0.021)S(0.044)RPDS(0.636)PT(0.289)R	3	6.3062	1	0.938
A0A287AEE8	1998	S	NOTCH2	0.923524	1.01019e-11	57.053	LLDEYNVTPSPPGTVLT(0.024)S(0.052)ALS(0.924)PVICGPNR	3	7.3982	2				1.21	1.095				0.832	0.914	0.754	1.164	1.07	1.266				1.03952	1.02336
A0A287AEF3	159	S	BAD	0.999874	0.00322277	49.487	RMS(1)DEFQGSFK	2	8.7186	3	0.954		0.864						1.239	0.979	0.859	1.016	0.969	0.938	0.769976		1.00582
A0A287AEF3	80	T	BAD	0.999586	1.73547e-06	44.687	T(1)APGHLGEAGHQQGQPASSSHHGGAGAVETR	4	6.2101	1			0.879						1.239	0.979	0.859	1.016	0.969	0.938			1.02328
A0A287AEF3	140	S	BAD	0.999628	8.99204e-120	236.7	SLS(1)APPILWAAQR	2	9.8827	6	1.369	1.125	1.132	0.893	0.751	0.643	1.585	0.0153385	1.239	0.979	0.859	1.016	0.969	0.938	1.10492	1.14913	1.31781	0.878937	0.775026	0.685501	1.527	0.0089359
A0A287AEG2	1328	S	DCAF1	0.999811	0.00826728	71.896	MKS(1)PFGSSFR	2	7.3596	2			0.813			1.058	0.768		0.953	0.958	0.953	1.009	1.083	1.045			0.853095			1.01244	0.843
A0A287AEG2	1000	S	DCAF1	0.986928	1.13642e-44	89.636	HLPS(0.987)PPT(0.013)LDSIITEYLR	2	6.2119	6		0.802			1.118	1.148	0.708		0.953	0.958	0.953	1.009	1.083	1.045		0.837161			1.03232	1.09856	0.786
A0A287AEG2	1003	T	DCAF1	0.499279	0.00914512	42.446	HLPS(0.499)PPT(0.499)LDS(0.001)IITEYLR	3	2.0775	0									0.953	0.958	0.953	1.009	1.083	1.045
A0A287AEI6	6	S	KPNA6	1	0	301.95	METMAS(1)PGKDNYR	2	7.83	6	0.823	0.741	0.77	1.395	1.24	1.17	0.613	0.00126225	1.045	0.987	1.003	0.961	1.021	0.983	0.78756	0.75076	0.767697	1.45161	1.2145	1.19023	0.598	0.00138353
A0A287AEJ3	137	S	HNRNPA2B1	1	3.9406e-17	99.442	KALS(1)RQEMQEVQSSR	3	5.7211	3		1.009	0.936		0.992		0.98
A0A287AEJ3	292	S	HNRNPA2B1	0.997223	0	253.27	NMGGPYGGGNYGPGGS(0.002)GGS(0.997)GGY(0.001)GGR	2	4.8728	7	0.97	1.011	0.955	1.034	1.054	0.995	0.952	0.111464
A0A287AEK4	35	T	---	0.445719	1.94364e-06	77.347	HT(0.446)S(0.446)CS(0.054)S(0.054)AGNDSKPGQEAPSVAR	3	4.3134	0
A0A287AEK4	36	S	---	0.890042	1.39331e-06	81.031	HT(0.095)S(0.89)CS(0.014)S(0.001)AGNDSKPGQEAPSVAR	3	6.2769	4		0.81		1.277	1.199	0.989	0.701
A0A287AEK4	57	S	---	0.5	0.000537985	44.598	IS(0.5)S(0.5)IPHDLCHNGEK	3	3.307	1		0.958
A0A287AEK4	58	S	---	0.89062	0.000537985	44.598	IS(0.109)S(0.891)IPHDLCHNGEK	2	6.6566	2	0.938
A0A287AEN4	77	S	SLC12A2	0.850844	3.07834e-97	183.88	GEGAAAAGDGLGRPLGPT(0.024)PS(0.851)QS(0.125)R	3	6.8751	3	0.828	0.941		1.342			0.659
A0A287AEN4	984	S	SLC12A2	1	5.31017e-06	119.55	KES(1)KGPAAPLNVADQK	3	1.8296	6	0.916	1.041	0.862	1.343	1.041	0.88	0.864	0.37532
A0A287AEN4	75	T	SLC12A2	0.333333	1.17864e-43	139.61	GEGAAAAGDGLGRPLGPT(0.333)PS(0.333)QS(0.333)R	3	6.5127	0
A0A287AEN4	79	S	SLC12A2	0.660915	5.98578e-66	149.43	GEGAAAAGDGLGRPLGPT(0.01)PS(0.329)QS(0.661)R	3	7.7567	1			0.879
A0A287AEP2	296	S	ZGPAT	0.46946	5.7483e-14	48.945	VVEPS(0.469)AAS(0.469)PGT(0.036)CS(0.025)PAFAGWEVHTR	3	9.2593	0
A0A287AEP2	299	S	ZGPAT	0.46946	5.7483e-14	48.945	VVEPS(0.469)AAS(0.469)PGT(0.036)CS(0.025)PAFAGWEVHTR	3	9.2593	0
A0A287AEU6	271	S	MAT2B	0.930858	2.0304e-154	119.37	YEMACAIADAFNLPS(0.006)S(0.006)HLRPIT(0.058)DS(0.931)PVLGAQRPR	4	10.645	3				1.027	1.62	0.676			1.014	0.944	1.027	0.975	1.048	0.991				1.05333	1.5458	0.682139
A0A287AEW1	398	S	IK	1	1.54755e-29	104.3	VDDEPMDVDKGPGS(1)AK	2	8.5621	5		0.862	0.864	1.281	1.133	1.009	0.756	0.057642	1.001	0.991	0.963	1.008	1.007	1.029		0.869828	0.897196	1.27083	1.12512	0.980564	0.785	0.093344
A0A287AEY4	635	S	RNF219	0.950436	3.63915e-05	84.58	KIQSS(0.001)LS(0.01)NAS(0.95)PS(0.038)K	2	6.2174	3		1.13	1.16		0.565		2.027
A0A287AEY4	133	S	RNF219	1	0.000456059	81.578	LKAEVDNRS(1)PQK	2	2.3326	4	1.053	0.888	0.836
A0A287AF49	142	S	SHKBP1	1	0.00146222	52.201	NRHS(1)LAGPQQAGGR	3	3.4345	1	0.938
A0A287AF55	64	S	MTFR1	0.964338	1.40836e-15	66.371	QFS(0.964)FPS(0.034)LS(0.002)PEEPQLQTTILANEEALQK	3	6.9879	2		1.161				0.776	1.496
A0A287AF78	122	S	ENAH	0.910037	1.91736e-05	69.613	TNTMNGS(0.027)KS(0.91)PVIS(0.063)R	2	6.2368	1			0.879						1.115	1.094	1.149	0.861	0.853	0.928			0.765013
A0A287AF85	853	S	WWC1	0.986288	2.88705e-44	125.82	VDKETNTETPAPS(0.986)PT(0.014)VVRPK	3	6.18	6	0.646	0.698	0.658	1.688	1.437	1.109	0.473	0.0041357	0.745	0.991	0.91	1.148	1.172	1.034	0.867114	0.704339	0.723077	1.47038	1.22611	1.07253	0.609	0.0118788
A0A287AF87	260	S	---	1	1.08513e-06	120.65	ILKS(1)PEIQR	2	9.0642	6	1.001	1.125	1.078	0.817	0.987	0.946	1.165	0.080839
A0A287AFE0	1120	T	DNMT1	0.632062	0.000179332	65.724	T(0.108)KS(0.26)QT(0.632)CEPSELETEIK	3	7.3628	1				1.181
A0A287AFE0	710	S	DNMT1	1	1.33572e-05	54.556	EADDDEEVDDNIPEMPS(1)PK	2	4.278	1		0.958
A0A287AFE0	1118	S	DNMT1	0.694563	6.54555e-20	88.448	T(0.01)KS(0.695)QT(0.295)CEPSELETEIKLPK	3	8.4636	2				1.116	1.185
A0A287AFE0	192	S	DNMT1	1	1.18672e-81	200.45	AKPDS(1)PVEEEEKDQEEK	3	7.2733	12	0.998	0.893	0.86	1.135	1.001	1.155	0.836	0.047616
A0A287AFE0	1116	T	DNMT1	0.331731	0.0088827	40.472	T(0.332)KS(0.332)QT(0.332)CEPS(0.005)ELETEIKLPK	3	10.616	0
A0A287AFE5	259	S	SLC43A3	1	0.00461669	56.08	EEIS(1)GPGQPQEPR	2	8.4671	1				1.181					0.948	0.903	1.011	0.961	1.154	1.023				1.22893
A0A287AFE5	253	S	SLC43A3	0.660745	0.000730685	41.261	AS(0.312)LS(0.661)PKEEIS(0.028)GPGQPQEPR	3	5.5412	1					1.123				0.948	0.903	1.011	0.961	1.154	1.023					0.973137
A0A287AFL9	159	T	TAF9	0.62467	2.3766e-125	122.61	LSVGSVT(0.002)S(0.011)RPS(0.256)T(0.625)PT(0.105)LGT(0.001)PTQQTMSVPAK	3	10.42	4	0.836	0.84	0.778		1.514		0.54
A0A287AFL9	161	T	TAF9	0.415494	3.39313e-39	89.529	LSVGSVTS(0.002)RPS(0.167)T(0.415)PT(0.415)LGTPTQQTMSVPAK	3	10.653	0
A0A287AFT1	117	S	GPATCH2	1	2.68375e-07	100.56	KDHS(1)DS(1)DDQMLVAK	2	4.426	5		1.2	0.733	2.667	0.351	0.338	0.864	0.7461
A0A287AFT1	115	S	GPATCH2	1	2.68375e-07	76.831	KDHS(1)DS(1)DDQMLVAK	2	4.426	4		0.978	0.47	1.708			0.424
A0A287AFZ8	200	S	CHORDC1	0.499677	2.85371e-75	157.28	RKT(0.5)S(0.5)DFNT(0.001)FLAQEGCTTGK	3	8.3116	0									0.978	0.999	0.992	1.009	1.014	1.007
A0A287AFZ8	199	T	CHORDC1	0.879574	2.85371e-75	174.5	RKT(0.88)S(0.12)DFNTFLAQEGCTTGK	3	7.3285	7		1.003	1.064	1.05	1.05	0.905	1.032	0.65658	0.978	0.999	0.992	1.009	1.014	1.007		1.004	1.07258	1.04063	1.0355	0.898709	1.047	0.52634
A0A287AFZ8	110	S	CHORDC1	0.996913	0.0100245	45.826	RPS(0.997)PDEPMT(0.003)NLELK	2	8.1628	1	0.938								0.978	0.999	0.992	1.009	1.014	1.007	0.9591
A0A287AFZ8	47	T	CHORDC1	0.903819	0.000176828	63.355	RRT(0.904)T(0.094)DFS(0.002)DFLSIAGCTK	3	3.3584	4	0.985	1.119			0.974	0.899	1.123	0.26614	0.978	0.999	0.992	1.009	1.014	1.007	1.00716	1.12012			0.960552	0.892751	1.148	0.167518
A0A287AFZ8	48	T	CHORDC1	0.479538	0.00316085	42.495	RRT(0.48)T(0.48)DFS(0.04)DFLS(0.001)IAGCTK	3	3.0383	0									0.978	0.999	0.992	1.009	1.014	1.007
A0A287AG18	2019	S	SON	1	0.0184368	65.933	RFS(1)RS(1)PIR	2	6.3701	3		0.45			2.457	0.336	0.322
A0A287AG18	950	T	SON	0.996138	1.41687e-05	41.499	LGHDPY(0.004)RLT(0.996)PDPYR	3	3.1445	1		0.958
A0A287AG18	94	S	SON	0.999997	6.0555e-30	130.81	CVS(1)VQTDPTDEIPTKK	2	7.0721	8	1.1	0.911	1.152	0.671			1.571
A0A287AG18	1686	S	SON	0.999488	3.66315e-54	112.67	DAEESLPIQESDQTLAVALS(0.999)PK	2	5.075	5	0.883	1.436	0.83		0.742	0.941	1.247	0.47372
A0A287AG18	1758	S	SON	0.999971	8.74566e-23	144.2	SAAS(1)PVVISIPER	2	10.012	6	0.966	0.915	0.891	1.193	1.131	0.969	0.842	0.06454
A0A287AG18	2001	S	SON	0.999375	1.00017e-06	85.716	SFS(0.001)IS(0.999)PVR	2	1.3617	4		0.781	0.713	1.378		1.187	0.582	0.025323
A0A287AG18	2017	S	SON	1	0.031083	65.933	RFS(1)RS(1)PIR	2	6.3701	2					1.123
A0A287AG18	1940	S	SON	0.966332	0.00103401	60.547	S(0.99)FS(0.01)IS(0.966)PS(0.034)RR	2	6.8872	4		0.495		1.5	1.191	1.133	0.388
A0A287AG18	1067	S	SON	0.999413	0.00498117	58.889	S(0.001)MMS(0.999)PMADR	2	3.9914	1	0.938
A0A287AG18	1017	S	SON	0.971202	0.019078	40.533	S(0.029)MMS(0.971)PMAER	2	7.6861	1			0.879
A0A287AG18	275	T	SON	0.999994	0.0060348	115.79	SVLNT(1)PPEPSK	2	10.28	6	0.956	1.142	0.801	1.134	1.057	0.961	0.92	0.46222
A0A287AG18	1936	S	SON	0.995819	0.0055077	60.547	S(0.996)FS(0.005)IS(0.955)PS(0.044)RR	2	4.9402	3				1.292	1.026	0.976
A0A287AG37	225	T	G3BP2	0.406221	1.90876e-36	141.84	S(0.406)T(0.406)S(0.188)PPPAEPVSLPQEPPKPR	2	4.7233	0									1.073	1.096	1.1	0.909	0.884	0.938
A0A287AG37	7	S	G3BP2	1	0.00119985	61.067	VMEKPS(1)PLLVGR	2	8.2226	1						0.984			1.073	1.096	1.1	0.909	0.884	0.938						1.04904
A0A287AG37	224	S	G3BP2	0.406221	1.90876e-36	141.84	S(0.406)T(0.406)S(0.188)PPPAEPVSLPQEPPKPR	2	4.7233	0									1.073	1.096	1.1	0.909	0.884	0.938
A0A287AG37	226	S	G3BP2	0.999525	0	264.37	STS(1)PPPAEPVSLPQEPPKPR	3	8.906	20	1.034	0.91	0.83	1.218	1.054	1.018	0.843	0.110937	1.073	1.096	1.1	0.909	0.884	0.938	0.963653	0.830292	0.754545	1.33993	1.19231	1.08529	0.704	0.0199006
A0A287AG38	356	S	KIAA0930	0.998952	3.83752e-07	117.77	NNRPAFFS(0.999)PS(0.001)LKR	3	1.023	12	0.97	0.898	0.833	1.339	1.149	0.91	0.795	0.143403
A0A287AG38	319	S	KIAA0930	0.993829	1.58202e-33	131.36	VSTGDT(0.004)S(0.994)PCGT(0.002)EEDSSPASPMHER	3	7.6674	5	0.969	1.016		1.353	0.965	0.887	0.929	0.75712
A0A287AG38	34	S	KIAA0930	0.999642	9.96564e-07	48.201	AGPSTLPAAAAAS(1)PEPAGGAEAEER	2	1.7502	2					1.18	0.934
A0A287AG38	376	S	KIAA0930	0.998545	1.3983e-87	139	S(0.001)HS(0.999)ANDSEEFFREDGAGADLHSATNLR	4	10.413	11	0.799	1.098	0.908			0.954	0.98
A0A287AG38	328	S	KIAA0930	0.606023	5.79978e-09	70.831	VSTGDTS(0.001)PCGT(0.004)EEDS(0.246)S(0.606)PAS(0.143)PMHER	3	8.6403	1					1.123
A0A287AG38	342	T	KIAA0930	0.602169	0.00984041	54.309	VT(0.002)S(0.002)FS(0.024)T(0.602)PPT(0.371)PER	2	7.9625	1					1.123
A0A287AG38	318	T	KIAA0930	0.48555	5.96181e-33	131.36	VST(0.029)GDT(0.486)S(0.486)PCGTEEDSSPASPMHER	3	7.4859	0
A0A287AG38	331	S	KIAA0930	0.891617	6.04234e-07	79.288	VSTGDTSPCGTEEDS(0.033)S(0.075)PAS(0.892)PMHER	3	8.9793	3		0.365		1.547		1.287	0.258
A0A287AG43	365	T	GMEB2	0.496945	4.23684e-09	50.609	AT(0.497)S(0.497)GPAAIAS(0.006)QVLAQSAQIALTPGVPVSQLAGVPLGK	3	2.989	0
A0A287AG43	366	S	GMEB2	0.496945	4.23684e-09	50.609	AT(0.497)S(0.497)GPAAIAS(0.006)QVLAQSAQIALTPGVPVSQLAGVPLGK	3	2.989	0
A0A287AG43	407	S	GMEB2	0.999423	0.000216474	47.915	VVS(0.001)ALPS(0.999)PVLGK	2	8.5621	3	0.962		1.03	0.949			1.05
A0A287AG48	430	S	KRT7	0.999997	1.58053e-05	91.939	LS(1)FGGTMGSNALR	2	9.7488	1			0.879
A0A287AG62	1123	S	EMSY	0.966048	0.000144731	43.727	LTSPVT(0.002)S(0.008)IS(0.966)PIQAS(0.024)EK	2	6.3868	1		0.958
A0A287AG62	210	S	EMSY	0.634901	0.000570824	44.571	T(0.015)NS(0.635)S(0.268)S(0.05)S(0.022)S(0.01)PVVLK	2	6.3071	1	0.938
A0A287AG62	239	S	EMSY	0.91395	0.00156726	56.938	TITVPVS(0.086)GS(0.914)PK	2	8.5381	3		1.031	0.866			0.924	1.027
A0A287AG62	1117	S	EMSY	0.872002	0.00166697	40.224	LT(0.125)S(0.872)PVT(0.001)S(0.001)ISPIQASEK	2	2.1305	1	0.938
A0A287AG65	88	S	HERPUD1	0.995539	7.72575e-40	109.61	HVLHLVCS(0.001)VKS(0.996)PS(0.004)KIPEASTK	3	9.5632	5			0.734	1.068	1.198	1.175	0.64		0.942	0.939	0.954	0.999	0.989	1.175			0.769392	1.06907	1.21132	1	0.704
A0A287AG90	1235	S	SIPA1L1	0.966959	0.00131059	42.941	VLPAFRES(0.967)PS(0.033)GR	2	9.4058	2			0.776	1.32			0.588
A0A287AG90	1543	S	SIPA1L1	0.462913	0.00119357	51.569	FHALS(0.463)S(0.463)PQS(0.074)PFPTTPTSR	3	5.3073	0
A0A287AG90	1544	S	SIPA1L1	0.87724	8.91491e-06	73.345	FHALS(0.078)S(0.877)PQS(0.042)PFPT(0.001)T(0.001)PTSR	2	13.662	5	0.911		1.096		0.568	1.256	1.1	0.71996
A0A287AG90	1413	S	SIPA1L1	0.827174	0.000413347	69.201	HS(0.173)AS(0.827)PVVFTSAR	2	7.1501	2				1.038		1.103
A0A287AG90	1611	S	SIPA1L1	0.944411	0.00122562	54.27	RPS(0.944)YT(0.056)LGMK	2	8.3454	2			0.872			0.992	0.879
A0A287AG90	1564	S	SIPA1L1	0.997141	1.31757e-30	147.02	T(0.003)LS(0.997)DESIYSGQR	2	9.798	5	0.852	1.011	0.944	1.304	0.964		0.825	0.2521
A0A287AG90	1422	S	SIPA1L1	0.4996	2.23802e-81	98.951	S(0.5)S(0.5)PKEELHPATSSQLAPSFSSAASSSGPR	3	7.9804	0
A0A287AG90	1423	S	SIPA1L1	0.4996	2.23802e-81	98.951	S(0.5)S(0.5)PKEELHPATSSQLAPSFSSAASSSGPR	3	7.9804	0
A0A287AG90	1116	S	SIPA1L1	0.955489	0.00618676	85.813	S(0.002)IS(0.955)S(0.043)DGRPLER	2	6.9274	1					1.123
A0A287AG90	1528	S	SIPA1L1	0.987121	9.42694e-23	124.62	LIDLES(0.987)PT(0.013)PESQK	2	8.4465	4	0.383	0.076	1.413			1.876	0.333
A0A287AGC0	112	S	RAB8B	0.855097	0.00254618	53.363	NIEEHAS(0.145)S(0.855)DVER	2	5.5309	2			0.921		1.07		0.861
A0A287AGC9	1420	S	SAMD9	0.72124	0.00116827	43.09	QSEPY(0.031)FLAS(0.248)LLFWPENQQLDQDS(0.721)K	3	9.9494	1					1.123				1.25	0.93	1.106	0.951	0.945	0.819					1.18836
A0A287AGD1	616	T	CCAR1	0.948601	0.00211456	61.577	EIS(0.014)T(0.949)PT(0.036)HWS(0.001)K	2	5.7575	2					1.083	1.019
A0A287AGE4	75	S	TDP1	0.999978	3.8144e-11	125.75	NADPVSEAS(1)PPKR	2	7.2824	4	1.048		1.003		1.093	0.757	1.109	0.58398	0.974	0.743	1.112	1.062	1.012	1.097	1.07598		0.901978		1.08004	0.690064	1.117	0.63844
A0A287AGE6	254	S	EZH2	0.379817	0.00024629	55.094	LPNNS(0.05)S(0.38)RPS(0.168)T(0.38)PT(0.023)INVLESK	3	6.4259	0
A0A287AGE6	257	S	EZH2	0.483303	4.07018e-09	61.003	LPNNS(0.013)S(0.013)RPS(0.483)T(0.483)PT(0.006)INVLESK	3	7.7902	0
A0A287AGE6	378	T	EZH2	0.994442	3.44175e-07	65.173	VKESSVIAPAPT(0.006)EDVDT(0.994)PPR	3	7.3138	6			1.112	0.162	1.126	1.569	1.168
A0A287AGE6	258	T	EZH2	0.590032	4.07018e-09	73.455	LPNNS(0.037)S(0.054)RPS(0.264)T(0.59)PT(0.054)INVLESK	3	6.7139	1				1.181
A0A287AGG3	274	T	PSMB5	0.873798	1.81589e-23	108.6	VSSDNVADLHDKYSES(0.126)T(0.874)P	2	6.4398	5	0.755	1	0.799	1.369	1.217		0.658	0.037922	0.972	0.964	0.977	0.988	1.029	1.069	0.776749	1.03734	0.81781	1.38563	1.1827		0.683	0.058322
A0A287AGG3	273	S	PSMB5	0.496953	1.81589e-23	108.6	VSSDNVADLHDKYS(0.006)ES(0.497)T(0.497)P	2	5.1509	0									0.972	0.964	0.977	0.988	1.029	1.069
A0A287AGI9	86	T	LOC100520183	1	0.000287172	112.7	GKT(1)PEEIRK	2	6.5685	5	1.082	0.752	0.934
A0A287AGP8	17	S	VPS51	0.999918	2.57296e-74	110.36	AAAAAGPGPGSGPGGS(1)PEGPEADAPER	2	0.93541	9	0.866	1.051		0.906	0.888	1.399	0.901	0.70096	0.922	0.984	0.919	1.031	1.055	1.089	0.939262	1.06809		0.878758	0.841706	1.28466	1.002	0.92406
A0A287AGR0	246	S	NSFL1C	0.472642	7.83237e-25	86.798	LGSTAPQVLNT(0.213)S(0.473)S(0.314)PAQQAENEAK	2	-0.46797	0
A0A287AGR0	151	S	NSFL1C	1	7.67768e-41	179.9	RRHS(1)GQDVHVVLK	3	6.6344	38	1.338	1.013	0.948	1.025	0.866	0.787	1.232	0.195375
A0A287AGR0	89	S	NSFL1C	1	6.09251e-67	175.38	KKS(1)PNELVDDLFK	2	9.163	38	1.187	1.374	1.036	0.419	0.801	1.038	1.593	0.135215
A0A287AGR0	115	S	NSFL1C	0.999588	2.99535e-08	62.705	S(1)PGETSKPRPFAGGGYR	3	7.6737	2				1.234		0.94
A0A287AGR0	247	S	NSFL1C	0.694585	7.83237e-25	86.798	LGSTAPQVLNT(0.015)S(0.291)S(0.695)PAQQAENEAK	2	-0.03448	2		0.969	0.87
A0A287AGR2	545	S	AMFR	1	0.00156332	61.48	VPLDLS(1)PR	2	3.6057	1		0.958							0.945	0.798	0.826	1.189	1.09	1.152		1.2005
A0A287AGR3	107	S	SORBS1	0.63815	0.00189034	59.731	EIPS(0.006)GS(0.638)PVS(0.355)PR	2	7.3115	2			0.946			0.909	1.041
A0A287AGR3	110	S	SORBS1	0.989087	0.00195927	70.806	EIPSGS(0.011)PVS(0.989)PR	2	5.7671	2	0.957	0.939
A0A287AGU9	147	S	C2orf49	0.249052	1.55819e-10	77.347	KLS(0.249)NS(0.249)S(0.249)S(0.249)GVS(0.004)PLSLSSNLPTNNK	3	9.2591	0									1.147	1.068	0.968		0.823	0.994
A0A287AGU9	189	S	C2orf49	0.999935	1.47782e-61	112.76	KS(1)PPGPVKS(1)PPLSPVAAAPVK	3	7.0818	11	1.258	1.287	0.73		0.54	0.99	1.427	0.34396	1.147	1.068	0.968		0.823	0.994	1.09677	1.20506	0.754132		0.656136	0.995976	1.233	0.44548
A0A287AGU9	145	S	C2orf49	0.297185	2.60377e-33	140.78	KLS(0.297)NS(0.297)S(0.297)S(0.108)GVSPLSLSSNLPTNNK	3	9.0673	0									1.147	1.068	0.968		0.823	0.994
A0A287AGU9	182	S	C2orf49	1	1.47782e-61	112.76	KS(1)PPGPVKS(1)PPLSPVAAAPVK	3	7.0818	5	1.299	1.354	1.185		0.877	0.071	2.699	0.41778	1.147	1.068	0.968		0.823	0.994	1.13252	1.26779	1.22417		1.06561	0.0714286	2.125	0.4721
A0A287AGU9	146	S	C2orf49	0.297185	2.60377e-33	140.78	KLS(0.297)NS(0.297)S(0.297)S(0.108)GVSPLSLSSNLPTNNK	3	9.0673	0									1.147	1.068	0.968		0.823	0.994
A0A287AGU9	193	S	C2orf49	0.999878	0.00948394	56.365	KS(0.001)PPGPVKS(0.999)PPLS(1)PVAAAPVK	3	7.5033	1						0.984			1.147	1.068	0.968		0.823	0.994						0.98994
A0A287AGU9	143	S	C2orf49	0.743453	9.59537e-44	153.18	KLS(0.743)NS(0.136)S(0.059)S(0.059)GVS(0.002)PLSLSSNLPTNNK	2	0.41671	4			0.735	1.298	1.196		0.589		1.147	1.068	0.968		0.823	0.994			0.759298		1.45322		0.522
A0A287AH91	112	S	PEX19	0.831937	0.000176607	54.143	NATDLQNS(0.832)GMS(0.166)EEELT(0.002)K	2	8.8932	1				1.181
A0A287AH91	115	S	PEX19	0.838394	0.000231891	52.201	NATDLQNS(0.145)GMS(0.838)EEELT(0.017)K	2	6.8242	1						0.984
A0A287AH91	202	T	PEX19	0.838699	0.000194501	47.844	ICEQFEAET(0.839)PT(0.156)DS(0.005)EAT(0.001)QK	2	9.5636	1			0.879
A0A287AH93	903	S	ESYT1	1	8.91321e-238	244.6	LTHGDS(1)PQEAPAGPLGQVK	2	7.5324	12	0.86	1.221	0.961	1.104	0.932	0.936	1.024	0.90102	0.978	0.989	0.991	1.001	0.987	1.054	0.879346	1.23458	0.969728	1.1029	0.944276	0.888046	1.051	0.7365
A0A287AHF2	197	S	NAA30	0.981507	5.62262e-18	111.27	LLSSSLTAGCS(0.006)IRS(0.982)PS(0.012)GR	2	4.5982	3		1.045		1.075			0.972		1.192	1.055	0.946	0.775	0.948	1.084		0.990521		1.3871			0.714
A0A287AHF2	194	S	NAA30	0.412434	1.29443e-07	65.467	LLSSSLTAGCS(0.412)IRS(0.412)PS(0.175)GR	3	7.6271	0									1.192	1.055	0.946	0.775	0.948	1.084
A0A287AHF2	150	S	NAA30	0.994234	4.31104e-05	61.968	T(0.006)ALPS(0.994)PAEAAAAASDPAAAR	2	7.9939	1		0.958							1.192	1.055	0.946	0.775	0.948	1.084		0.908057
A0A287AHI3	689	S	PPP6R3	0.716675	0.00120533	75.969	SAAPRPPS(0.717)RS(0.283)PEQR	3	2.8557	1		0.958
A0A287AHI3	691	S	PPP6R3	0.998553	0.00081163	76.009	SAAPRPPS(0.001)RS(0.999)PEQR	3	1.5596	4			0.878	1.12	1.149	1.015	0.802
A0A287AHI3	469	T	PPP6R3	0.998911	3.481e-05	112.93	HVAFT(0.999)PES(0.001)QR	2	5.1374	5	0.911	0.914	0.863	1.192	1.217		0.744	0.0013355
A0A287AHM8	147	S	TOR1AIP1	0.311566	2.85227e-10	43.767	RGLRDS(0.312)HS(0.312)S(0.312)EEDET(0.065)PSQTVLSQTVSK	4	3.8237	0
A0A287AHM8	145	S	TOR1AIP1	0.311566	2.85227e-10	43.767	RGLRDS(0.312)HS(0.312)S(0.312)EEDET(0.065)PSQTVLSQTVSK	4	3.8237	0
A0A287AHM8	148	S	TOR1AIP1	0.311566	2.85227e-10	43.767	RGLRDS(0.312)HS(0.312)S(0.312)EEDET(0.065)PSQTVLSQTVSK	4	3.8237	0
A0A287AHN0	766	S	PIK3AP1	0.999913	1.0514e-174	212.44	SRS(1)PGPLQVDSMPTMPLERPPR	3	9.0765	12	0.897	1.019	0.89	1.18	1.131	0.948	0.861	0.139997	1.028	1.07	1.017	0.968	0.963	0.954	0.872568	0.952336	0.875123	1.21901	1.17445	0.993711	0.797	0.03172
A0A287AHN0	764	S	PIK3AP1	0.5	1.04012e-62	153.86	S(0.5)RS(0.5)PGPLQVDSMPTMPLERPPR	4	8.2431	1		0.958							1.028	1.07	1.017	0.968	0.963	0.954		0.895327
A0A287AHN0	156	S	PIK3AP1	0.9847	2.92199e-20	76.009	AIS(0.001)EDS(0.001)GCDS(0.985)VT(0.013)DTETEDEK	2	0.63596	1				1.181					1.028	1.07	1.017	0.968	0.963	0.954				1.22004
A0A287AHN0	663	S	PIK3AP1	0.982939	0.0106394	81.099	LRES(0.983)IT(0.017)R	2	1.9991	2	0.88		0.934						1.028	1.07	1.017	0.968	0.963	0.954	0.856031		0.918387
A0A287AHN2	391	S	ATXN2L	0.72313	6.41614e-05	70.552	GPHHLDS(0.158)S(0.723)S(0.119)PGPGSETR	3	4.0352	2		0.711		1.486			0.478
A0A287AHN2	32	S	ATXN2L	0.693201	2.63419e-80	122.42	RPPGGT(0.306)S(0.693)PPNGGLPGPLASTSAPPGPPAAASPCLGPAAAAGSGLR	4	8.0107	3			0.926	1.011		1.073	0.889
A0A287AHN2	594	S	ATXN2L	0.999946	5.47627e-266	213.51	EVDGLLASEPMGS(1)PVSSK	2	7.2513	33	0.991	1.157	1.006	0.961	0.964	0.906	1.114	0.117583
A0A287AHN2	390	S	ATXN2L	0.624728	0.000706308	51.785	GPHHLDS(0.625)S(0.209)S(0.166)PGPGSETR	3	3.7958	1			0.879
A0A287AHN2	680	S	ATXN2L	0.512896	0.00144524	57.293	S(0.001)T(0.001)S(0.513)T(0.006)PT(0.134)S(0.346)PGPR	2	8.3941	1	0.938
A0A287AHN2	307	S	ATXN2L	0.989866	0.000171204	65.933	EIES(0.01)S(0.99)PQYR	2	5.7575	4	0.378			1.58	1.36	1.031	0.286
A0A287AHN2	632	T	ATXN2L	0.629732	0	229.57	AESVSDKEDKPPLPAAGGTEGPDQPSPPCPS(0.039)QT(0.63)GS(0.331)PPVGLLK	4	10.83	1			0.879
A0A287AHN2	112	S	ATXN2L	1	2.01423e-49	162.6	GPPQS(1)PVFEGVYNNSR	2	7.4017	12	1.212	1.006	1.16	1.03	0.705	0.826	1.319	0.08152
A0A287AHN2	392	S	ATXN2L	0.862226	1.64786e-05	78.71	GPHHLDS(0.016)S(0.121)S(0.862)PGPGSETR	3	4.3598	1						0.984
A0A287AHN2	449	S	ATXN2L	1	1.89395e-09	121.8	MYPPRS(1)PK	2	2.8355	12	0.85	0.976	0.822	1.218	1.178	1.044	0.77	0.020358
A0A287AHN2	634	S	ATXN2L	0.974143	0	216.47	AESVSDKEDKPPLPAAGGTEGPDQPSPPCPSQT(0.026)GS(0.974)PPVGLLK	4	9.8161	5	0.997	1.051		1.091	1.085	0.935	0.987	0.88782
A0A287AHN2	340	S	ATXN2L	0.997228	3.35132e-05	80.379	QGS(0.003)GRES(0.997)PSLASR	2	8.231	4	1.014	1.148	1.075			0.491	2.198
A0A287AHN2	31	T	ATXN2L	0.499969	3.41538e-80	122.42	RPPGGT(0.5)S(0.5)PPNGGLPGPLASTSAPPGPPAAASPCLGPAAAAGSGLR	4	8.1808	1						0.984
A0A287AHQ6	622	S	TAF4	0.967435	1.46703e-97	118.69	KVDS(0.967)PGPGS(0.033)GAEGAGPGSAVPGSSGVGTPR	3	6.9241	5	0.818	0.926		1.212	1.225	1.028	0.755	0.048198
A0A287AHQ7	3550	S	DST	0.989435	1.29401e-44	76.831	LEELFT(0.01)KS(0.989)PNHLECISR	3	6.8514	3		0.883			1.191	1.001	0.806
A0A287AHQ7	1841	S	DST	0.994941	8.39161e-09	60.708	AVMS(0.001)AVS(0.995)PAT(0.004)VPVLDALAK	2	7.0991	2			0.959		1.022		0.938
A0A287AHQ7	2334	S	DST	0.999974	1.09564e-27	72.075	LAAGPQVSSSSVCLPGS(1)PAR	2	5.608	3	0.789		0.742			1.293	0.592
A0A287AHQ7	77	S	DST	0.999841	0.0126791	57.293	SEGFRAS(1)PR	2	6.5213	3	0.806			1.141		1.156	0.702
A0A287AHQ7	106	S	DST	0.999999	1.21814e-85	170.98	LEEAKPVVEVHHQS(1)EQEVSVR	4	8.8618	12	0.677	0.962	0.755	1.538	1.243	0.991	0.635	0.051795
A0A287AHQ7	4154	S	DST	0.999981	2.76376e-65	156.57	S(1)FSEDVISHK	2	8.4023	12	0.888	0.934	0.857	1.285	1.144	0.983	0.785	0.044001
A0A287AHQ7	140	S	DST	0.807683	0.00563871	47.57	RPS(0.808)S(0.191)GNAS(0.001)YR	2	3.9627	1			0.879
A0A287AHQ7	3096	S	DST	0.988178	9.17451e-06	68.42	AAVT(0.001)LT(0.01)EEARS(0.988)PPAMVSK	2	5.4838	2						0.984
A0A287AHQ7	1585	S	DST	1	1.62727e-30	148.82	AMVDSQQKS(1)PVKR	2	3.0175	5	0.872	1.001	0.903
A0A287AHQ7	4156	S	DST	0.999997	1.4067e-51	147.19	SFS(1)EDVISHK	2	9.3591	7	1.123	0.981	0.891	1.11	0.962	0.953	0.99	0.89222
A0A287AHT0	321	S	KIF22	0.718249	1.07139e-07	43.764	GPEEEES(0.282)GS(0.718)PEPPAAPASAFQK	2	4.1921	1		0.958
[truncated: 7,036 more rows]

## Sheet: PhosphoData Filtered
Protein accession	Position	Infected/NC Ratio	Regulated Type	Infected/NC P value	Amino acid	Gene name	Localization probability	PEP	Score	Modified sequence	Charge	Mass error [ppm]	MS/MS Count	Infected_1	Infected_2	Infected_3	NC_1	NC_2	NC_3	Subcellular localization	Biological Process	Cellular Component	Molecular Function	KEGG KO No.	KEGG Gene	KEGG pathway	Pfam ID	Domain description
F6Q1M2	542	4.486	Up	0.000144074	S	ASNS	0.999844	0.000411966	106	WIS(1)ASDPSAR	2	5.2174	5	1.39428	1.44267	1.27723	0.321816		0.289606	cytoplasm	GO:0001101 response to acid chemical; GO:0001889 liver development; GO:0006082 organic acid metabolic process; GO:0006520 cellular amino acid metabolic process; GO:0006528 asparagine metabolic process; GO:0006529 asparagine biosynthetic process; GO:0006807 nitrogen compound metabolic process; GO:0006950 response to stress; GO:0006984 ER-nucleus signaling pathway; GO:0006986 response to unfolded p…	GO:0005622 intracellular; GO:0005623 cell; GO:0005737 cytoplasm; GO:0005829 cytosol; GO:0044424 intracellular part; GO:0044444 cytoplasmic part; GO:0044464 cell part;	GO:0003824 catalytic activity; GO:0004066 asparagine synthase (glutamine-hydrolyzing) activity; GO:0005488 binding; GO:0005515 protein binding; GO:0016874 ligase activity; GO:0016879 ligase activity, forming carbon-nitrogen bonds; GO:0016884 carbon-nitrogen ligase activity, with glutamine as amido-N-donor; GO:0042802 identical protein binding; GO:0042803 protein homodimerization activity; GO:0046…	K01953	asnB, ASNS; asparagine synthase (glutamine-hydrolysing) [EC:6.3.5.4]	ssc00250 Alanine, aspartate and glutamate metabolism - Sus scrofa (pig); ssc01100 Metabolic pathways - Sus scrofa (pig); ssc01230 Biosynthesis of amino acids - Sus scrofa (pig);	PF13537; PF00733	Glutamine amidotransferase domain; Asparagine synthase
I3LLX2	261	3.338	Up	4.859e-06	S	PIK3C2A	1	0.00039203	92.747	ATSSNLQVS(1)PK	2	7.1766	5	1.39916	1.35889	1.32741		0.409134	0.40691	nucleus	GO:0003008 system process; GO:0003012 muscle system process; GO:0003013 circulatory system process; GO:0003018 vascular process in circulatory system; GO:0006629 lipid metabolic process; GO:0006644 phospholipid metabolic process; GO:0006650 glycerophospholipid metabolic process; GO:0006661 phosphatidylinositol biosynthetic process; GO:0006793 phosphorus metabolic process; GO:0006796 phosphate-con…	GO:0005622 intracellular; GO:0005623 cell; GO:0005634 nucleus; GO:0005737 cytoplasm; GO:0005829 cytosol; GO:0005886 plasma membrane; GO:0005942 phosphatidylinositol 3-kinase complex; GO:0016020 membrane; GO:0019898 extrinsic component of membrane; GO:0031982 vesicle; GO:0032991 macromolecular complex; GO:0043226 organelle; GO:0043227 membrane-bounded organelle; GO:0043229 intracellular organelle;…	GO:0003824 catalytic activity; GO:0016301 kinase activity; GO:0016303 1-phosphatidylinositol-3-kinase activity; GO:0016307 phosphatidylinositol phosphate kinase activity; GO:0016740 transferase activity; GO:0016772 transferase activity, transferring phosphorus-containing groups; GO:0016773 phosphotransferase activity, alcohol group as acceptor; GO:0035004 phosphatidylinositol 3-kinase activity; G…	K00923	PIK3C2; phosphatidylinositol-4-phosphate 3-kinase [EC:2.7.1.154]	ssc00562 Inositol phosphate metabolism - Sus scrofa (pig); ssc01100 Metabolic pathways - Sus scrofa (pig); ssc04070 Phosphatidylinositol signaling system - Sus scrofa (pig);	PF00792; PF00787; PF00168	Phosphoinositide 3-kinase C2; PX domain; C2 domain
A0A287A3X6	512	2.87	Up	0.00177811	S	CARD11	0.999984	4.76812e-10	118.91	AKS(1)PISLKR	2	3.0879	9	1.327	1.52422	1.17055	0.470588		0.463551	nucleus	GO:0001775 cell activation; GO:0001816 cytokine production; GO:0001817 regulation of cytokine production; GO:0001819 positive regulation of cytokine production; GO:0002218 activation of innate immune response; GO:0002220 innate immune response activating cell surface receptor signaling pathway; GO:0002223 stimulatory C-type lectin receptor signaling pathway; GO:0002253 activation of immune respon…	GO:0001772 immunological synapse; GO:0005622 intracellular; GO:0005623 cell; GO:0005737 cytoplasm; GO:0005829 cytosol; GO:0005886 plasma membrane; GO:0016020 membrane; GO:0032449 CBM complex; GO:0032991 macromolecular complex; GO:0044424 intracellular part; GO:0044425 membrane part; GO:0044444 cytoplasmic part; GO:0044459 plasma membrane part; GO:0044464 cell part; GO:0045121 membrane raft; GO:00…	GO:0003824 catalytic activity; GO:0004385 guanylate kinase activity; GO:0005488 binding; GO:0005515 protein binding; GO:0016301 kinase activity; GO:0016740 transferase activity; GO:0016772 transferase activity, transferring phosphorus-containing groups; GO:0016776 phosphotransferase activity, phosphate group as acceptor; GO:0019205 nucleobase-containing compound kinase activity; GO:0019904 protei…	K07367	CARD11; caspase recruitment domain-containing protein 11	ssc04064 NF-kappa B signaling pathway - Sus scrofa (pig); ssc04660 T cell receptor signaling pathway - Sus scrofa (pig); ssc04662 B cell receptor signaling pathway - Sus scrofa (pig);	PF00619	Caspase recruitment domain
A0A286ZPM4	71	2.785	Up	0.00049944	S	ARHGEF7	1	8.3585e-138	204.33	EVKPSEKPVS(1)PK	2	4.0857	8	1.34381	1.51484	1.47257	0.619094	0.468511	0.467317	nucleus				K13710	ARHGEF7, PIXB; Rho guanine nucleotide exchange factor 7	ssc04810 Regulation of actin cytoskeleton - Sus scrofa (pig); ssc05135 Yersinia infection - Sus scrofa (pig);	PF00621; PF00169	RhoGEF domain; PH domain
F1SIQ0	100	2.688	Up	0.0073392	S	PNN	1	1.32635e-33	143.25	RES(1)RQES(1)DPEDDDVK	2	0.79074	14	1.13035	1.89552	1.06648	0.540894	0.52533	0.456341	nucleus	GO:0007155 cell adhesion; GO:0022610 biological adhesion; GO:0098609 cell-cell adhesion;	GO:0005622 intracellular; GO:0005623 cell; GO:0005634 nucleus; GO:0005654 nucleoplasm; GO:0005681 spliceosomal complex; GO:0005737 cytoplasm; GO:0005911 cell-cell junction; GO:0016604 nuclear body; GO:0016607 nuclear speck; GO:0030054 cell junction; GO:0030057 desmosome; GO:0031974 membrane-enclosed lumen; GO:0031981 nuclear lumen; GO:0032991 macromolecular complex; GO:0035145 exon-exon junction …		K13114	PNN; pinin	ssc03013 RNA transport - Sus scrofa (pig); ssc03015 mRNA surveillance pathway - Sus scrofa (pig);
A0A287B3P5	169	2.654	Up	0.000179824	S	NUB1	1	1.68438e-44	184.55	KNS(1)QVEEEEQNEAK	2	3.4787	6	1.52286	1.42605	1.24625	0.560327	0.535497	0.485149	nucleus	GO:0002376 immune system process; GO:0006464 cellular protein modification process; GO:0006508 proteolysis; GO:0006511 ubiquitin-dependent protein catabolic process; GO:0006807 nitrogen compound metabolic process; GO:0006950 response to stress; GO:0006952 defense response; GO:0006955 immune response; GO:0008152 metabolic process; GO:0009056 catabolic process; GO:0009057 macromolecule catabolic pr…	GO:0005622 intracellular; GO:0005623 cell; GO:0005634 nucleus; GO:0005730 nucleolus; GO:0005737 cytoplasm; GO:0005829 cytosol; GO:0031974 membrane-enclosed lumen; GO:0031981 nuclear lumen; GO:0043226 organelle; GO:0043227 membrane-bounded organelle; GO:0043228 non-membrane-bounded organelle; GO:0043229 intracellular organelle; GO:0043231 intracellular membrane-bounded organelle; GO:0043232 intrac…					PF00627	UBA/TS-N domain
A0A287A5B5	2538	2.629	Up	1.94676e-05	S	SRRM2	1	0.000173742	106.47	RVPS(1)PAPAPK	2	5.9539	6	1.27051	1.41963	1.33521	0.485017	0.523705	0.522655	nucleus	GO:0000375 RNA splicing, via transesterification reactions; GO:0000377 RNA splicing, via transesterification reactions with bulged adenosine as nucleophile; GO:0000398 mRNA splicing, via spliceosome; GO:0006139 nucleobase-containing compound metabolic process; GO:0006396 RNA processing; GO:0006397 mRNA processing; GO:0006725 cellular aromatic compound metabolic process; GO:0006807 nitrogen compou…	GO:0005622 intracellular; GO:0005623 cell; GO:0005634 nucleus; GO:0005654 nucleoplasm; GO:0005681 spliceosomal complex; GO:0005684 U2-type spliceosomal complex; GO:0015030 Cajal body; GO:0016604 nuclear body; GO:0016607 nuclear speck; GO:0031974 membrane-enclosed lumen; GO:0031981 nuclear lumen; GO:0032991 macromolecular complex; GO:0043226 organelle; GO:0043227 membrane-bounded organelle; GO:004…	GO:0005488 binding; GO:0005515 protein binding; GO:0019904 protein domain specific binding; GO:0047485 protein N-terminus binding; GO:0070742 C2H2 zinc finger domain binding;	K13172	SRRM2, SRM300; serine/arginine repetitive matrix protein 2		PF08312	cwf21 domain
A0A287ALB2	304	2.597	Up	3.4141e-06	S	SMARCC2	0.862962	3.50994e-30	122.13	KRS(0.958)PS(0.863)PS(0.178)PTPEAK	2	3.3026	5	1.25473	1.22652	1.23392		0.48374	0.469929	nucleus	GO:0000122 negative regulation of transcription from RNA polymerase II promoter; GO:0006325 chromatin organization; GO:0006333 chromatin assembly or disassembly; GO:0006337 nucleosome disassembly; GO:0006338 chromatin remodeling; GO:0006355 regulation of transcription, DNA-templated; GO:0006357 regulation of transcription from RNA polymerase II promoter; GO:0006996 organelle organization; GO:0007…	GO:0000228 nuclear chromosome; GO:0000785 chromatin; GO:0000790 nuclear chromatin; GO:0005622 intracellular; GO:0005623 cell; GO:0005634 nucleus; GO:0005654 nucleoplasm; GO:0005694 chromosome; GO:0016514 SWI/SNF complex; GO:0031974 membrane-enclosed lumen; GO:0031981 nuclear lumen; GO:0032991 macromolecular complex; GO:0043226 organelle; GO:0043227 membrane-bounded organelle; GO:0043228 non-membr…	GO:0000981 RNA polymerase II transcription factor activity, sequence-specific DNA binding; GO:0003682 chromatin binding; GO:0003700 transcription factor activity, sequence-specific DNA binding; GO:0003712 transcription cofactor activity; GO:0003713 transcription coactivator activity; GO:0005488 binding;	K11649	SMARCC; SWI/SNF related-matrix-associated actin-dependent regulator of chromatin subfamily C	ssc04714 Thermogenesis - Sus scrofa (pig); ssc05225 Hepatocellular carcinoma - Sus scrofa (pig);	PF04433; PF00249	SWIRM domain; Myb-like DNA-binding domain
F1RNH0	459	2.545	Up	0.0045963	T	MBOAT7	0.986252	0.00917574	67.927	KAAT(0.986)PT(0.013)PS(0.001)LASGK	2	5.226	4		1.34322	1.33589	0.492891		0.559755	plasma membrane	GO:0006928 movement of cell or subcellular component; GO:0007275 multicellular organism development; GO:0007399 nervous system development; GO:0007417 central nervous system development; GO:0007420 brain development; GO:0008347 glial cell migration; GO:0009653 anatomical structure morphogenesis; GO:0009987 cellular process; GO:0016477 cell migration; GO:0021537 telencephalon development; GO:00215…		GO:0003824 catalytic activity; GO:0016740 transferase activity; GO:0016746 transferase activity, transferring acyl groups; GO:0016747 transferase activity, transferring acyl groups other than amino-acyl groups; GO:0071617 lysophospholipid acyltransferase activity;	K13516	MBOAT7; lysophospholipid acyltransferase 7 [EC:2.3.1.-]	ssc00564 Glycerophospholipid metabolism - Sus scrofa (pig);
I3L7C4	602	2.454	Up	0.0090777	S	ZNF638	1	1.58566e-85	188.77	HLEAVDKGHS(1)PAQK	3	4.8682	12	1.12309	1.17959	1.82474	0.474926	0.677812	0.529297	nucleus	GO:0006139 nucleobase-containing compound metabolic process; GO:0006396 RNA processing; GO:0006725 cellular aromatic compound metabolic process; GO:0006807 nitrogen compound metabolic process; GO:0008152 metabolic process; GO:0008380 RNA splicing; GO:0009987 cellular process; GO:0010467 gene expression; GO:0016070 RNA metabolic process; GO:0034641 cellular nitrogen compound metabolic process; GO:…	GO:0005622 intracellular; GO:0005623 cell; GO:0005634 nucleus; GO:0005654 nucleoplasm; GO:0005737 cytoplasm; GO:0031974 membrane-enclosed lumen; GO:0031981 nuclear lumen; GO:0043226 organelle; GO:0043227 membrane-bounded organelle; GO:0043229 intracellular organelle; GO:0043231 intracellular membrane-bounded organelle; GO:0043233 organelle lumen; GO:0044422 organelle part; GO:0044424 intracellula…	GO:0003676 nucleic acid binding; GO:0003677 DNA binding; GO:0003690 double-stranded DNA binding; GO:0005488 binding; GO:0097159 organic cyclic compound binding; GO:1901363 heterocyclic compound binding;				PF00076	RNA recognition motif. (a.k.a. RRM, RBD, or RNP domain)
I3LLX2	616	2.353	Up	0.00054016	S	PIK3C2A	0.982964	1.3146e-81	171.83	S(0.017)KS(0.983)AEVTSLSGGGGDASK	2	6.0665	5	1.28933	1.3525	1.19874	0.523005		0.565259	nucleus	GO:0003008 system process; GO:0003012 muscle system process; GO:0003013 circulatory system process; GO:0003018 vascular process in circulatory system; GO:0006629 lipid metabolic process; GO:0006644 phospholipid metabolic process; GO:0006650 glycerophospholipid metabolic process; GO:0006661 phosphatidylinositol biosynthetic process; GO:0006793 phosphorus metabolic process; GO:0006796 phosphate-con…	GO:0005622 intracellular; GO:0005623 cell; GO:0005634 nucleus; GO:0005737 cytoplasm; GO:0005829 cytosol; GO:0005886 plasma membrane; GO:0005942 phosphatidylinositol 3-kinase complex; GO:0016020 membrane; GO:0019898 extrinsic component of membrane; GO:0031982 vesicle; GO:0032991 macromolecular complex; GO:0043226 organelle; GO:0043227 membrane-bounded organelle; GO:0043229 intracellular organelle;…	GO:0003824 catalytic activity; GO:0016301 kinase activity; GO:0016303 1-phosphatidylinositol-3-kinase activity; GO:0016307 phosphatidylinositol phosphate kinase activity; GO:0016740 transferase activity; GO:0016772 transferase activity, transferring phosphorus-containing groups; GO:0016773 phosphotransferase activity, alcohol group as acceptor; GO:0035004 phosphatidylinositol 3-kinase activity; G…	K00923	PIK3C2; phosphatidylinositol-4-phosphate 3-kinase [EC:2.7.1.154]	ssc00562 Inositol phosphate metabolism - Sus scrofa (pig); ssc01100 Metabolic pathways - Sus scrofa (pig); ssc04070 Phosphatidylinositol signaling system - Sus scrofa (pig);	PF00792; PF00787; PF00168	Phosphoinositide 3-kinase C2; PX domain; C2 domain
M3V846	621	2.299	Up	0.00039512	S	RAF1	0.997972	3.41558e-05	87.895	S(0.002)AS(0.998)EPSLHR	2	4.6477	6	1.30729	1.41883	1.37021	0.654669	0.613254	0.513725	cytoplasm	GO:0000165 MAPK cascade; GO:0000186 activation of MAPKK activity; GO:0001666 response to hypoxia; GO:0001678 cellular glucose homeostasis; GO:0001775 cell activation; GO:0001932 regulation of protein phosphorylation; GO:0001934 positive regulation of protein phosphorylation; GO:0002218 activation of innate immune response; GO:0002220 innate immune response activating cell surface receptor signali…	GO:0005622 intracellular; GO:0005623 cell; GO:0005634 nucleus; GO:0005654 nucleoplasm; GO:0005737 cytoplasm; GO:0005739 mitochondrion; GO:0005740 mitochondrial envelope; GO:0005741 mitochondrial outer membrane; GO:0005794 Golgi apparatus; GO:0005829 cytosol; GO:0005886 plasma membrane; GO:0012505 endomembrane system; GO:0016020 membrane; GO:0016604 nuclear body; GO:0016607 nuclear speck; GO:00198…	GO:0000166 nucleotide binding; GO:0003824 catalytic activity; GO:0004672 protein kinase activity; GO:0004674 protein serine/threonine kinase activity; GO:0004709 MAP kinase kinase kinase activity; GO:0005488 binding; GO:0005515 protein binding; GO:0005524 ATP binding; GO:0008047 enzyme activator activity; GO:0008144 drug binding; GO:0008179 adenylate cyclase binding; GO:0010856 adenylate cyclase …	K04366	RAF1; RAF proto-oncogene serine/threonine-protein kinase [EC:2.7.11.1]	ssc01521 EGFR tyrosine kinase inhibitor resistance - Sus scrofa (pig); ssc01522 Endocrine resistance - Sus scrofa (pig); ssc04010 MAPK signaling pathway - Sus scrofa (pig); ssc04012 ErbB signaling pathway - Sus scrofa (pig); ssc04014 Ras signaling pathway - Sus scrofa (pig); ssc04015 Rap1 signaling pathway - Sus scrofa (pig); ssc04022 cGMP-PKG signaling pathway - Sus scrofa (pig); ssc04024 cAMP s…	PF02196; PF00130; PF07714	Raf-like Ras-binding domain; Phorbol esters/diacylglycerol binding domain (C1 domain); Protein tyrosine kinase
A0A287AB47	950	2.294	Up	0.042058	S	HDAC6	0.925188	3.7271e-06	132.9	QGSTTLIS(0.925)PS(0.074)K	2	6.3639	4	1.51256		1.22547	0.681087	0.512629		nucleus	GO:0000209 protein polyubiquitination; GO:0000302 response to reactive oxygen species; GO:0000902 cell morphogenesis; GO:0000904 cell morphogenesis involved in differentiation; GO:0001932 regulation of protein phosphorylation; GO:0001934 positive regulation of protein phosphorylation; GO:0006325 chromatin organization; GO:0006355 regulation of transcription, DNA-templated; GO:0006464 cellular pro…	GO:0000118 histone deacetylase complex; GO:0005622 intracellular; GO:0005623 cell; GO:0005634 nucleus; GO:0005654 nucleoplasm; GO:0005737 cytoplasm; GO:0005768 endosome; GO:0005770 late endosome; GO:0005771 multivesicular body; GO:0005813 centrosome; GO:0005815 microtubule organizing center; GO:0005829 cytosol; GO:0005856 cytoskeleton; GO:0005874 microtubule; GO:0005875 microtubule associated com…	GO:0000976 transcription regulatory region sequence-specific DNA binding; GO:0000977 RNA polymerase II regulatory region sequence-specific DNA binding; GO:0000978 RNA polymerase II core promoter proximal region sequence-specific DNA binding; GO:0000987 core promoter proximal region sequence-specific DNA binding; GO:0001012 RNA polymerase II regulatory region DNA binding; GO:0001047 core promoter …	K11407	HDAC6; histone deacetylase 6 [EC:3.5.1.98]	ssc05034 Alcoholism - Sus scrofa (pig); ssc05203 Viral carcinogenesis - Sus scrofa (pig);	PF00850	Histone deacetylase domain
I3LL97	192	2.259	Up	0.028721	S	CSRP1	1	6.77226e-61	172.09	GFGFGQGAGALVHS(1)E	2	8.6728	12	1.30813	1.46429	1.15163	0.332265	0.708068	0.69697	nucleus	GO:0006996 organelle organization; GO:0007010 cytoskeleton organization; GO:0007275 multicellular organism development; GO:0007399 nervous system development; GO:0009987 cellular process; GO:0016043 cellular component organization; GO:0030029 actin filament-based process; GO:0030036 actin cytoskeleton organization; GO:0032501 multicellular organismal process; GO:0032502 developmental process; GO:…	GO:0005622 intracellular; GO:0005623 cell; GO:0005634 nucleus; GO:0005654 nucleoplasm; GO:0005856 cytoskeleton; GO:0015629 actin cytoskeleton; GO:0031974 membrane-enclosed lumen; GO:0031981 nuclear lumen; GO:0043226 organelle; GO:0043227 membrane-bounded organelle; GO:0043228 non-membrane-bounded organelle; GO:0043229 intracellular organelle; GO:0043231 intracellular membrane-bounded organelle; G…	GO:0005488 binding; GO:0008270 zinc ion binding; GO:0043167 ion binding; GO:0043169 cation binding; GO:0046872 metal ion binding; GO:0046914 transition metal ion binding;	K09377	CSRP; cysteine and glycine-rich protein		PF00412	LIM domain
P02543	214	2.254	Up	0.00051859	S	VIM	1	0.000194477	90.689	QDVDNAS(1)LAR	2	4.9789	6	1.44592	1.29971	1.19923	0.626455	0.518363	0.605456	nucleus	GO:0000003 reproduction; GO:0001654 eye development; GO:0001701 in utero embryonic development; GO:0001890 placenta development; GO:0001893 maternal placenta development; GO:0002064 epithelial cell development; GO:0002088 lens development in camera-type eye; GO:0002376 immune system process; GO:0003006 developmental process involved in reproduction; GO:0006417 regulation of translation; GO:000695…	GO:0005622 intracellular; GO:0005623 cell; GO:0005634 nucleus; GO:0005737 cytoplasm; GO:0005777 peroxisome; GO:0005829 cytosol; GO:0005844 polysome; GO:0005856 cytoskeleton; GO:0005882 intermediate filament; GO:0005886 plasma membrane; GO:0016020 membrane; GO:0030139 endocytic vesicle; GO:0030424 axon; GO:0030496 midbody; GO:0031252 cell leading edge; GO:0031410 cytoplasmic vesicle; GO:0031982 ve…	GO:0003676 nucleic acid binding; GO:0003723 RNA binding; GO:0003725 double-stranded RNA binding; GO:0005198 structural molecule activity; GO:0005200 structural constituent of cytoskeleton; GO:0005212 structural constituent of eye lens; GO:0005488 binding; GO:0005515 protein binding; GO:0008022 protein C-terminus binding; GO:0019215 intermediate filament binding; GO:0019899 enzyme binding; GO:0019…	K07606	VIM; vimentin	ssc05169 Epstein-Barr virus infection - Sus scrofa (pig); ssc05206 MicroRNAs in cancer - Sus scrofa (pig);
I3LQY2	401	2.242	Up	0.0046846	S	ERCC5	1	2.74059e-75	179.85	ALEDS(1)DGEGSHQQAR	2	3.1298	6	1.31557	1.43533	1.34012	0.787372	0.545635	0.491559	nucleus	GO:0006139 nucleobase-containing compound metabolic process; GO:0006259 DNA metabolic process; GO:0006281 DNA repair; GO:0006283 transcription-coupled nucleotide-excision repair; GO:0006289 nucleotide-excision repair; GO:0006293 nucleotide-excision repair, preincision complex stabilization; GO:0006294 nucleotide-excision repair, preincision complex assembly; GO:0006295 nucleotide-excision repair,…	GO:0005622 intracellular; GO:0005623 cell; GO:0005634 nucleus; GO:0005654 nucleoplasm; GO:0031974 membrane-enclosed lumen; GO:0031981 nuclear lumen; GO:0043226 organelle; GO:0043227 membrane-bounded organelle; GO:0043229 intracellular organelle; GO:0043231 intracellular membrane-bounded organelle; GO:0043233 organelle lumen; GO:0044422 organelle part; GO:0044424 intracellular part; GO:0044428 nuc…	GO:0000217 DNA secondary structure binding; GO:0000405 bubble DNA binding; GO:0003676 nucleic acid binding; GO:0003677 DNA binding; GO:0003690 double-stranded DNA binding; GO:0003697 single-stranded DNA binding; GO:0003824 catalytic activity; GO:0004518 nuclease activity; GO:0004519 endonuclease activity; GO:0004520 endodeoxyribonuclease activity; GO:0004536 deoxyribonuclease activity; GO:0005488…	K10846	ERCC5, XPG, RAD2; DNA excision repair protein ERCC-5	ssc03420 Nucleotide excision repair - Sus scrofa (pig);
I3LCU9	146	2.224	Up	0.00140173	S	CARHSP1	0.964099	1.528e-159	215.79	HETWSGHVVS(0.036)S(0.964)	2	6.4164	10	1.45892	1.33429	1.12554	0.663746	0.528917	0.569114	nucleus	GO:0009894 regulation of catabolic process; GO:0010468 regulation of gene expression; GO:0010608 posttranscriptional regulation of gene expression; GO:0019219 regulation of nucleobase-containing compound metabolic process; GO:0019222 regulation of metabolic process; GO:0031323 regulation of cellular metabolic process; GO:0031329 regulation of cellular catabolic process; GO:0043487 regulation of R…	GO:0005622 intracellular; GO:0005623 cell; GO:0005737 cytoplasm; GO:0005829 cytosol; GO:0032991 macromolecular complex; GO:0035770 ribonucleoprotein granule; GO:0036464 cytoplasmic ribonucleoprotein granule; GO:0043186 P granule; GO:0043226 organelle; GO:0043228 non-membrane-bounded organelle; GO:0043229 intracellular organelle; GO:0043232 intracellular non-membrane-bounded organelle; GO:0044424 …	GO:0003676 nucleic acid binding; GO:0003723 RNA binding; GO:0003729 mRNA binding; GO:0003730 mRNA 3'-UTR binding; GO:0005488 binding; GO:0097159 organic cyclic compound binding; GO:1901363 heterocyclic compound binding;				PF00313	'Cold-shock' DNA-binding domain
A0A287BFJ2	99	2.199	Up	0.00030305	S	CLTA	0.999997	3.71467e-05	90.142	LQS(1)EPESIR	2	6.964	7	1.19329	1.17176	1.13812	0.531111	0.530834		cytoplasm	GO:0002376 immune system process; GO:0002478 antigen processing and presentation of exogenous peptide antigen; GO:0002495 antigen processing and presentation of peptide antigen via MHC class II; GO:0002504 antigen processing and presentation of peptide or polysaccharide antigen via MHC class II; GO:0006807 nitrogen compound metabolic process; GO:0006810 transport; GO:0006897 endocytosis; GO:00068…	GO:0000139 Golgi membrane; GO:0000323 lytic vacuole; GO:0005622 intracellular; GO:0005623 cell; GO:0005737 cytoplasm; GO:0005764 lysosome; GO:0005765 lysosomal membrane; GO:0005768 endosome; GO:0005773 vacuole; GO:0005774 vacuolar membrane; GO:0005794 Golgi apparatus; GO:0005802 trans-Golgi network; GO:0005829 cytosol; GO:0005886 plasma membrane; GO:0005905 clathrin-coated pit; GO:0005938 cell co…	GO:0005198 structural molecule activity; GO:0005488 binding; GO:0005515 protein binding; GO:0019899 enzyme binding; GO:0030276 clathrin binding; GO:0032050 clathrin heavy chain binding; GO:0033218 amide binding; GO:0042277 peptide binding; GO:0044877 macromolecular complex binding; GO:0051020 GTPase binding;	K04644	CLTA, LCA; clathrin light chain A	ssc04142 Lysosome - Sus scrofa (pig); ssc04144 Endocytosis - Sus scrofa (pig); ssc04721 Synaptic vesicle cycle - Sus scrofa (pig); ssc04961 Endocrine and other factor-regulated calcium reabsorption - Sus scrofa (pig); ssc05016 Huntington disease - Sus scrofa (pig); ssc05100 Bacterial invasion of epithelial cells - Sus scrofa (pig);
F1RKM0	20	2.181	Up	0.00103511	T	LMNB1	0.999986	3.26607e-29	172.51	AGGPTT(1)PLSPTR	2	5.3619	5	1.19709	1.29084	1.12795		0.578029	0.527328	nucleus	GO:0001932 regulation of protein phosphorylation; GO:0001934 positive regulation of protein phosphorylation; GO:0006915 apoptotic process; GO:0007154 cell communication; GO:0007165 signal transduction; GO:0007166 cell surface receptor signaling pathway; GO:0007275 multicellular organism development; GO:0007346 regulation of mitotic cell cycle; GO:0007399 nervous system development; GO:0008219 cel…	GO:0005622 intracellular; GO:0005623 cell; GO:0005634 nucleus; GO:0005635 nuclear envelope; GO:0005637 nuclear inner membrane; GO:0005638 lamin filament; GO:0005652 nuclear lamina; GO:0005654 nucleoplasm; GO:0005737 cytoplasm; GO:0005856 cytoskeleton; GO:0005882 intermediate filament; GO:0012505 endomembrane system; GO:0016020 membrane; GO:0016363 nuclear matrix; GO:0019866 organelle inner membra…	GO:0005198 structural molecule activity; GO:0005488 binding; GO:0005515 protein binding; GO:0008432 JUN kinase binding; GO:0019899 enzyme binding; GO:0019900 kinase binding; GO:0019901 protein kinase binding; GO:0043274 phospholipase binding;	K07611	LMNB; lamin B	ssc04210 Apoptosis - Sus scrofa (pig);	PF00932	Lamin Tail Domain
A0A287A5B5	333	2.178	Up	0.0030011	S	SRRM2	1	2.46655e-09	128.57	QPGS(1)PYEDKGK	2	2.8175	5	1.20289	1.21028	1.08545	0.589345		0.48156	nucleus	GO:0000375 RNA splicing, via transesterification reactions; GO:0000377 RNA splicing, via transesterification reactions with bulged adenosine as nucleophile; GO:0000398 mRNA splicing, via spliceosome; GO:0006139 nucleobase-containing compound metabolic process; GO:0006396 RNA processing; GO:0006397 mRNA processing; GO:0006725 cellular aromatic compound metabolic process; GO:0006807 nitrogen compou…	GO:0005622 intracellular; GO:0005623 cell; GO:0005634 nucleus; GO:0005654 nucleoplasm; GO:0005681 spliceosomal complex; GO:0005684 U2-type spliceosomal complex; GO:0015030 Cajal body; GO:0016604 nuclear body; GO:0016607 nuclear speck; GO:0031974 membrane-enclosed lumen; GO:0031981 nuclear lumen; GO:0032991 macromolecular complex; GO:0043226 organelle; GO:0043227 membrane-bounded organelle; GO:004…	GO:0005488 binding; GO:0005515 protein binding; GO:0019904 protein domain specific binding; GO:0047485 protein N-terminus binding; GO:0070742 C2H2 zinc finger domain binding;	K13172	SRRM2, SRM300; serine/arginine repetitive matrix protein 2		PF08312	cwf21 domain
F1RJJ0	204	2.139	Up	0.0141186	S	SRSF9	0.999981	0.000170169	99.174	GRDS(1)PYQSR	2	2.759	5	1.49947	1.07614	1.07	0.580448	0.555801		cytoplasm,nucleus	GO:0000245 spliceosomal complex assembly; GO:0000375 RNA splicing, via transesterification reactions; GO:0000377 RNA splicing, via transesterification reactions with bulged adenosine as nucleophile; GO:0000398 mRNA splicing, via spliceosome; GO:0006139 nucleobase-containing compound metabolic process; GO:0006376 mRNA splice site selection; GO:0006396 RNA processing; GO:0006397 mRNA processing; GO…	GO:0005622 intracellular; GO:0005623 cell; GO:0005634 nucleus; GO:0005654 nucleoplasm; GO:0005730 nucleolus; GO:0031974 membrane-enclosed lumen; GO:0031981 nuclear lumen; GO:0043226 organelle; GO:0043227 membrane-bounded organelle; GO:0043228 non-membrane-bounded organelle; GO:0043229 intracellular organelle; GO:0043231 intracellular membrane-bounded organelle; GO:0043232 intracellular non-membra…	GO:0005488 binding; GO:0005515 protein binding; GO:0019904 protein domain specific binding;	K21123	SFRS9; splicing factor, arginine/serine-rich 9	ssc03040 Spliceosome - Sus scrofa (pig); ssc05168 Herpes simplex virus 1 infection - Sus scrofa (pig);	PF00076	RNA recognition motif. (a.k.a. RRM, RBD, or RNP domain)
F2Z5K2	56	2.133	Up	4.0744e-05	S	PSMA5	0.997158	4.17342e-70	191	IT(0.003)S(0.997)PLMEPSSIEK	2	8.8138	13	1.34311	1.30482	1.30291	0.664609	0.597771	0.589641	cytoplasm	GO:0001775 cell activation; GO:0002252 immune effector process; GO:0002263 cell activation involved in immune response; GO:0002274 myeloid leukocyte activation; GO:0002275 myeloid cell activation involved in immune response; GO:0002283 neutrophil activation involved in immune response; GO:0002366 leukocyte activation involved in immune response; GO:0002376 immune system process; GO:0002443 leukoc…	GO:0000502 proteasome complex; GO:0005576 extracellular region; GO:0005622 intracellular; GO:0005623 cell; GO:0005634 nucleus; GO:0005654 nucleoplasm; GO:0005737 cytoplasm; GO:0005829 cytosol; GO:0005839 proteasome core complex; GO:0012505 endomembrane system; GO:0019773 proteasome core complex, alpha-subunit complex; GO:0030141 secretory granule; GO:0031410 cytoplasmic vesicle; GO:0031974 membra…		K02729	PSMA5; 20S proteasome subunit alpha 5 [EC:3.4.25.1]	ssc03050 Proteasome - Sus scrofa (pig);	PF10584; PF00227	Proteasome subunit A N-terminal signature; Proteasome subunit
B6EAV3	304	2.067	Up	0.00039542	S	VP26B	0.999992	3.99081e-66	199.04	SMS(1)HQAAIASQR	2	6.4992	18	1.30361	1.35306	1.28937	0.646184	0.701417	0.561698	cytoplasm	GO:0002376 immune system process; GO:0006810 transport; GO:0006886 intracellular protein transport; GO:0006950 response to stress; GO:0006952 defense response; GO:0006955 immune response; GO:0008104 protein localization; GO:0009894 regulation of catabolic process; GO:0009987 cellular process; GO:0010033 response to organic substance; GO:0010506 regulation of autophagy; GO:0015031 protein transpor…	GO:0005622 intracellular; GO:0005623 cell; GO:0005737 cytoplasm; GO:0005768 endosome; GO:0005769 early endosome; GO:0005770 late endosome; GO:0012505 endomembrane system; GO:0016020 membrane; GO:0030139 endocytic vesicle; GO:0030904 retromer complex; GO:0030906 retromer, cargo-selective complex; GO:0031410 cytoplasmic vesicle; GO:0031982 vesicle; GO:0032991 macromolecular complex; GO:0043226 orga…	GO:0005215 transporter activity; GO:0008565 protein transporter activity;
A0A286ZM85	442	2.031	Up	0.00127649	S	TMEM201	0.999915	7.065e-06	128.97	RAS(1)PSSLPGR	2	3.7498	6	1.23535	1.41987	1.36726	0.752204	0.653737	0.574565	plasma membrane	GO:0001667 ameboidal-type cell migration; GO:0006810 transport; GO:0006928 movement of cell or subcellular component; GO:0006996 organelle organization; GO:0006997 nucleus organization; GO:0006998 nuclear envelope organization; GO:0007097 nuclear migration; GO:0008104 protein localization; GO:0009987 cellular process; GO:0010256 endomembrane system organization; GO:0010761 fibroblast migration; G…	GO:0005622 intracellular; GO:0005623 cell; GO:0005634 nucleus; GO:0005635 nuclear envelope; GO:0005637 nuclear inner membrane; GO:0005639 integral component of nuclear inner membrane; GO:0012505 endomembrane system; GO:0016020 membrane; GO:0016021 integral component of membrane; GO:0019866 organelle inner membrane; GO:0031090 organelle membrane; GO:0031224 intrinsic component of membrane; GO:0031…	GO:0003779 actin binding; GO:0005488 binding; GO:0005515 protein binding; GO:0005521 lamin binding; GO:0008092 cytoskeletal protein binding; GO:0044877 macromolecular complex binding; GO:0051015 actin filament binding;
A0A286ZTB1	1518	2.03	Up	0.002757	S	TCF20	0.999938	9.7723e-143	167.64	AEEKENDTATIS(1)PK	2	5.0948	5	1.20252	1.20959	1.09713	0.627049		0.525134	nucleus	GO:0006139 nucleobase-containing compound metabolic process; GO:0006351 transcription, DNA-templated; GO:0006355 regulation of transcription, DNA-templated; GO:0006357 regulation of transcription from RNA polymerase II promoter; GO:0006366 transcription from RNA polymerase II promoter; GO:0006725 cellular aromatic compound metabolic process; GO:0006807 nitrogen compound metabolic process; GO:0008…	GO:0005622 intracellular; GO:0005623 cell; GO:0005634 nucleus; GO:0005654 nucleoplasm; GO:0016604 nuclear body; GO:0031974 membrane-enclosed lumen; GO:0031981 nuclear lumen; GO:0043226 organelle; GO:0043227 membrane-bounded organelle; GO:0043229 intracellular organelle; GO:0043231 intracellular membrane-bounded organelle; GO:0043233 organelle lumen; GO:0044422 organelle part; GO:0044424 intracell…	GO:0000976 transcription regulatory region sequence-specific DNA binding; GO:0000977 RNA polymerase II regulatory region sequence-specific DNA binding; GO:0000978 RNA polymerase II core promoter proximal region sequence-specific DNA binding; GO:0000981 RNA polymerase II transcription factor activity, sequence-specific DNA binding; GO:0000982 transcription factor activity, RNA polymerase II core p…				PF13771	PHD-like zinc-binding domain
F1S580	528	2.018	Up	0.0010635	S	STXBP3	1	3.05876e-31	184.98	RRS(1)QS(1)IEPESQEK	3	3.1673	16	1.32	1.33172	1.07466	0.642753	0.563084	0.641118	nucleus		GO:0005622 intracellular; GO:0005623 cell; GO:0005634 nucleus; GO:0005681 spliceosomal complex; GO:0032991 macromolecular complex; GO:0043226 organelle; GO:0043227 membrane-bounded organelle; GO:0043229 intracellular organelle; GO:0043231 intracellular membrane-bounded organelle; GO:0044422 organelle part; GO:0044424 intracellular part; GO:0044428 nuclear part; GO:0044446 intracellular organelle …		K12850	PRPF38B; pre-mRNA-splicing factor 38B	ssc03040 Spliceosome - Sus scrofa (pig);
A0A287BNK7	567	2.014	Up	0.00132088	S	PLEC	0.997993	3.47109e-14	135.21	ADEGQLS(0.998)PAT(0.002)R	2	7.3166	6	1.23949	1.32583	1.31972	0.719959	0.668362	0.541033	nucleus	GO:0000003 reproduction; GO:0006996 organelle organization; GO:0007010 cytoskeleton organization; GO:0007044 cell-substrate junction assembly; GO:0007565 female pregnancy; GO:0007584 response to nutrient; GO:0009605 response to external stimulus; GO:0009888 tissue development; GO:0009987 cellular process; GO:0009991 response to extracellular stimulus; GO:0016043 cellular component organization; G…	GO:0005622 intracellular; GO:0005623 cell; GO:0005737 cytoplasm; GO:0005829 cytosol; GO:0005856 cytoskeleton; GO:0005886 plasma membrane; GO:0005903 brush border; GO:0005912 adherens junction; GO:0005924 cell-substrate adherens junction; GO:0005925 focal adhesion; GO:0009925 basal plasma membrane; GO:0016020 membrane; GO:0016323 basolateral plasma membrane; GO:0016324 apical plasma membrane; GO:0…	GO:0005198 structural molecule activity; GO:0005200 structural constituent of cytoskeleton; GO:0005488 binding; GO:0005515 protein binding; GO:0008092 cytoskeletal protein binding; GO:0008307 structural constituent of muscle; GO:0030506 ankyrin binding; GO:0047485 protein N-terminus binding;	K10388	PLEC; plectin		PF00307	Calponin homology (CH) domain
F1S2Y5	817	1.979	Up	0.046061	S	CENPF	0.999905	1.57997e-22	120.37	IKCHLETDQS(1)PER	2	2.0148	8	1.5368	1.38702	0.985961	0.561313	0.755556		nucleus	GO:0000075 cell cycle checkpoint; GO:0000278 mitotic cell cycle; GO:0001655 urogenital system development; GO:0001822 kidney development; GO:0006355 regulation of transcription, DNA-templated; GO:0006810 transport; GO:0006996 organelle organization; GO:0007049 cell cycle; GO:0007059 chromosome segregation; GO:0007088 regulation of mitotic nuclear division; GO:0007093 mitotic cell cycle checkpoint…	GO:0000775 chromosome, centromeric region; GO:0000776 kinetochore; GO:0000777 condensed chromosome kinetochore; GO:0000779 condensed chromosome, centromeric region; GO:0000793 condensed chromosome; GO:0000922 spindle pole; GO:0000940 condensed chromosome outer kinetochore; GO:0005622 intracellular; GO:0005623 cell; GO:0005634 nucleus; GO:0005635 nuclear envelope; GO:0005654 nucleoplasm; GO:000569…	GO:0003682 chromatin binding; GO:0005488 binding; GO:0005515 protein binding; GO:0008022 protein C-terminus binding; GO:0008134 transcription factor binding; GO:0042802 identical protein binding; GO:0042803 protein homodimerization activity; GO:0044877 macromolecular complex binding; GO:0046983 protein dimerization activity; GO:0070840 dynein complex binding;	K11499	CENPF; centromere protein F		PF10481; PF10490	Cenp-F N-terminal domain; Rb-binding domain of kinetochore protein Cenp-F/LEK1
F1RST0	810	1.961	Up	0.00126386	S	HSPH1	1	0.000285234	90.263	IES(1)PKVER	2	6.8164	5	1.19773	1.30071	1.1202	0.608523		0.621463	cytoplasm	GO:0001932 regulation of protein phosphorylation; GO:0001933 negative regulation of protein phosphorylation; GO:0001934 positive regulation of protein phosphorylation; GO:0002682 regulation of immune system process; GO:0002684 positive regulation of immune system process; GO:0002694 regulation of leukocyte activation; GO:0002696 positive regulation of leukocyte activation; GO:0006355 regulation o…	GO:0005576 extracellular region; GO:0005622 intracellular; GO:0005623 cell; GO:0005634 nucleus; GO:0005654 nucleoplasm; GO:0005737 cytoplasm; GO:0005829 cytosol; GO:0030139 endocytic vesicle; GO:0031410 cytoplasmic vesicle; GO:0031974 membrane-enclosed lumen; GO:0031981 nuclear lumen; GO:0031982 vesicle; GO:0031983 vesicle lumen; GO:0032991 macromolecular complex; GO:0043226 organelle; GO:0043227…	GO:0000166 nucleotide binding; GO:0000774 adenyl-nucleotide exchange factor activity; GO:0005488 binding; GO:0005515 protein binding; GO:0008092 cytoskeletal protein binding; GO:0015631 tubulin binding; GO:0017076 purine nucleotide binding; GO:0030234 enzyme regulator activity; GO:0030554 adenyl nucleotide binding; GO:0036094 small molecule binding; GO:0043014 alpha-tubulin binding; GO:0060589 nu…	K09485	HSP110; heat shock protein 110kDa	ssc04141 Protein processing in endoplasmic reticulum - Sus scrofa (pig);
F1SGX1	429	1.959	Up	0.00187995	S	CHAF1B	0.882105	1.11798e-11	92.593	AQDPS(0.055)S(0.882)PS(0.055)AT(0.009)PPPGK	2	5.7486	6	1.26241	1.3359	1.38528	0.708661	0.759666	0.565397	cytoplasm,nucleus	GO:0006323 DNA packaging; GO:0006325 chromatin organization; GO:0006333 chromatin assembly or disassembly; GO:0006334 nucleosome assembly; GO:0006335 DNA replication-dependent nucleosome assembly; GO:0006996 organelle organization; GO:0009987 cellular process; GO:0016043 cellular component organization; GO:0022607 cellular component assembly; GO:0031497 chromatin assembly; GO:0034622 cellular mac…	GO:0000228 nuclear chromosome; GO:0000785 chromatin; GO:0000790 nuclear chromatin; GO:0005622 intracellular; GO:0005623 cell; GO:0005634 nucleus; GO:0005654 nucleoplasm; GO:0005694 chromosome; GO:0005737 cytoplasm; GO:0031974 membrane-enclosed lumen; GO:0031981 nuclear lumen; GO:0032991 macromolecular complex; GO:0033186 CAF-1 complex; GO:0043226 organelle; GO:0043227 membrane-bounded organelle; …	GO:0003682 chromatin binding; GO:0005488 binding; GO:0005515 protein binding; GO:0042393 histone binding; GO:0051082 unfolded protein binding;	K10751	CHAF1B; chromatin assembly factor 1 subunit B
A0A287BLS6	414	1.944	Up	0.0102174	S	AKAP1	0.956949	2.71336e-35	135.21	TYVSCLTS(0.001)PLS(0.035)S(0.957)PT(0.007)KDR	2	4.0601	6	1.4094	1.23191			0.675849	0.682711	extracellular	GO:0006950 response to stress; GO:0007596 blood coagulation; GO:0007599 hemostasis; GO:0009611 response to wounding; GO:0009719 response to endogenous stimulus; GO:0009725 response to hormone; GO:0009892 negative regulation of metabolic process; GO:0009966 regulation of signal transduction; GO:0009987 cellular process; GO:0010033 response to organic substance; GO:0010243 response to organonitroge…	GO:0005622 intracellular; GO:0005623 cell; GO:0005737 cytoplasm; GO:0005739 mitochondrion; GO:0005740 mitochondrial envelope; GO:0005741 mitochondrial outer membrane; GO:0005743 mitochondrial inner membrane; GO:0005759 mitochondrial matrix; GO:0005783 endoplasmic reticulum; GO:0005811 lipid particle; GO:0005829 cytosol; GO:0005886 plasma membrane; GO:0012505 endomembrane system; GO:0016020 membra…	GO:0005198 structural molecule activity; GO:0005488 binding; GO:0005515 protein binding; GO:0008017 microtubule binding; GO:0008092 cytoskeletal protein binding; GO:0015631 tubulin binding; GO:0019899 enzyme binding; GO:0019900 kinase binding; GO:0019901 protein kinase binding; GO:0019902 phosphatase binding; GO:0019903 protein phosphatase binding; GO:0019904 protein domain specific binding; GO:0…	K16518	AKAP1; A-kinase anchor protein 1, mitochondrial		PF00013; PF00567	KH domain; Tudor domain
F1RYP5	824	1.941	Up	0.0060362	S	CWC22	1	9.82956e-52	193.34	RNS(1)FSENEHR	2	4.636	11	1.33234	1.37863	1.20842	0.682674	0.805328	0.53122	nucleus	GO:0000375 RNA splicing, via transesterification reactions; GO:0000377 RNA splicing, via transesterification reactions with bulged adenosine as nucleophile; GO:0000398 mRNA splicing, via spliceosome; GO:0006139 nucleobase-containing compound metabolic process; GO:0006396 RNA processing; GO:0006397 mRNA processing; GO:0006725 cellular aromatic compound metabolic process; GO:0006807 nitrogen compou…	GO:0005622 intracellular; GO:0005623 cell; GO:0005634 nucleus; GO:0005654 nucleoplasm; GO:0005681 spliceosomal complex; GO:0005684 U2-type spliceosomal complex; GO:0005737 cytoplasm; GO:0005829 cytosol; GO:0016604 nuclear body; GO:0016607 nuclear speck; GO:0031974 membrane-enclosed lumen; GO:0031981 nuclear lumen; GO:0032991 macromolecular complex; GO:0043226 organelle; GO:0043227 membrane-bounde…	GO:0003676 nucleic acid binding; GO:0003723 RNA binding; GO:0005488 binding; GO:0097159 organic cyclic compound binding; GO:1901363 heterocyclic compound binding;	K13100	CWC22; pre-mRNA-splicing factor CWC22
F1SFC9	738	1.881	Up	0.00110278	S	ANKIB1	1	2.59444e-07	126.17	GVAPADS(1)PEAPRR	2	6.5945	12	1.19527	1.39911	1.36644	0.723909	0.756398	0.625767	nucleus				K11967	ANKIB1; ankyrin repeat and IBR domain-containing protein 1		PF01485	IBR domain
F1SPF3	41	1.876	Up	0.0168	S	MCM2	0.998464	2.13322e-29	161.23	RTDALTS(0.002)S(0.998)PGR	2	7.3981	7	1.16041	1.46967	1.25697	0.827925	0.737094	0.507303	nucleus	GO:0000082 G1/S transition of mitotic cell cycle; GO:0000278 mitotic cell cycle; GO:0006139 nucleobase-containing compound metabolic process; GO:0006259 DNA metabolic process; GO:0006260 DNA replication; GO:0006261 DNA-dependent DNA replication; GO:0006268 DNA unwinding involved in DNA replication; GO:0006270 DNA replication initiation; GO:0006323 DNA packaging; GO:0006325 chromatin organization;…	GO:0000228 nuclear chromosome; GO:0000785 chromatin; GO:0000808 origin recognition complex; GO:0005622 intracellular; GO:0005623 cell; GO:0005634 nucleus; GO:0005654 nucleoplasm; GO:0005664 nuclear origin of replication recognition complex; GO:0005694 chromosome; GO:0005737 cytoplasm; GO:0005856 cytoskeleton; GO:0015630 microtubule cytoskeleton; GO:0031974 membrane-enclosed lumen; GO:0031981 nucl…	GO:0003676 nucleic acid binding; GO:0003677 DNA binding; GO:0003688 DNA replication origin binding; GO:0003690 double-stranded DNA binding; GO:0005488 binding; GO:0005515 protein binding; GO:0019899 enzyme binding; GO:0042393 histone binding; GO:0043565 sequence-specific DNA binding; GO:0097159 organic cyclic compound binding; GO:1901363 heterocyclic compound binding; GO:1990837 sequence-specific…	K02540	MCM2; DNA replication licensing factor MCM2 [EC:3.6.4.12]	ssc03030 DNA replication - Sus scrofa (pig); ssc04110 Cell cycle - Sus scrofa (pig);	PF00493	MCM2/3/5 family
F1SMD1	955	1.862	Up	0.0029223	S	DAB2IP	1	2.30159e-08	99.855	GDS(1)PELKPR	2	5.7889	7	1.11848	1.18816	1.30355	0.679641		0.61274	nucleus	GO:0000122 negative regulation of transcription from RNA polymerase II promoter; GO:0000165 MAPK cascade; GO:0000185 activation of MAPKKK activity; GO:0000187 activation of MAPK activity; GO:0000902 cell morphogenesis; GO:0001932 regulation of protein phosphorylation; GO:0001933 negative regulation of protein phosphorylation; GO:0001934 positive regulation of protein phosphorylation; GO:0002237 r…	GO:0005622 intracellular; GO:0005623 cell; GO:0005737 cytoplasm; GO:0005829 cytosol; GO:0005886 plasma membrane; GO:0009898 cytoplasmic side of plasma membrane; GO:0016020 membrane; GO:0030139 endocytic vesicle; GO:0030424 axon; GO:0031224 intrinsic component of membrane; GO:0031226 intrinsic component of plasma membrane; GO:0031235 intrinsic component of the cytoplasmic side of the plasma membra…	GO:0005096 GTPase activator activity; GO:0005102 receptor binding; GO:0005123 death receptor binding; GO:0005126 cytokine receptor binding; GO:0005172 vascular endothelial growth factor receptor binding; GO:0005488 binding; GO:0005515 protein binding; GO:0005543 phospholipid binding; GO:0008047 enzyme activator activity; GO:0008289 lipid binding; GO:0017124 SH3 domain binding; GO:0019899 enzyme b…	K19901	DAB2IP, AIP1; disabled homolog 2-interacting protein	ssc04210 Apoptosis - Sus scrofa (pig); ssc04668 TNF signaling pathway - Sus scrofa (pig);	PF00168	C2 domain
A0A287A4N0	289	1.829	Up	0.0063413	S	FAM102B	0.999708	1.42926e-11	135.5	CPVKQDS(1)VESQLKR	3	5.4411	10	1.30829	1.48956	1.16081	0.780325	0.787079	0.59721	cytoplasm
A0A287BTJ4	495	1.819	Up	0.0037364	S	PXN	0.999678	1.01615e-11	130.81	RGS(1)LCSGCQKPITGR	3	1.8898	6	1.24351	1.23687	1.30168	0.788618	0.723361	0.566798	nucleus	GO:0000187 activation of MAPK activity; GO:0000302 response to reactive oxygen species; GO:0000902 cell morphogenesis; GO:0000904 cell morphogenesis involved in differentiation; GO:0001667 ameboidal-type cell migration; GO:0001763 morphogenesis of a branching structure; GO:0001932 regulation of protein phosphorylation; GO:0001934 positive regulation of protein phosphorylation; GO:0002009 morphoge…	GO:0001725 stress fiber; GO:0005622 intracellular; GO:0005623 cell; GO:0005737 cytoplasm; GO:0005829 cytosol; GO:0005856 cytoskeleton; GO:0005875 microtubule associated complex; GO:0005886 plasma membrane; GO:0005912 adherens junction; GO:0005924 cell-substrate adherens junction; GO:0005925 focal adhesion; GO:0015629 actin cytoskeleton; GO:0015630 microtubule cytoskeleton; GO:0016020 membrane; GO…	GO:0005102 receptor binding; GO:0005178 integrin binding; GO:0005198 structural molecule activity; GO:0005488 binding; GO:0005515 protein binding; GO:0008013 beta-catenin binding; GO:0008092 cytoskeletal protein binding; GO:0017166 vinculin binding; GO:0019899 enzyme binding; GO:0019900 kinase binding; GO:0019901 protein kinase binding; GO:0019904 protein domain specific binding; GO:0030159 recep…	K05760	PXN; paxillin		PF00412	LIM domain
F1RS45	1540	1.813	Up	0.000115139	S	TOP2B	0.999998	1.73402e-11	75.006	KAS(1)GS(1)ENEGDYNPGR	2	3.9183	6	1.2	1.16814	1.13153	0.642412	0.644324		nucleus	GO:0000003 reproduction; GO:0000075 cell cycle checkpoint; GO:0000278 mitotic cell cycle; GO:0000280 nuclear division; GO:0000302 response to reactive oxygen species; GO:0000712 resolution of meiotic recombination intermediates; GO:0000819 sister chromatid segregation; GO:0000902 cell morphogenesis; GO:0000904 cell morphogenesis involved in differentiation; GO:0001764 neuron migration; GO:0006139…	GO:0005622 intracellular; GO:0005623 cell; GO:0005634 nucleus; GO:0005654 nucleoplasm; GO:0005730 nucleolus; GO:0005737 cytoplasm; GO:0005829 cytosol; GO:0031974 membrane-enclosed lumen; GO:0031981 nuclear lumen; GO:0032991 macromolecular complex; GO:0043226 organelle; GO:0043227 membrane-bounded organelle; GO:0043228 non-membrane-bounded organelle; GO:0043229 intracellular organelle; GO:0043231 …	GO:0003682 chromatin binding; GO:0003824 catalytic activity; GO:0003916 DNA topoisomerase activity; GO:0003918 DNA topoisomerase type II (ATP-hydrolyzing) activity; GO:0005080 protein kinase C binding; GO:0005488 binding; GO:0005515 protein binding; GO:0008022 protein C-terminus binding; GO:0008094 DNA-dependent ATPase activity; GO:0016462 pyrophosphatase activity; GO:0016787 hydrolase activity; …	K03164	TOP2; DNA topoisomerase II [EC:5.99.1.3]	ssc01524 Platinum drug resistance - Sus scrofa (pig);	PF02518; PF00204	Histidine kinase-, DNA gyrase B-, and HSP90-like ATPase; DNA gyrase B
F1SJQ6	139	1.809	Up	0.00021675	S	RPL14	1	1.88298e-06	117.45	AALLKAS(1)PK	2	5.9217	6	1.29826	1.21326	1.21857	0.726115	0.701953	0.633846	mitochondria	GO:0000184 nuclear-transcribed mRNA catabolic process, nonsense-mediated decay; GO:0000956 nuclear-transcribed mRNA catabolic process; GO:0006139 nucleobase-containing compound metabolic process; GO:0006364 rRNA processing; GO:0006396 RNA processing; GO:0006401 RNA catabolic process; GO:0006402 mRNA catabolic process; GO:0006412 translation; GO:0006413 translational initiation; GO:0006518 peptide…	GO:0005622 intracellular; GO:0005623 cell; GO:0005737 cytoplasm; GO:0005783 endoplasmic reticulum; GO:0005789 endoplasmic reticulum membrane; GO:0005791 rough endoplasmic reticulum; GO:0005829 cytosol; GO:0005840 ribosome; GO:0012505 endomembrane system; GO:0015934 large ribosomal subunit; GO:0016020 membrane; GO:0022625 cytosolic large ribosomal subunit; GO:0022626 cytosolic ribosome; GO:0030867…	GO:0003676 nucleic acid binding; GO:0003723 RNA binding; GO:0003735 structural constituent of ribosome; GO:0005198 structural molecule activity; GO:0005488 binding; GO:0097159 organic cyclic compound binding; GO:1901363 heterocyclic compound binding;	K02875	RP-L14e, RPL14; large subunit ribosomal protein L14e	ssc03010 Ribosome - Sus scrofa (pig);
F1RS45	1538	1.801	Up	0.0194814	S	TOP2B	1	5.9467e-75	186.55	KAS(1)GS(1)ENEGDYNPGR	2	3.9183	12	1.25023	1.3058	1.18182	0.800416	0.783784	0.491388	nucleus	GO:0000003 reproduction; GO:0000075 cell cycle checkpoint; GO:0000278 mitotic cell cycle; GO:0000280 nuclear division; GO:0000302 response to reactive oxygen species; GO:0000712 resolution of meiotic recombination intermediates; GO:0000819 sister chromatid segregation; GO:0000902 cell morphogenesis; GO:0000904 cell morphogenesis involved in differentiation; GO:0001764 neuron migration; GO:0006139…	GO:0005622 intracellular; GO:0005623 cell; GO:0005634 nucleus; GO:0005654 nucleoplasm; GO:0005730 nucleolus; GO:0005737 cytoplasm; GO:0005829 cytosol; GO:0031974 membrane-enclosed lumen; GO:0031981 nuclear lumen; GO:0032991 macromolecular complex; GO:0043226 organelle; GO:0043227 membrane-bounded organelle; GO:0043228 non-membrane-bounded organelle; GO:0043229 intracellular organelle; GO:0043231 …	GO:0003682 chromatin binding; GO:0003824 catalytic activity; GO:0003916 DNA topoisomerase activity; GO:0003918 DNA topoisomerase type II (ATP-hydrolyzing) activity; GO:0005080 protein kinase C binding; GO:0005488 binding; GO:0005515 protein binding; GO:0008022 protein C-terminus binding; GO:0008094 DNA-dependent ATPase activity; GO:0016462 pyrophosphatase activity; GO:0016787 hydrolase activity; …	K03164	TOP2; DNA topoisomerase II [EC:5.99.1.3]	ssc01524 Platinum drug resistance - Sus scrofa (pig);	PF02518; PF00204	Histidine kinase-, DNA gyrase B-, and HSP90-like ATPase; DNA gyrase B
A0A287A5B5	1312	1.801	Up	0.0088614	S	SRRM2	0.999998	2.55796e-286	231.45	NSGPVAEMSTEFS(1)PEGK	2	10.439	16	1.33904		1.29671	0.683685	0.844542	0.667018	nucleus	GO:0000375 RNA splicing, via transesterification reactions; GO:0000377 RNA splicing, via transesterification reactions with bulged adenosine as nucleophile; GO:0000398 mRNA splicing, via spliceosome; GO:0006139 nucleobase-containing compound metabolic process; GO:0006396 RNA processing; GO:0006397 mRNA processing; GO:0006725 cellular aromatic compound metabolic process; GO:0006807 nitrogen compou…	GO:0005622 intracellular; GO:0005623 cell; GO:0005634 nucleus; GO:0005654 nucleoplasm; GO:0005681 spliceosomal complex; GO:0005684 U2-type spliceosomal complex; GO:0015030 Cajal body; GO:0016604 nuclear body; GO:0016607 nuclear speck; GO:0031974 membrane-enclosed lumen; GO:0031981 nuclear lumen; GO:0032991 macromolecular complex; GO:0043226 organelle; GO:0043227 membrane-bounded organelle; GO:004…	GO:0005488 binding; GO:0005515 protein binding; GO:0019904 protein domain specific binding; GO:0047485 protein N-terminus binding; GO:0070742 C2H2 zinc finger domain binding;	K13172	SRRM2, SRM300; serine/arginine repetitive matrix protein 2		PF08312	cwf21 domain
F1RI50	98	1.799	Up	0.035799	S	FOXK1	1	5.94343e-06	124.46	RS(1)PGPALAR	2	6.5386	5	1.56181	1.26188		0.966523	0.690476	0.69697	nucleus	GO:0001558 regulation of cell growth; GO:0006355 regulation of transcription, DNA-templated; GO:0006357 regulation of transcription from RNA polymerase II promoter; GO:0006464 cellular protein modification process; GO:0006508 proteolysis; GO:0006807 nitrogen compound metabolic process; GO:0008152 metabolic process; GO:0009653 anatomical structure morphogenesis; GO:0009889 regulation of biosynthet…	GO:0005622 intracellular; GO:0005623 cell; GO:0005634 nucleus; GO:0005654 nucleoplasm; GO:0031974 membrane-enclosed lumen; GO:0031981 nuclear lumen; GO:0043226 organelle; GO:0043227 membrane-bounded organelle; GO:0043229 intracellular organelle; GO:0043231 intracellular membrane-bounded organelle; GO:0043233 organelle lumen; GO:0044422 organelle part; GO:0044424 intracellular part; GO:0044428 nuc…	GO:0000976 transcription regulatory region sequence-specific DNA binding; GO:0000977 RNA polymerase II regulatory region sequence-specific DNA binding; GO:0000981 RNA polymerase II transcription factor activity, sequence-specific DNA binding; GO:0001012 RNA polymerase II regulatory region DNA binding; GO:0001067 regulatory region nucleic acid binding; GO:0003676 nucleic acid binding; GO:0003677 D…	K09404	FOXK; forkhead box protein K		PF00250	Fork head domain
F1RZ24	502	1.725	Up	0.00199518	S	DKC1	0.93759	8.71378e-98	176.42	AAPEGAAEPGDGDS(0.938)DT(0.031)T(0.031)K	2	3.9561	11	1.32128	1.2327	1.20905	0.816468	0.727533	0.63716	cytoplasm	GO:0000154 rRNA modification; GO:0000454 snoRNA guided rRNA pseudouridine synthesis; GO:0000455 enzyme-directed rRNA pseudouridine synthesis; GO:0000495 box H/ACA snoRNA 3'-end processing; GO:0000723 telomere maintenance; GO:0001522 pseudouridine synthesis; GO:0006139 nucleobase-containing compound metabolic process; GO:0006259 DNA metabolic process; GO:0006278 RNA-dependent DNA biosynthetic proc…	GO:0001650 fibrillar center; GO:0005622 intracellular; GO:0005623 cell; GO:0005634 nucleus; GO:0005654 nucleoplasm; GO:0005697 telomerase holoenzyme complex; GO:0005730 nucleolus; GO:0005732 small nucleolar ribonucleoprotein complex; GO:0015030 Cajal body; GO:0016604 nuclear body; GO:0031429 box H/ACA snoRNP complex; GO:0031974 membrane-enclosed lumen; GO:0031981 nuclear lumen; GO:0032991 macromo…	GO:0003676 nucleic acid binding; GO:0003720 telomerase activity; GO:0003723 RNA binding; GO:0003824 catalytic activity; GO:0003964 RNA-directed DNA polymerase activity; GO:0005488 binding; GO:0009982 pseudouridine synthase activity; GO:0016740 transferase activity; GO:0016772 transferase activity, transferring phosphorus-containing groups; GO:0016779 nucleotidyltransferase activity; GO:0016853 is…	K11131	DKC1, NOLA4, CBF5; H/ACA ribonucleoprotein complex subunit 4 [EC:5.4.99.-]	ssc03008 Ribosome biogenesis in eukaryotes - Sus scrofa (pig);	PF08068	DKCLD (NUC011) domain
A0A287BRL8	117	1.724	Up	0.044455	S	MARCKS	0.976294	2.31926e-229	268.79	EAPAEGEAAEPGS(0.976)PT(0.024)AAEGEAASAASSTSSPK	3	5.5138	5	1.33472	1.20939	0.896128		0.699497	0.631156	nucleus	GO:0001932 regulation of protein phosphorylation; GO:0001934 positive regulation of protein phosphorylation; GO:0003229 ventricular cardiac muscle tissue development; GO:0006810 transport; GO:0006886 intracellular protein transport; GO:0006996 organelle organization; GO:0007010 cytoskeleton organization; GO:0007015 actin filament organization; GO:0007155 cell adhesion; GO:0007275 multicellular or…	GO:0000323 lytic vacuole; GO:0001520 outer dense fiber; GO:0001674 female germ cell nucleus; GO:0005622 intracellular; GO:0005623 cell; GO:0005634 nucleus; GO:0005737 cytoplasm; GO:0005764 lysosome; GO:0005773 vacuole; GO:0005813 centrosome; GO:0005815 microtubule organizing center; GO:0005829 cytosol; GO:0005856 cytoskeleton; GO:0005886 plasma membrane; GO:0005929 cilium; GO:0005938 cell cortex;…	GO:0001786 phosphatidylserine binding; GO:0003779 actin binding; GO:0005080 protein kinase C binding; GO:0005488 binding; GO:0005515 protein binding; GO:0005516 calmodulin binding; GO:0005543 phospholipid binding; GO:0008092 cytoskeletal protein binding; GO:0008289 lipid binding; GO:0019899 enzyme binding; GO:0019900 kinase binding; GO:0019901 protein kinase binding; GO:0042802 identical protein …	K12561	MARCKS; myristoylated alanine-rich C-kinase substrate	ssc04666 Fc gamma R-mediated phagocytosis - Sus scrofa (pig); ssc05206 MicroRNAs in cancer - Sus scrofa (pig);
A0A287ADX8	88	1.698	Up	0.00192347	S	SZRD1	0.999999	1.34107e-221	237.76	ILGSAS(1)PEEEQEKPILDRPTR	3	9.6679	7	1.15262	1.37226	1.14013	0.730769	0.763453	0.664	nucleus							PF12752; PF12901	SUZ domain; SUZ-C motif
A0A287AVI7	588	1.698	Up	0.002355	S	RBSN	0.999976	1.2598e-30	159.44	TPS(1)PSSALQPLR	2	6.9776	5	1.21652	1.23077	1.127	0.662614	0.740964		nucleus	GO:0000011 vacuole inheritance; GO:0006810 transport; GO:0006892 post-Golgi vesicle-mediated transport; GO:0006895 Golgi to endosome transport; GO:0006896 Golgi to vacuole transport; GO:0006897 endocytosis; GO:0006906 vesicle fusion; GO:0006950 response to stress; GO:0006996 organelle organization; GO:0007033 vacuole organization; GO:0007034 vacuolar transport; GO:0007041 lysosomal transport; GO:…	GO:0005622 intracellular; GO:0005623 cell; GO:0005737 cytoplasm; GO:0005768 endosome; GO:0010008 endosome membrane; GO:0010009 cytoplasmic side of endosome membrane; GO:0012505 endomembrane system; GO:0016020 membrane; GO:0031090 organelle membrane; GO:0031410 cytoplasmic vesicle; GO:0031982 vesicle; GO:0043226 organelle; GO:0043227 membrane-bounded organelle; GO:0043229 intracellular organelle; …	GO:0005488 binding; GO:0005515 protein binding; GO:0008270 zinc ion binding; GO:0017016 Ras GTPase binding; GO:0017137 Rab GTPase binding; GO:0019899 enzyme binding; GO:0031267 small GTPase binding; GO:0043167 ion binding; GO:0043169 cation binding; GO:0046872 metal ion binding; GO:0046914 transition metal ion binding; GO:0051020 GTPase binding;	K12481	RBSN, ZFYVE20; rabenosyn-5	ssc04144 Endocytosis - Sus scrofa (pig);	PF01363; PF11464	FYVE zinc finger; Rabenosyn Rab binding domain
A0A287BMQ7	477	1.687	Up	6.346e-05	S	TP53BP2	0.99541	4.66541e-52	187.51	KNQS(0.995)S(0.005)EDILR	2	6.9733	6	1.23906	1.27301	1.1854	0.704902	0.726531	0.760742	nucleus	GO:0006810 transport; GO:0006839 mitochondrial transport; GO:0006915 apoptotic process; GO:0006996 organelle organization; GO:0007005 mitochondrion organization; GO:0007006 mitochondrial membrane organization; GO:0007154 cell communication; GO:0007165 signal transduction; GO:0007275 multicellular organism development; GO:0007399 nervous system development; GO:0007417 central nervous system develo…	GO:0005622 intracellular; GO:0005623 cell; GO:0005634 nucleus; GO:0005654 nucleoplasm; GO:0005737 cytoplasm; GO:0005829 cytosol; GO:0030054 cell junction; GO:0031974 membrane-enclosed lumen; GO:0031981 nuclear lumen; GO:0043226 organelle; GO:0043227 membrane-bounded organelle; GO:0043229 intracellular organelle; GO:0043231 intracellular membrane-bounded organelle; GO:0043233 organelle lumen; GO:0…	GO:0002039 p53 binding; GO:0005070 SH3/SH2 adaptor activity; GO:0005488 binding; GO:0005515 protein binding; GO:0008134 transcription factor binding; GO:0030674 protein binding, bridging; GO:0035591 signaling adaptor activity; GO:0042802 identical protein binding; GO:0051059 NF-kappaB binding; GO:0060090 binding, bridging;	K16823	TP53BP2, ASPP2; apoptosis-stimulating of p53 protein 2	ssc04390 Hippo signaling pathway - Sus scrofa (pig);	PF00018	SH3 domain
I3LGJ5	1122	1.682	Up	0.0042001	S	LOC100625088	0.989228	6.79556e-15	137.4	NTGVS(0.011)S(0.989)PGLDAR	2	6.4591	6	1.16777	1.34339	1.15779	0.830753	0.707983	0.642358	nucleus	GO:0000075 cell cycle checkpoint; GO:0000077 DNA damage checkpoint; GO:0000278 mitotic cell cycle; GO:0000288 nuclear-transcribed mRNA catabolic process, deadenylation-dependent decay; GO:0000289 nuclear-transcribed mRNA poly(A) tail shortening; GO:0000723 telomere maintenance; GO:0000956 nuclear-transcribed mRNA catabolic process; GO:0001932 regulation of protein phosphorylation; GO:0001934 posi…	GO:0000228 nuclear chromosome; GO:0000785 chromatin; GO:0000790 nuclear chromatin; GO:0000792 heterochromatin; GO:0005622 intracellular; GO:0005623 cell; GO:0005634 nucleus; GO:0005694 chromosome; GO:0005720 nuclear heterochromatin; GO:0005737 cytoplasm; GO:0005829 cytosol; GO:0005856 cytoskeleton; GO:0005911 cell-cell junction; GO:0005912 adherens junction; GO:0005913 cell-cell adherens junction…	GO:0005488 binding; GO:0005515 protein binding; GO:0019899 enzyme binding; GO:0019904 protein domain specific binding; GO:0044877 macromolecular complex binding; GO:0071532 ankyrin repeat binding;
F1SNJ6	1042	1.673	Up	0.021876	S	TRIM24	1	0.0181288	58.916	RLKS(1)IEER	2	2.8998	7	1.06099	1.39955	1.13732		0.758879	0.674957	nucleus	GO:0006139 nucleobase-containing compound metabolic process; GO:0006351 transcription, DNA-templated; GO:0006355 regulation of transcription, DNA-templated; GO:0006366 transcription from RNA polymerase II promoter; GO:0006464 cellular protein modification process; GO:0006468 protein phosphorylation; GO:0006725 cellular aromatic compound metabolic process; GO:0006793 phosphorus metabolic process; …	GO:0000228 nuclear chromosome; GO:0000785 chromatin; GO:0000790 nuclear chromatin; GO:0000791 euchromatin; GO:0005622 intracellular; GO:0005623 cell; GO:0005634 nucleus; GO:0005654 nucleoplasm; GO:0005694 chromosome; GO:0005719 nuclear euchromatin; GO:0005726 perichromatin fibrils; GO:0005737 cytoplasm; GO:0005829 cytosol; GO:0031974 membrane-enclosed lumen; GO:0031981 nuclear lumen; GO:0043226 o…	GO:0000976 transcription regulatory region sequence-specific DNA binding; GO:0000977 RNA polymerase II regulatory region sequence-specific DNA binding; GO:0000978 RNA polymerase II core promoter proximal region sequence-specific DNA binding; GO:0000987 core promoter proximal region sequence-specific DNA binding; GO:0001012 RNA polymerase II regulatory region DNA binding; GO:0001067 regulatory reg…	K08881	TRIM24, TIF1A; tripartite motif-containing protein 24 [EC:2.3.2.27]		PF00643; PF00628; PF00439	B-box zinc finger; PHD-finger; Bromodomain
A0A287BBF4	507	1.653	Up	0.0120806	S	ARHGAP21	0.99954	0.00399428	72.031	GVSQDRS(1)PLVK	2	6.8012	5	1.20534	1.45476		0.867089	0.806324	0.740079	nucleus	GO:0006810 transport; GO:0006928 movement of cell or subcellular component; GO:0006996 organelle organization; GO:0007017 microtubule-based process; GO:0007018 microtubule-based movement; GO:0007030 Golgi organization; GO:0009966 regulation of signal transduction; GO:0009987 cellular process; GO:0010256 endomembrane system organization; GO:0010646 regulation of cell communication; GO:0010970 tran…	GO:0000139 Golgi membrane; GO:0005622 intracellular; GO:0005623 cell; GO:0005737 cytoplasm; GO:0005794 Golgi apparatus; GO:0005829 cytosol; GO:0005856 cytoskeleton; GO:0005886 plasma membrane; GO:0012505 endomembrane system; GO:0012506 vesicle membrane; GO:0015629 actin cytoskeleton; GO:0016020 membrane; GO:0030054 cell junction; GO:0030659 cytoplasmic vesicle membrane; GO:0031090 organelle membr…	GO:0005096 GTPase activator activity; GO:0008047 enzyme activator activity; GO:0030234 enzyme regulator activity; GO:0030695 GTPase regulator activity; GO:0060589 nucleoside-triphosphatase regulator activity; GO:0098772 molecular function regulator;	K20315	ARHGAP21_23; Rho GTPase-activating protein 21/23		PF00620	RhoGAP domain
F1RMY9	69	1.64	Up	0.00077973	S	MEPCE	0.999826	0	315.99	AHSAGSPASGAGKES(1)PGATSTPR	3	0.49009	10	1.16318	1.23191	1.26974	0.775411	0.783484	0.676142	nucleus	GO:0000122 negative regulation of transcription from RNA polymerase II promoter; GO:0001510 RNA methylation; GO:0006139 nucleobase-containing compound metabolic process; GO:0006355 regulation of transcription, DNA-templated; GO:0006357 regulation of transcription from RNA polymerase II promoter; GO:0006725 cellular aromatic compound metabolic process; GO:0006807 nitrogen compound metabolic proces…		GO:0003824 catalytic activity; GO:0008168 methyltransferase activity; GO:0008173 RNA methyltransferase activity; GO:0008757 S-adenosylmethionine-dependent methyltransferase activity; GO:0016740 transferase activity; GO:0016741 transferase activity, transferring one-carbon groups;	K15190	MEPCE, BCDIN3; 7SK snRNA methylphosphate capping enzyme [EC:2.1.1.-]		PF13847	Methyltransferase domain
A0A286ZUQ1	1588	1.633	Up	0.0143171	S	ITPR1	1	1.47313e-10	144.51	RDS(1)VLAASR	2	5.0104	5	1.21372	1.3867	1.2616		0.874363	0.702128	plasma membrane				K04958	ITPR1; inositol 1,4,5-triphosphate receptor type 1	ssc04020 Calcium signaling pathway - Sus scrofa (pig); ssc04022 cGMP-PKG signaling pathway - Sus scrofa (pig); ssc04070 Phosphatidylinositol signaling system - Sus scrofa (pig); ssc04114 Oocyte meiosis - Sus scrofa (pig); ssc04140 Autophagy - animal - Sus scrofa (pig); ssc04210 Apoptosis - Sus scrofa (pig); ssc04218 Cellular senescence - Sus scrofa (pig); ssc04270 Vascular smooth muscle contracti…	PF08709; PF02815	Inositol 1,4,5-trisphosphate/ryanodine receptor; MIR domain
I3LBE6	52	1.63	Up	0.00162106	S	NUP93	0.900299	2.02369e-05	93.777	T(0.007)LT(0.026)RT(0.063)S(0.9)QET(0.003)ADVK	2	4.867	6	1.30902	1.21253	1.15971	0.8286	0.687621	0.741996	cytoplasm,nucleus	GO:0001655 urogenital system development; GO:0001667 ameboidal-type cell migration; GO:0001822 kidney development; GO:0002064 epithelial cell development; GO:0006403 RNA localization; GO:0006405 RNA export from nucleus; GO:0006406 mRNA export from nucleus; GO:0006606 protein import into nucleus; GO:0006611 protein export from nucleus; GO:0006810 transport; GO:0006886 intracellular protein transpo…	GO:0005622 intracellular; GO:0005623 cell; GO:0005634 nucleus; GO:0005635 nuclear envelope; GO:0005643 nuclear pore; GO:0012505 endomembrane system; GO:0016020 membrane; GO:0031090 organelle membrane; GO:0031965 nuclear membrane; GO:0031967 organelle envelope; GO:0031974 membrane-enclosed lumen; GO:0031975 envelope; GO:0031981 nuclear lumen; GO:0032991 macromolecular complex; GO:0034399 nuclear p…	GO:0005198 structural molecule activity; GO:0017056 structural constituent of nuclear pore;	K14309	NUP93, NIC96; nuclear pore complex protein Nup93	ssc03013 RNA transport - Sus scrofa (pig);
I3LRS5	337	1.612	Up	0.0025443	T	ALDH1A1	1	1.55685e-127	194.31	YVLGNPLT(1)PGVNQGPQIDKEQYEK	3	10.272	12	1.223	1.33333	1.09754	0.710579	0.819802	0.736893	cytoplasm	GO:0001523 retinoid metabolic process; GO:0005975 carbohydrate metabolic process; GO:0005996 monosaccharide metabolic process; GO:0006000 fructose metabolic process; GO:0006001 fructose catabolic process; GO:0006066 alcohol metabolic process; GO:0006067 ethanol metabolic process; GO:0006069 ethanol oxidation; GO:0006081 cellular aldehyde metabolic process; GO:0006091 generation of precursor metab…	GO:0005622 intracellular; GO:0005623 cell; GO:0005737 cytoplasm; GO:0005829 cytosol; GO:0044424 intracellular part; GO:0044444 cytoplasmic part; GO:0044464 cell part;	GO:0000166 nucleotide binding; GO:0001758 retinal dehydrogenase activity; GO:0003824 catalytic activity; GO:0004029 aldehyde dehydrogenase (NAD) activity; GO:0005096 GTPase activator activity; GO:0005488 binding; GO:0005497 androgen binding; GO:0008047 enzyme activator activity; GO:0016491 oxidoreductase activity; GO:0016620 oxidoreductase activity, acting on the aldehyde or oxo group of donors, …	K07249	ALDH1A; retinal dehydrogenase [EC:1.2.1.36]	ssc00830 Retinol metabolism - Sus scrofa (pig); ssc01100 Metabolic pathways - Sus scrofa (pig);
A0A287A9U8	35	1.589	Up	0.0040243	S	NUP88	1	6.70001e-65	131	NQS(1)PAEVEKPASSSLSSSPPLLTR	3	7.3717	6	1.04646	1.1875	1.20238		0.72478	0.716806	cytoplasm	GO:0000054 ribosomal subunit export from nucleus; GO:0000055 ribosomal large subunit export from nucleus; GO:0000056 ribosomal small subunit export from nucleus; GO:0000278 mitotic cell cycle; GO:0006403 RNA localization; GO:0006405 RNA export from nucleus; GO:0006406 mRNA export from nucleus; GO:0006606 protein import into nucleus; GO:0006611 protein export from nucleus; GO:0006810 transport; GO…	GO:0005622 intracellular; GO:0005623 cell; GO:0005634 nucleus; GO:0005635 nuclear envelope; GO:0005643 nuclear pore; GO:0005654 nucleoplasm; GO:0005737 cytoplasm; GO:0005829 cytosol; GO:0012505 endomembrane system; GO:0031967 organelle envelope; GO:0031974 membrane-enclosed lumen; GO:0031975 envelope; GO:0031981 nuclear lumen; GO:0032991 macromolecular complex; GO:0043226 organelle; GO:0043227 me…	GO:0005215 transporter activity;	K14318	NUP88; nuclear pore complex protein Nup88	ssc03013 RNA transport - Sus scrofa (pig);
F1RHW0	138	1.588	Up	0.0055192	S	NOSIP	0.980535	1.18079e-29	101.57	AAS(0.019)GDS(0.981)PDDAQPGPSAGPAGK	2	7.0423	4		1.15392	1.22477		0.736099	0.762058	cytoplasm,nucleus	GO:0006464 cellular protein modification process; GO:0006807 nitrogen compound metabolic process; GO:0008152 metabolic process; GO:0009892 negative regulation of metabolic process; GO:0009987 cellular process; GO:0016567 protein ubiquitination; GO:0019222 regulation of metabolic process; GO:0019538 protein metabolic process; GO:0032446 protein modification by small protein conjugation; GO:0032768…	GO:0000139 Golgi membrane; GO:0005622 intracellular; GO:0005623 cell; GO:0005634 nucleus; GO:0005737 cytoplasm; GO:0005794 Golgi apparatus; GO:0005829 cytosol; GO:0012505 endomembrane system; GO:0016020 membrane; GO:0031090 organelle membrane; GO:0031984 organelle subcompartment; GO:0043226 organelle; GO:0043227 membrane-bounded organelle; GO:0043229 intracellular organelle; GO:0043231 intracellu…	GO:0003824 catalytic activity; GO:0004842 ubiquitin-protein transferase activity; GO:0016740 transferase activity; GO:0019787 ubiquitin-like protein transferase activity; GO:0061630 ubiquitin protein ligase activity; GO:0061659 ubiquitin-like protein ligase activity;	K13125	NOSIP; nitric oxide synthase-interacting protein
A0A287BRW1	31	1.573	Up	0.004502	S	UBE4B	0.949406	5.29442e-68	146.37	LAGGQTSQPTTPLT(0.051)S(0.949)PQR	2	6.655	6	1.24806	1.2678	1.17722	0.897338	0.759091	0.691288	cytoplasm,nucleus	GO:0000209 protein polyubiquitination; GO:0003007 heart morphogenesis; GO:0003205 cardiac chamber development; GO:0003206 cardiac chamber morphogenesis; GO:0003208 cardiac ventricle morphogenesis; GO:0003222 ventricular trabecula myocardium morphogenesis; GO:0003229 ventricular cardiac muscle tissue development; GO:0003231 cardiac ventricle development; GO:0006457 protein folding; GO:0006464 cell…	GO:0000151 ubiquitin ligase complex; GO:0005622 intracellular; GO:0005623 cell; GO:0005634 nucleus; GO:0005737 cytoplasm; GO:0032991 macromolecular complex; GO:0043226 organelle; GO:0043227 membrane-bounded organelle; GO:0043229 intracellular organelle; GO:0043231 intracellular membrane-bounded organelle; GO:0044424 intracellular part; GO:0044464 cell part; GO:1902494 catalytic complex; GO:199023…	GO:0000166 nucleotide binding; GO:0003824 catalytic activity; GO:0004842 ubiquitin-protein transferase activity; GO:0005488 binding; GO:0005515 protein binding; GO:0005524 ATP binding; GO:0008144 drug binding; GO:0016740 transferase activity; GO:0017076 purine nucleotide binding; GO:0019787 ubiquitin-like protein transferase activity; GO:0019899 enzyme binding; GO:0030554 adenyl nucleotide bindin…	K10597	UBE4B, UFD2; ubiquitin conjugation factor E4 B [EC:2.3.2.27]	ssc04120 Ubiquitin mediated proteolysis - Sus scrofa (pig); ssc04141 Protein processing in endoplasmic reticulum - Sus scrofa (pig);	PF04564	U-box domain
A0A287B5V1	13	1.573	Up	0.0008553	S	RPL3	1	1.19057e-05	120.65	HGS(1)LGFLPR	2	5.1805	6	1.18323	1.26471	1.17972	0.823183	0.778107	0.705191	cytoplasm	GO:0000027 ribosomal large subunit assembly; GO:0006412 translation; GO:0006518 peptide metabolic process; GO:0006807 nitrogen compound metabolic process; GO:0006996 organelle organization; GO:0008152 metabolic process; GO:0009058 biosynthetic process; GO:0009059 macromolecule biosynthetic process; GO:0009987 cellular process; GO:0010033 response to organic substance; GO:0010467 gene expression; …	GO:0005622 intracellular; GO:0005623 cell; GO:0005634 nucleus; GO:0005730 nucleolus; GO:0005737 cytoplasm; GO:0005829 cytosol; GO:0005840 ribosome; GO:0015934 large ribosomal subunit; GO:0022625 cytosolic large ribosomal subunit; GO:0022626 cytosolic ribosome; GO:0031974 membrane-enclosed lumen; GO:0031981 nuclear lumen; GO:0032991 macromolecular complex; GO:0043226 organelle; GO:0043227 membrane…	GO:0003676 nucleic acid binding; GO:0003723 RNA binding; GO:0003735 structural constituent of ribosome; GO:0005198 structural molecule activity; GO:0005488 binding; GO:0008097 5S rRNA binding; GO:0019843 rRNA binding; GO:0097159 organic cyclic compound binding; GO:1901363 heterocyclic compound binding;	K02925	RP-L3e, RPL3; large subunit ribosomal protein L3e	ssc03010 Ribosome - Sus scrofa (pig);
F1ST04	137	1.566	Up	0.0001817	S	CGN	0.977017	7.1886e-98	198.83	S(0.023)QS(0.977)QASLAGPAAMGPSNR	2	7.1181	5	1.11203	1.16901	1.15635		0.730379	0.732692	nucleus	GO:0000226 microtubule cytoskeleton organization; GO:0000902 cell morphogenesis; GO:0000904 cell morphogenesis involved in differentiation; GO:0002064 epithelial cell development; GO:0003382 epithelial cell morphogenesis; GO:0006996 organelle organization; GO:0007010 cytoskeleton organization; GO:0007017 microtubule-based process; GO:0007043 cell-cell junction assembly; GO:0007154 cell communicat…	GO:0005623 cell; GO:0005886 plasma membrane; GO:0005903 brush border; GO:0005911 cell-cell junction; GO:0005923 bicellular tight junction; GO:0016020 membrane; GO:0030054 cell junction; GO:0043296 apical junction complex; GO:0044464 cell part; GO:0070160 occluding junction; GO:0071944 cell periphery; GO:0098862 cluster of actin-based cell projections;	GO:0003779 actin binding; GO:0005488 binding; GO:0005515 protein binding; GO:0008017 microtubule binding; GO:0008092 cytoskeletal protein binding; GO:0015631 tubulin binding;	K06102	CGN; cingulin	ssc04530 Tight junction - Sus scrofa (pig);
P49666	104	1.553	Up	0.025724	S	RPL21	0.990036	0.00960859	70.389	S(0.01)RDS(0.99)FLKR	2	7.4448	5	1.14843	1.21343	0.931734	0.722098		0.691466	nucleus				K02889	RP-L21e, RPL21; large subunit ribosomal protein L21e	ssc03010 Ribosome - Sus scrofa (pig);
F1RPX2	177	1.548	Up	0.0134762	S	EML3	0.975606	1.09777e-05	122.2	KAAS(0.976)S(0.024)ANLLLR	2	6.8226	7	1.13243	1.19371	1.10191	0.815739		0.660714	nucleus		GO:0005622 intracellular; GO:0005623 cell; GO:0005856 cytoskeleton; GO:0015630 microtubule cytoskeleton; GO:0043226 organelle; GO:0043228 non-membrane-bounded organelle; GO:0043229 intracellular organelle; GO:0043232 intracellular non-membrane-bounded organelle; GO:0044424 intracellular part; GO:0044464 cell part;	GO:0005488 binding; GO:0005515 protein binding; GO:0008017 microtubule binding; GO:0008092 cytoskeletal protein binding; GO:0015631 tubulin binding;	K18596	EML3; echinoderm microtubule-associated protein-like 3
A0A287AEF3	140	1.527	Up	0.0089359	S	BAD	0.999628	8.99204e-120	236.7	SLS(1)APPILWAAQR	2	9.8827	6	1.10492	1.14913	1.31781	0.878937	0.775026	0.685501	nucleus	GO:0000003 reproduction; GO:0000302 response to reactive oxygen species; GO:0001101 response to acid chemical; GO:0001666 response to hypoxia; GO:0001836 release of cytochrome c from mitochondria; GO:0001844 protein insertion into mitochondrial membrane involved in apoptotic signaling pathway; GO:0001906 cell killing; GO:0001907 killing by symbiont of host cells; GO:0002682 regulation of immune s…	GO:0005622 intracellular; GO:0005623 cell; GO:0005737 cytoplasm; GO:0005739 mitochondrion; GO:0005740 mitochondrial envelope; GO:0005741 mitochondrial outer membrane; GO:0005829 cytosol; GO:0016020 membrane; GO:0019867 outer membrane; GO:0031090 organelle membrane; GO:0031966 mitochondrial membrane; GO:0031967 organelle envelope; GO:0031968 organelle outer membrane; GO:0031975 envelope; GO:004322…	GO:0005488 binding; GO:0005515 protein binding; GO:0005543 phospholipid binding; GO:0008047 enzyme activator activity; GO:0008289 lipid binding; GO:0008656 cysteine-type endopeptidase activator activity involved in apoptotic process; GO:0016504 peptidase activator activity; GO:0016505 peptidase activator activity involved in apoptotic process; GO:0019899 enzyme binding; GO:0019900 kinase binding;…	K02158	BAD; Bcl-2-antagonist of cell death	ssc01521 EGFR tyrosine kinase inhibitor resistance - Sus scrofa (pig); ssc01522 Endocrine resistance - Sus scrofa (pig); ssc01524 Platinum drug resistance - Sus scrofa (pig); ssc04012 ErbB signaling pathway - Sus scrofa (pig); ssc04014 Ras signaling pathway - Sus scrofa (pig); ssc04022 cGMP-PKG signaling pathway - Sus scrofa (pig); ssc04024 cAMP signaling pathway - Sus scrofa (pig); ssc04062 Chem…
P02543	420	1.519	Up	0.0045992	S	VIM	0.988351	1.01605e-243	260.78	ISLPLPNFS(0.012)S(0.988)LNLR	2	8.7227	6	1.11385	1.23882	1.16667	0.862434	0.770199	0.684155	nucleus	GO:0000003 reproduction; GO:0001654 eye development; GO:0001701 in utero embryonic development; GO:0001890 placenta development; GO:0001893 maternal placenta development; GO:0002064 epithelial cell development; GO:0002088 lens development in camera-type eye; GO:0002376 immune system process; GO:0003006 developmental process involved in reproduction; GO:0006417 regulation of translation; GO:000695…	GO:0005622 intracellular; GO:0005623 cell; GO:0005634 nucleus; GO:0005737 cytoplasm; GO:0005777 peroxisome; GO:0005829 cytosol; GO:0005844 polysome; GO:0005856 cytoskeleton; GO:0005882 intermediate filament; GO:0005886 plasma membrane; GO:0016020 membrane; GO:0030139 endocytic vesicle; GO:0030424 axon; GO:0030496 midbody; GO:0031252 cell leading edge; GO:0031410 cytoplasmic vesicle; GO:0031982 ve…	GO:0003676 nucleic acid binding; GO:0003723 RNA binding; GO:0003725 double-stranded RNA binding; GO:0005198 structural molecule activity; GO:0005200 structural constituent of cytoskeleton; GO:0005212 structural constituent of eye lens; GO:0005488 binding; GO:0005515 protein binding; GO:0008022 protein C-terminus binding; GO:0019215 intermediate filament binding; GO:0019899 enzyme binding; GO:0019…	K07606	VIM; vimentin	ssc05169 Epstein-Barr virus infection - Sus scrofa (pig); ssc05206 MicroRNAs in cancer - Sus scrofa (pig);
A0A287BTJ4	122	1.505	Up	0.04608	S	PXN	0.997174	7.7305e-65	140.22	QKS(0.997)AEPS(0.002)PTVMSSSLGSNLSELDR	3	10.568	4	1.08683	1.27354			0.75	0.818271	nucleus	GO:0000187 activation of MAPK activity; GO:0000302 response to reactive oxygen species; GO:0000902 cell morphogenesis; GO:0000904 cell morphogenesis involved in differentiation; GO:0001667 ameboidal-type cell migration; GO:0001763 morphogenesis of a branching structure; GO:0001932 regulation of protein phosphorylation; GO:0001934 positive regulation of protein phosphorylation; GO:0002009 morphoge…	GO:0001725 stress fiber; GO:0005622 intracellular; GO:0005623 cell; GO:0005737 cytoplasm; GO:0005829 cytosol; GO:0005856 cytoskeleton; GO:0005875 microtubule associated complex; GO:0005886 plasma membrane; GO:0005912 adherens junction; GO:0005924 cell-substrate adherens junction; GO:0005925 focal adhesion; GO:0015629 actin cytoskeleton; GO:0015630 microtubule cytoskeleton; GO:0016020 membrane; GO…	GO:0005102 receptor binding; GO:0005178 integrin binding; GO:0005198 structural molecule activity; GO:0005488 binding; GO:0005515 protein binding; GO:0008013 beta-catenin binding; GO:0008092 cytoskeletal protein binding; GO:0017166 vinculin binding; GO:0019899 enzyme binding; GO:0019900 kinase binding; GO:0019901 protein kinase binding; GO:0019904 protein domain specific binding; GO:0030159 recep…	K05760	PXN; paxillin		PF00412	LIM domain
A0A287BNK7	1282	1.503	Up	0.0098211	S	PLEC	1	4.91542e-06	106.47	AQLEPVAS(1)PAK	2	8.6416	6	1.2043	1.19765	1.13845	0.911405	0.772126	0.672746	nucleus	GO:0000003 reproduction; GO:0006996 organelle organization; GO:0007010 cytoskeleton organization; GO:0007044 cell-substrate junction assembly; GO:0007565 female pregnancy; GO:0007584 response to nutrient; GO:0009605 response to external stimulus; GO:0009888 tissue development; GO:0009987 cellular process; GO:0009991 response to extracellular stimulus; GO:0016043 cellular component organization; G…	GO:0005622 intracellular; GO:0005623 cell; GO:0005737 cytoplasm; GO:0005829 cytosol; GO:0005856 cytoskeleton; GO:0005886 plasma membrane; GO:0005903 brush border; GO:0005912 adherens junction; GO:0005924 cell-substrate adherens junction; GO:0005925 focal adhesion; GO:0009925 basal plasma membrane; GO:0016020 membrane; GO:0016323 basolateral plasma membrane; GO:0016324 apical plasma membrane; GO:0…	GO:0005198 structural molecule activity; GO:0005200 structural constituent of cytoskeleton; GO:0005488 binding; GO:0005515 protein binding; GO:0008092 cytoskeletal protein binding; GO:0008307 structural constituent of muscle; GO:0030506 ankyrin binding; GO:0047485 protein N-terminus binding;	K10388	PLEC; plectin		PF00307	Calponin homology (CH) domain
F1SBF4	204	0.666	Down	0.035419	S	ZMYND8	0.998932	1.12503e-102	184.37	EKT(0.001)S(0.999)PQPEKDFAEK	2	9.5953	18	0.761949	0.927218	0.76841	1.46634	1.226	1	nucleus	GO:0000122 negative regulation of transcription from RNA polymerase II promoter; GO:0006325 chromatin organization; GO:0006355 regulation of transcription, DNA-templated; GO:0006357 regulation of transcription from RNA polymerase II promoter; GO:0006464 cellular protein modification process; GO:0006807 nitrogen compound metabolic process; GO:0006996 organelle organization; GO:0008152 metabolic pr…	GO:0005622 intracellular; GO:0005623 cell; GO:0005634 nucleus; GO:0043226 organelle; GO:0043227 membrane-bounded organelle; GO:0043229 intracellular organelle; GO:0043231 intracellular membrane-bounded organelle; GO:0044424 intracellular part; GO:0044464 cell part;	GO:0000976 transcription regulatory region sequence-specific DNA binding; GO:0000977 RNA polymerase II regulatory region sequence-specific DNA binding; GO:0001012 RNA polymerase II regulatory region DNA binding; GO:0001067 regulatory region nucleic acid binding; GO:0003676 nucleic acid binding; GO:0003677 DNA binding; GO:0003682 chromatin binding; GO:0003690 double-stranded DNA binding; GO:000371…
A0A287AVH6	51	0.666	Down	0.0111634	S	PI4K2A	1	7.23168e-89	198.83	VASAAGPAPS(1)PPGS(1)PGHDR	2	8.5695	16	0.85084	0.776777	0.816667	1.2924	1.353	1.02542	cytoplasm	GO:0001775 cell activation; GO:0002252 immune effector process; GO:0002263 cell activation involved in immune response; GO:0002274 myeloid leukocyte activation; GO:0002275 myeloid cell activation involved in immune response; GO:0002276 basophil activation involved in immune response; GO:0002366 leukocyte activation involved in immune response; GO:0002376 immune system process; GO:0002443 leukocyt…	GO:0000323 lytic vacuole; GO:0005622 intracellular; GO:0005623 cell; GO:0005737 cytoplasm; GO:0005739 mitochondrion; GO:0005764 lysosome; GO:0005765 lysosomal membrane; GO:0005768 endosome; GO:0005769 early endosome; GO:0005773 vacuole; GO:0005774 vacuolar membrane; GO:0005794 Golgi apparatus; GO:0005802 trans-Golgi network; GO:0005829 cytosol; GO:0005886 plasma membrane; GO:0005887 integral comp…	GO:0000166 nucleotide binding; GO:0000287 magnesium ion binding; GO:0003824 catalytic activity; GO:0004430 1-phosphatidylinositol 4-kinase activity; GO:0005488 binding; GO:0005524 ATP binding; GO:0008144 drug binding; GO:0016301 kinase activity; GO:0016740 transferase activity; GO:0016772 transferase activity, transferring phosphorus-containing groups; GO:0016773 phosphotransferase activity, alco…	K13711	PI4K2; phosphatidylinositol 4-kinase type 2 [EC:2.7.1.67]	ssc00562 Inositol phosphate metabolism - Sus scrofa (pig); ssc01100 Metabolic pathways - Sus scrofa (pig); ssc04070 Phosphatidylinositol signaling system - Sus scrofa (pig);
A0A287BSQ4	185	0.666	Down	0.045223	S	LAD1	0.99149	7.28388e-23	90.828	T(0.008)CPERS(0.991)PDS(0.001)EEVSVSER	3	6.6162	10	0.790353		0.826251	1.31284	1.32684	1.00103	nucleus		GO:0005622 intracellular; GO:0005623 cell; GO:0005856 cytoskeleton; GO:0015629 actin cytoskeleton; GO:0043226 organelle; GO:0043228 non-membrane-bounded organelle; GO:0043229 intracellular organelle; GO:0043232 intracellular non-membrane-bounded organelle; GO:0044424 intracellular part; GO:0044464 cell part;	GO:0005198 structural molecule activity;
I3LBD5	455	0.665	Down	0.022244	S	STK10	0.868975	6.32197e-29	121.39	ASQS(0.009)RPNS(0.869)S(0.117)ALET(0.005)LGGEK	2	8.5862	7	0.747563	0.954545	0.844317	1.3187	1.2334		mitochondria	GO:0001775 cell activation; GO:0001932 regulation of protein phosphorylation; GO:0001934 positive regulation of protein phosphorylation; GO:0002252 immune effector process; GO:0002263 cell activation involved in immune response; GO:0002274 myeloid leukocyte activation; GO:0002275 myeloid cell activation involved in immune response; GO:0002283 neutrophil activation involved in immune response; GO:…	GO:0005622 intracellular; GO:0005623 cell; GO:0005737 cytoplasm; GO:0005886 plasma membrane; GO:0012505 endomembrane system; GO:0012506 vesicle membrane; GO:0016020 membrane; GO:0030141 secretory granule; GO:0030659 cytoplasmic vesicle membrane; GO:0030667 secretory granule membrane; GO:0031090 organelle membrane; GO:0031410 cytoplasmic vesicle; GO:0031982 vesicle; GO:0035579 specific granule mem…	GO:0003824 catalytic activity; GO:0004672 protein kinase activity; GO:0004674 protein serine/threonine kinase activity; GO:0005488 binding; GO:0005515 protein binding; GO:0016301 kinase activity; GO:0016740 transferase activity; GO:0016772 transferase activity, transferring phosphorus-containing groups; GO:0016773 phosphotransferase activity, alcohol group as acceptor; GO:0042802 identical protei…	K08837	STK10, LOK; serine/threonine kinase 10 [EC:2.7.11.1]	ssc04914 Progesterone-mediated oocyte maturation - Sus scrofa (pig);	PF00069	Protein kinase domain
F1RK00	1369	0.664	Down	0.0054015	S	ZC3H13	1	1.12429e-155	169.45	LES(1)DHERDLEGTSR	3	7.1273	16	0.785978	0.845567	0.828599	1.39836	1.20956	1.09663	nucleus	GO:0001510 RNA methylation; GO:0006139 nucleobase-containing compound metabolic process; GO:0006725 cellular aromatic compound metabolic process; GO:0006807 nitrogen compound metabolic process; GO:0008152 metabolic process; GO:0009451 RNA modification; GO:0009987 cellular process; GO:0016070 RNA metabolic process; GO:0016071 mRNA metabolic process; GO:0016556 mRNA modification; GO:0032259 methyla…	GO:0005622 intracellular; GO:0005623 cell; GO:0005634 nucleus; GO:0005654 nucleoplasm; GO:0016604 nuclear body; GO:0016607 nuclear speck; GO:0031974 membrane-enclosed lumen; GO:0031981 nuclear lumen; GO:0032991 macromolecular complex; GO:0034708 methyltransferase complex; GO:0036396 MIS complex; GO:0043226 organelle; GO:0043227 membrane-bounded organelle; GO:0043229 intracellular organelle; GO:00…		K22909
A0A286ZJV5	200	0.664	Down	0.0070977	S	FOSL2	1	2.11145e-36	162.41	RS(1)PPASGLQPLR	2	9.5062	18	0.786517	0.917122	0.763501	1.35518	1.2511	1.11197	nucleus	GO:0000003 reproduction; GO:0001661 conditioned taste aversion; GO:0001666 response to hypoxia; GO:0002064 epithelial cell development; GO:0003008 system process; GO:0003334 keratinocyte development; GO:0006139 nucleobase-containing compound metabolic process; GO:0006351 transcription, DNA-templated; GO:0006355 regulation of transcription, DNA-templated; GO:0006357 regulation of transcription fro…	GO:0005622 intracellular; GO:0005623 cell; GO:0005634 nucleus; GO:0005654 nucleoplasm; GO:0031974 membrane-enclosed lumen; GO:0031981 nuclear lumen; GO:0043226 organelle; GO:0043227 membrane-bounded organelle; GO:0043229 intracellular organelle; GO:0043231 intracellular membrane-bounded organelle; GO:0043233 organelle lumen; GO:0044422 organelle part; GO:0044424 intracellular part; GO:0044428 nuc…	GO:0000976 transcription regulatory region sequence-specific DNA binding; GO:0000977 RNA polymerase II regulatory region sequence-specific DNA binding; GO:0000981 RNA polymerase II transcription factor activity, sequence-specific DNA binding; GO:0001012 RNA polymerase II regulatory region DNA binding; GO:0001067 regulatory region nucleic acid binding; GO:0001228 transcriptional activator activity…	K09030	FOSL2; fos-like antigen 2	ssc04380 Osteoclast differentiation - Sus scrofa (pig);
F1SJG2	325	0.662	Down	0.020897	S	KANK1	1	0	379.68	SYS(1)AGNASQLEQLSR	2	10.435	6	0.736077	0.849298	0.804598	1.40321	1.21886	0.990307	nucleus				K22808
[truncated: 173 more rows]
