# Supplementary material for: Global Phosphoproteomics Analysis of IBRS-2 Cells Infected With Senecavirus A
Source: Front Microbiol. 2022 Jan 26;13:832275. doi: 10.3389/fmicb.2022.832275 (PMC8826396; doi:10.3389/fmicb.2022.832275)
Supplement: Supplementary Table S3 — Predicted kinase activities related to Figures 7A–C. The full list of predicted kinase activities for IBRS-2 cells in NC and infected groups is included (NC and infected tabs, respectively). [file Table_3.xlsx]

## Sheet: NC
NAME	SIZE	ES	NES	NOM p-val	FDR q-val	FWER p-val	RANK AT MAX	LEADING EDGE	Type	Kinase ID
CDK9	23	0.512383	1.56319	0.027027	0.943707	0.451	464	tags=48%, list=20%, signal=59%	Positive	A0A5K1VI64
RIOK1	5	0.773699	1.50008	0.0397196	0.765144	0.623	248	tags=40%, list=11%, signal=45%	Positive	A0A5G2QNG9
PIK3CG	7	0.699077	1.47008	0.0710901	0.618479	0.698	355	tags=57%, list=16%, signal=67%	Positive	O02697
PIK3CB	7	0.699077	1.4664	0.0747423	0.473876	0.711	355	tags=57%, list=16%, signal=67%	Positive	A0A287B5R5
GSK3B	16	0.541464	1.46625	0.0748503	0.379385	0.711	327	tags=31%, list=14%, signal=36%	Positive	A0A5K1UHY0
MAPK9	16	0.537948	1.44874	0.0697674	0.351939	0.75	404	tags=38%, list=18%, signal=45%	Positive	A0A5G2QEQ3
MAPK10	16	0.537948	1.44012	0.0714286	0.31548	0.767	404	tags=38%, list=18%, signal=45%	Positive	F1RW16
RPS6KB1	9	0.600273	1.35116	0.135135	0.461752	0.899	578	tags=56%, list=25%, signal=74%	Positive	A0A5G2QPZ2
GSK3A	7	0.616328	1.32135	0.172872	0.476837	0.935	327	tags=43%, list=14%, signal=50%	Positive	A0A286ZZN4
RPS6KB2	8	0.544058	1.19295	0.274667	0.709948	0.995	578	tags=50%, list=25%, signal=67%	Positive	A0A286ZRY0
MAPK1	27	0.37155	1.1479	0.266667	0.75158	0.998	327	tags=19%, list=14%, signal=21%	Positive	F1RL02
ROCK1	5	0.553112	1.05784	0.433649	0.898556	0.999	244	tags=40%, list=11%, signal=45%	Positive	A0A5G2QIS7
AURKA	8	0.446564	0.9881	0.481675	0.998762	1	260	tags=38%, list=11%, signal=42%	Positive	A0A286ZWN5
CDK7	25	0.30609	0.940004	0.539062	1	1	464	tags=32%, list=20%, signal=40%	Positive	F6Q6M6
CDK1	48	0.269052	0.934148	0.552764	0.984058	1	334	tags=25%, list=15%, signal=29%	Positive	A0A287A6N5
CDK3	8	0.420805	0.933146	0.535714	0.92509	1	245	tags=25%, list=11%, signal=28%	Positive	A0A5G2QX44
CDK4	18	0.326457	0.924194	0.576802	0.890048	1	160	tags=17%, list=7%, signal=18%	Positive	P79432
SGK2	5	0.471021	0.918961	0.570048	0.850764	1	73	tags=40%, list=3%, signal=41%	Positive	I3LUF0
SGK3	6	0.461814	0.912548	0.5725	0.816827	1	73	tags=33%, list=3%, signal=34%	Positive	A0A287BNQ8
PIK3CA	11	0.357571	0.888716	0.631737	0.814669	1	443	tags=45%, list=19%, signal=56%	Positive	A0A286ZVK7
SGK1	10	0.373659	0.852547	0.681818	0.836263	1	73	tags=20%, list=3%, signal=21%	Positive	A0A286ZMR5
CDK12	13	0.307487	0.797374	0.727811	0.882314	1	281	tags=23%, list=12%, signal=26%	Positive	A0A287BFF3
MAPK8	26	0.230945	0.705034	0.914474	0.9769	1	404	tags=23%, list=18%, signal=28%	Positive	F1SEL1
MAPK6	8	0.278265	0.631097	0.895377	1	1	132	tags=13%, list=6%, signal=13%	Positive	F1RZB8
CDK14	6	0.279369	0.561392	0.95288	1	1	251	tags=17%, list=11%, signal=19%	Positive	A0A287ABH4
PRKCZ	5	0.246432	0.47769	0.980769	1	1	355	tags=20%, list=16%, signal=24%	Positive	A0A5G2QZL8
MAPK14	17	0.160691	0.423249	0.996875	0.99727	1	219	tags=12%, list=10%, signal=13%	Positive	A0A287AX01
ATR	9	-0.244826	-0.49141	0.975845	0.978368	1	1725	tags=100%, list=76%, signal=409%	Negative	F1SKG2
SMG1	10	-0.292762	-0.615549	0.921095	0.965339	1	104	tags=10%, list=5%, signal=10%	Negative	A0A5G2R1X9
MAPK4	5	-0.351393	-0.622621	0.902778	1	1	852	tags=60%, list=37%, signal=96%	Negative	A0A5K1VH83
AURKB	8	-0.354841	-0.697381	0.843854	1	1	760	tags=63%, list=33%, signal=93%	Negative	Q9N0X0
CDK5	7	-0.42065	-0.782391	0.754501	0.951962	1	114	tags=29%, list=5%, signal=30%	Negative	I3L7B6
PLK1	5	-0.468182	-0.817349	0.718121	0.966834	1	26	tags=20%, list=1%, signal=20%	Negative	I3LII4
PDPK1	7	-0.506909	-0.964178	0.55591	0.782088	1	104	tags=14%, list=5%, signal=15%	Negative	A0A5G2QWA6
CSNK2A2	5	-0.568991	-1.00257	0.486911	0.773623	1	26	tags=20%, list=1%, signal=20%	Negative	A0A287BBE8
PIK3C3	5	-0.594748	-1.04544	0.464158	0.750461	1	104	tags=20%, list=5%, signal=21%	Negative	Q5D891
DYRK1A	5	-0.621217	-1.08455	0.405546	0.737781	1	122	tags=20%, list=5%, signal=21%	Negative	F1SGV5
PRKCE	6	-0.590713	-1.08457	0.410526	0.819756	1	73	tags=17%, list=3%, signal=17%	Negative	F1S5K7
CDK13	11	-0.539209	-1.1316	0.319871	0.789712	1	206	tags=18%, list=9%, signal=20%	Negative	F1SSC2
PRKDC	5	-0.711382	-1.24932	0.213913	0.561686	0.997	210	tags=40%, list=9%, signal=44%	Negative	A0A287A9N9
PRKACB	10	-0.59376	-1.25238	0.205457	0.646217	0.996	320	tags=40%, list=14%, signal=46%	Negative	P05383
CDK2	7	-0.683997	-1.30834	0.143098	0.591403	0.989	213	tags=29%, list=9%, signal=31%	Negative	A0A287ARC7
AKT2	13	-0.610106	-1.30921	0.150641	0.736259	0.989	464	tags=46%, list=20%, signal=58%	Negative	K7GLV2
AKT3	15	-0.616655	-1.37115	0.109792	0.675867	0.958	464	tags=47%, list=20%, signal=58%	Negative	A0A287BC23
PRKCD	10	-0.685117	-1.42303	0.0862866	0.693823	0.881	464	tags=60%, list=20%, signal=75%	Negative	A0A287A287
IKBKB	5	-0.886669	-1.57616	0.0104712	0.292618	0.356	104	tags=40%, list=5%, signal=42%	Negative	A0A287A5Q1

## Sheet: Infected
NAME	SIZE	ES	NES	NOM p-val	FDR q-val	FWER p-val	RANK AT MAX	LEADING EDGE	Type	Kinase ID
IKBKB	6	0.761795	1.55633	0.0301811	0.470005	0.438	336	tags=33%, list=14%, signal=39%	Positive	A0A287A5Q1
PRKCD	10	0.632861	1.46757	0.0578158	0.463002	0.697	600	tags=60%, list=25%, signal=80%	Positive	A0A287A287
PDPK1	9	0.638703	1.4173	0.0775681	0.443361	0.824	1	tags=11%, list=0%, signal=11%	Positive	A0A5G2QWA6
AKT3	17	0.508965	1.38303	0.1	0.41482	0.886	602	tags=47%, list=26%, signal=63%	Positive	A0A287BC23
CDK2	6	0.651208	1.31527	0.158513	0.472439	0.959	219	tags=33%, list=9%, signal=37%	Positive	A0A287ARC7
AKT2	14	0.507548	1.28917	0.147436	0.448794	0.972	602	tags=50%, list=26%, signal=67%	Positive	K7GLV2
PRKACB	12	0.521509	1.27539	0.180698	0.411626	0.98	270	tags=42%, list=11%, signal=47%	Positive	P05383
PIK3C3	5	0.655197	1.23974	0.22428	0.424021	0.988	1	tags=20%, list=0%, signal=20%	Positive	Q5D891
PRKCE	5	0.607906	1.1821	0.307847	0.473671	0.998	427	tags=40%, list=18%, signal=49%	Positive	F1S5K7
DYRK1A	5	0.609022	1.16497	0.306202	0.451057	0.999	491	tags=40%, list=21%, signal=50%	Positive	F1SGV5
AURKB	8	0.502174	1.08689	0.379828	0.528994	0.999	677	tags=63%, list=29%, signal=87%	Positive	Q9N0X0
PRKDC	5	0.563276	1.05771	0.439232	0.528438	1	1	tags=20%, list=0%, signal=20%	Positive	A0A287A9N9
PRKCA	5	0.535348	1.02109	0.476289	0.539817	1	338	tags=40%, list=14%, signal=47%	Positive	F1RV14
SMG1	11	0.384651	0.922793	0.524664	0.643721	1	1	tags=9%, list=0%, signal=9%	Positive	A0A5G2R1X9
CDK13	10	0.341921	0.811123	0.724832	0.768976	1	723	tags=60%, list=31%, signal=86%	Positive	F1SSC2
MAPK8	28	0.223466	0.69318	0.929782	0.862035	1	1	tags=4%, list=0%, signal=4%	Positive	F1SEL1
ATR	10	-0.246038	-0.539261	0.960966	0.96081	1	477	tags=30%, list=20%, signal=37%	Negative	F1SKG2
PIK3CA	12	-0.256505	-0.588845	0.910781	0.969573	1	606	tags=33%, list=26%, signal=45%	Negative	A0A286ZVK7
RPS6KB2	7	-0.293021	-0.596333	0.903846	1	1	606	tags=43%, list=26%, signal=57%	Negative	A0A286ZRY0
CDK12	13	-0.280494	-0.655142	0.856596	0.993291	1	72	tags=8%, list=3%, signal=8%	Negative	A0A287BFF3
GSK3A	8	-0.328978	-0.689082	0.822835	0.997861	1	342	tags=25%, list=14%, signal=29%	Negative	A0A286ZZN4
ATM	5	-0.381678	-0.713463	0.799163	1	1	160	tags=20%, list=7%, signal=21%	Negative	Q6PQD5
MAPK14	19	-0.295273	-0.740585	0.791289	1	1	518	tags=26%, list=22%, signal=33%	Negative	A0A287AX01
GSK3B	17	-0.309107	-0.765659	0.763206	1	1	342	tags=18%, list=14%, signal=20%	Negative	A0A5K1UHY0
CDK7	27	-0.317311	-0.882204	0.575175	0.886121	1	625	tags=37%, list=26%, signal=50%	Negative	F6Q6M6
RPS6KB1	8	-0.454685	-0.936609	0.536965	0.837153	1	606	tags=50%, list=26%, signal=67%	Negative	A0A5G2QPZ2
MAPK1	28	-0.343365	-0.942177	0.547009	0.882487	1	210	tags=11%, list=9%, signal=12%	Negative	F1RL02
AURKA	9	-0.524772	-1.09702	0.345238	0.639623	1	243	tags=33%, list=10%, signal=37%	Negative	A0A286ZWN5
PIK3CG	8	-0.536517	-1.10234	0.372816	0.677856	1	606	tags=50%, list=26%, signal=67%	Negative	O02697
PIK3CB	8	-0.536517	-1.11092	0.349716	0.717273	1	606	tags=50%, list=26%, signal=67%	Negative	A0A287B5R5
MAPK9	18	-0.487516	-1.19707	0.256831	0.59898	1	450	tags=33%, list=19%, signal=41%	Negative	A0A5G2QEQ3
MAPK10	18	-0.487516	-1.21747	0.233645	0.611752	1	450	tags=33%, list=19%, signal=41%	Negative	F1RW16
CDK5	7	-0.634236	-1.24465	0.237477	0.618479	0.998	135	tags=29%, list=6%, signal=30%	Negative	I3L7B6
CDK1	45	-0.455621	-1.37681	0.1	0.396689	0.953	218	tags=24%, list=9%, signal=26%	Negative	A0A287A6N5
SGK2	5	-0.759726	-1.40738	0.110891	0.391989	0.931	23	tags=40%, list=1%, signal=40%	Negative	I3LUF0
CDK4	13	-0.595321	-1.42002	0.105364	0.430398	0.922	135	tags=31%, list=6%, signal=32%	Negative	P79432
SGK3	6	-0.751081	-1.43415	0.0953307	0.481663	0.903	23	tags=33%, list=1%, signal=34%	Negative	A0A287BNQ8
CDK9	28	-0.527386	-1.44198	0.0964286	0.580545	0.894	562	tags=50%, list=24%, signal=65%	Negative	A0A5K1VI64
SGK1	10	-0.663841	-1.4629	0.0918164	0.693675	0.855	23	tags=20%, list=1%, signal=20%	Negative	A0A286ZMR5
CDK14	5	-0.805666	-1.50118	0.061657	0.82763	0.767	72	tags=40%, list=3%, signal=41%	Negative	A0A287ABH4
CDK3	7	-0.785766	-1.61241	0.0481928	0.784306	0.486	123	tags=43%, list=5%, signal=45%	Negative	A0A5G2QX44
