# Supplementary material for: Global Phosphoproteomics Analysis of IBRS-2 Cells Infected With Senecavirus A
Source: Front Microbiol. 2022 Jan 26;13:832275. doi: 10.3389/fmicb.2022.832275 (PMC8826396; doi:10.3389/fmicb.2022.832275)
Supplement: Supplementary Table S4 — Phosphopeptide abundance data related to Table 1. The full list of results for PRM validation of filtered phosphosites in IBRS-2 cells following SVA infection is included (PhosphoPRM tab). [file Table_4.xlsx]

## Sheet: PhosphoPRM
Protein Accession	Protein Gene	Peptide	Peptide Modified Sequence	Missed Cleavages	Retention Time	Infected_1 Area	Infected_2 Area	Infected_3 Area	NC_1 Area	NC_2 Area	NC_3 Area	Infected_1 Normalized Area	Infected_2 Normalized Area	Infected_3 Normalized Area	NC_1 Normalized Area	NC_2 Normalized Area	NC_3 Normalized Area	Infect Relative Abundance	NC Relative Abundance	Infected/NC Peak Ratio	Infected/NC p value	Infected/NC Peak Ratio(LPST)
F1RKM0	LMNB1	AGGPTTPLSPTR	AGGPTT(ph)PLSPTR	0	24.56	67203704	99374696	70415904	33583164	26754354	30028836	1.23174	1.82138	1.29061	0.615526	0.490365	0.550381	1.44791	0.55209	2.62259	0.00936957	2.26
F6Q1M2	ASNS	WISASDPSAR	WIS(ph)ASDPSAR	0	31.13	156875104	166700000	183910416	38982208	47668172	42289836	1.47896	1.57159	1.73384	0.367511	0.449399	0.398694	1.5948	0.405201	3.93582	0.000108971	4.461
Q6DUB7	STMN1	ASGQAFELILSPR	ASGQAFELILS(ph)PR	0	50.47	573838656	645778432	801584064	1126022400	1138721664	1012286208	0.649846	0.731314	0.907757	1.27517	1.28955	1.14637	0.762972	1.23703	0.616778	0.00590495	0.323
D3K5N7	ELAVL1	NVALLSQLYHSPAR	NVALLSQLYHS(ph)PAR	0	45.7	93446792	116330368	107388952	290156192	301033568	273665824	0.47434	0.590499	0.545112	1.47285	1.52806	1.38914	0.53665	1.46335	0.366727	6.12387e-05	0.39
M3V846	RAF1	SASEPSLHR	SAS(ph)EPSLHR	0	12.62	1385458688	1328350848	1294813696	1487836544	1492452352	1370009216	0.994477	0.953485	0.929412	1.06796	1.07128	0.983387	0.959125	1.04088	0.921459	0.0766574	2.212
A0A287A5B5	SRRM2	RVPSPAPAPK	RVPS(ph)PAPAPK	1	14.38	2528449792	3184153088	3718420480	3250087168	2420137728	2500617984	0.86188	1.08539	1.26751	1.10787	0.824959	0.852393	1.07159	0.928406	1.15423	0.387787	3.089
A0A287A5B5	SRRM2	QPGSPYEDKGK	QPGS(ph)PYEDKGK	1	10.02	90985424	107927552	115555032	46104604	51718256	44049732	1.19628	1.41904	1.51933	0.606187	0.679995	0.579169	1.37822	0.621784	2.21655	0.00164367	2.554
A0A287A5B5	SRRM2	TPAAAAAMNLASPR	TPAAAAAMNLAS(ph)PR	0	36.71	297591968	216415360	278999328	292489056	316578752	306405152	1.04511	0.760028	0.979816	1.02719	1.11179	1.07606	0.928319	1.07168	0.866226	0.185033	0.75
A0A287A5B5	SRRM2	ILPQTPRPR	ILPQT(ph)PRPR	0	20.65	125829936	89877192	96494520	122195392	91936744	134979056	1.14164	0.815443	0.875481	1.10866	0.834129	1.22465	0.944187	1.05581	0.894276	0.50646	0.772
A0A287A5B5	SRRM2	THSDSSPYPALDSK	THSDSS(ph)PYPALDSK	0	22.2	119089840	134394784	58090952	120711904	123554376	130083944	1.04171	1.17559	0.508139	1.0559	1.08077	1.13788	0.908482	1.09152	0.83231	0.423031	0.777
A0A287A5B5	SRRM2	NSGPVAEMSTEFSPEGK	NSGPVAEMSTEFS(ph)PEGK	0	42.1	1186032640	1148013184	1174190080	1367614976	1278238848	1273863424	0.958029	0.927319	0.948463	1.1047	1.03251	1.02898	0.944604	1.0554	0.895023	0.0135402	2.133
A0A287A5B5	SRRM2	AKPQTPPGHNLPESKSPCSQEK	AKPQTPPGHNLPESKS(ph)PCSQEK	1	13.46	28569524	18886070	21345756	11548497	20660058	19557720	1.42175	0.939858	1.06226	0.574706	1.02814	0.973282	1.14129	0.858709	1.32908	0.23688	0.757
A0A287AEF3	BAD	SLSAPPILWAAQR	SLS(ph)APPILWAAQR	0	51.61	330378496	287792256	404090048	196256608	196019552	216245520	1.21553	1.05885	1.48673	0.72207	0.721198	0.795614	1.25371	0.746294	1.67991	0.0163605	1.585
F1SSC2	CDK13	IEHAPSPSSSGTLK	IEHAPS(ph)PSSSGTLK	0	19.94	29410096	31692500	36777776	74073744	83426440	68116632	0.545478	0.58781	0.682129	1.37387	1.54734	1.26338	0.605139	1.39486	0.433835	0.00101103	0.452
A0A287B726	IRS2	SKSQSSGSSATHPISVPGAR	SKS(ph)QSSGSSATHPISVPGAR	1	19.34	24309632	20680822	18208706	24692980	29392248	33255666	0.968897	0.824265	0.725735	0.984176	1.17147	1.32545	0.839632	1.16037	0.723592	0.0573819	0.67
A0A287B726	IRS2	RHNSASVENVSLR	RHNS(ph)ASVENVSLR	1	17.16	8842287	7685621	6514236	11736667	12252885	13624647	0.874661	0.760246	0.644375	1.16097	1.21203	1.34772	0.75976	1.24024	0.612592	0.00519403	0.67
F1RS45	TOP2B	KASGSENEGDYNPGR	KAS(ph)GSENEGDYNPGR	1	11.6	114870184	103150904	99996472	125880272	124956456	117474960	1.00421	0.901762	0.874185	1.10047	1.09239	1.02698	0.92672	1.07328	0.863447	0.0330992	2.003
A0A2C9F3G4	STAT3	FICVTPTTCSNTIDLPMSPR	FICVTPTTCSNTIDLPMS(ph)PR	0	50.53	44130724	44041860	59447596	117260976	120857144	125341616	0.518088	0.517045	0.697906	1.37663	1.41884	1.47149	0.577679	1.42232	0.406153	0.000215895	0.5
I3LLX2	PIK3C2A	SKSAEVTSLSGGGGDASK	SKS(ph)AEVTSLSGGGGDASK	1	17.69	25608260	34044456	31317766	23014754	23735282	22062208	0.961616	1.2784	1.17601	0.864227	0.891283	0.828458	1.13868	0.861323	1.32201	0.0433857	2.116
F1S9K5	EPRS	KDASKTPESGLSPGGAGEGPGPK	KDASKT(ph)PESGLSPGGAGEGPGPK	2	18.95	44320896	40035996	33491870	53740952	60318292	47115132	0.953059	0.860918	0.720196	1.15562	1.29706	1.01314	0.844724	1.15528	0.731188	0.0431912	0.604
F1SUG7	DDX21	AEEMEEVISPK	AEEMEEVIS(ph)PK	0	35.11	168642752	166518976	162210912	323295072	332100640	330763968	0.682059	0.67347	0.656046	1.30753	1.34315	1.33774	0.670525	1.32948	0.504353	1.04351e-06	0.613
F1SBP3	DDX20	LAAYHDSPEIQVK	LAAYHDS(ph)PEIQVK	0	29.29	15285432	15262448	15506736	32488146	37392132	35946480	0.603844	0.602936	0.612586	1.28343	1.47716	1.42005	0.606455	1.39354	0.435189	0.000165609	0.503
F1RST0	HSPH1	IESPKVER	IES(ph)PKVER	1	13.67	1009587520	1301842688	718110400	1226198272	935228736	858419392	1.00135	1.29121	0.712248	1.21619	0.927594	0.851411	1.0016	0.998397	1.00321	0.988023	1.891
A0A286ZUQ1	ITPR1	RDSVLAASR	RDS(ph)VLAASR	1	13.48	42241124	28046510	32513042	52885256	60322324	46986816	0.963694	0.639856	0.741756	1.20653	1.3762	1.07196	0.781769	1.21823	0.641725	0.0283394	1.021
Q6DUB7	STMN1	RASGQAFELILSPR	RAS(ph)GQAFELILSPR	1	47.72	96475008	86304112	78692592	88145432	76945144	74029752	1.15633	1.03442	0.943194	1.05649	0.92225	0.887306	1.04465	0.95535	1.09347	0.32919	1.068
I3L6D8	EIF4EBP1	NSPVTKTPPR	NSPVTKT(ph)PPR	1	12.19	681823488	684974016	687924160	1030124224	918829760	817315968	0.848568	0.852489	0.856161	1.28205	1.14354	1.0172	0.852406	1.14759	0.742777	0.0181793	0.847
Q863I2	OXSR1	AAISQLRSPR	AAISQLRS(ph)PR	1	18.97	39071296	30022698	23805518	46716784	59652860	40680540	0.976987	0.750725	0.595263	1.16816	1.49163	1.01723	0.774325	1.22568	0.631754	0.064768	0.663
F1RQS5	CDC5L	GGLNTPLHESDFSGVTPQR	GGLNTPLHESDFSGVT(ph)PQR	0	38.57	4195530	4296343	4222209	6580757	7128287	6215854	0.771261	0.789794	0.776166	1.20974	1.31039	1.14266	0.779073	1.22093	0.6381	0.000841308	0.643
F1RJR9	PBK	GLSHSPWAVK	GLSHS(ph)PWAVK	0	26.84	3169937	2449578	2875494	12339939	13786250	12754673	0.401462	0.310231	0.364172	1.56281	1.74598	1.61534	0.358622	1.64138	0.218488	2.93575e-05	0.413
I3LLX2	PIK3C2A	ATSSNLQVSPK	ATSSNLQVS(ph)PK	0	21.05	111961776	76018496	94450280	83938208	84192712	73339720	1.28225	0.870605	1.0817	0.961306	0.964221	0.839926	1.07818	0.921817	1.16963	0.281443	3.021
